# Supplementary material for: DNA Barcoding Supports “Color-Pattern’’-Based Species of Stictochironomus from China (Diptera: Chironomidae)
Source: Insects. 2024 Mar 6;15(3):179. doi: 10.3390/insects15030179 (PMC10971086; doi:10.3390/insects15030179)
Supplement: Supplementary file 1 [file insects-15-00179-s001.zip]

Archive with 14 entries (13 files):
- insects-2882236-supplementary/
- insects-2882236-supplementary/S1.fas
- insects-2882236-supplementary/S10.pdf
- insects-2882236-supplementary/S11.pdf
- insects-2882236-supplementary/S12.pdf
- insects-2882236-supplementary/S13.xlsx
- insects-2882236-supplementary/S2.fas
- insects-2882236-supplementary/S3.fas
- insects-2882236-supplementary/S4.xls
- insects-2882236-supplementary/S5.pdf
- insects-2882236-supplementary/S6.pdf
- insects-2882236-supplementary/S7.pdf
- insects-2882236-supplementary/S8.pdf
- insects-2882236-supplementary/S9.pdf
