# Supplementary material for: DNA Barcoding Supports “Color-Pattern’’-Based Species of Stictochironomus from China (Diptera: Chironomidae)
Source: Insects. 2024 Mar 6;15(3):179. doi: 10.3390/insects15030179 (PMC10971086; doi:10.3390/insects15030179)
Supplement: Supplementary file 1 [file insects-15-00179-s001.zip › insects-2882236-supplementary/S1.fas]

>ZJCH206|BSZ73|
----------------------------------ATAGTAGGAACTTCCCTAAGAATACTAATTCGAGCAGAATTAGGCCACCCTGGAACATTTATTGGTGATGATCAGATTTACAATGTAATTGTAACAGCTCACGCCTTCATTATAATTTTTTTTATAGTTATACCAATTTTAATTGGAGGCTTTGGTAATTGGCTCCTTCCTCTTATACTAGGAGCCCCCGATATAGCATTTCCACGAATAAACAATATAAGTTTTTGACTTCTACCCCCCTCTCTTTCTCTTTTACTTTCAAGTTCAATTGTAGAAAATGGAGCTGGAACAGGATGAACGGTTTATCCCCCCCTTTCTTCTAGAATTGCTCACAGTGGGGCTTCAGTTGATTTAGCTATTTTCTCATTACATTTAGCAGGAGTATCTTCAATTTTAGGCTCTGTAAATTTTATTACAACTGTAATTAATATACGATCAAAAGGAATTACATTAGACCGAATACCTTTATTTGTTTGATCAATCGTAATTACTACAGTATTGTTACTTCTCTCTCTTCCAGTATTAGCCGGAGCTATTACTATACTTTTAACAGATCGAAACTTAAACACATCATTCTTTGACCCAGCTGGAGGAGGAGACCCCATCTTATACCAACATTTA---
>ZJCH179|BSZ46|
AACTTTATATTTTATTTTTGGAGCTTGATCAGGAATAGTAGGAACTTCTCTTAGTATATTAATTCGTGCAGAATTAGGACACCCCGGAACATTTATTGGAGACGACCAAATTTATAATGTTATTGTAACAGCTCATGCTTTTATTATAATTTTTTTTATAGTTATACCTATTTTAATTGGAGGATTTGGAAATTGACTTTTACCTTTAATATTAGGAGCCCCAGATATAGCTTTCCCTCGAATAAATAATATAAGTTTTTGATTATTACCTCCTTCTTTATCTCTTCTTCTTTCTAGTTCTATTGTAGAAAATGGAGCAGGAACTGGTTGAACAGTTTACCCTCCTTTATCTGCTAGAATTGCTCATAGAGGAGCTTCTGTTGACTTAGCCATTTTTTCTTTACATTTAGCAGGAGTATCATCTATTCTTGGATCTGTAAATTTCATTACTACCGTTATTAATATACGATCTAAGGGAATTACATTAGACCGTATACCATTATTTGTGTGATCTATTGTAATTACAACAGTTTTACTATTACTTTCATTACCAGTATTAGCCGGAGCTATTACAATACTTTTAACTGATCGAAATTTAAATACATCATTCTTTGACCCCGCAGGAGGG------------------------------
>Stictochironomus_unguiculatus|HLC-26952|HLC-26952|
-------------------------------------------------------------------------------------------------------------------------------------CACGCTTTTATTATAATTTTTTTCATGGTTATACCTATTTTAATTGGAGGCTTTGGTAACTGACTTCTTCCCCTAATATTAGGTGCCCCTGACATAGCATTCCCCCGAATAAATAATATAAGTTTCTGATTATTACCCCCCTCCTTATCTCTTCTTCTTTCTAGTTCAATTGTAGAAAATGGAGCAGGAACCGGATGAACAGTATACCCCCCCTTATCTGCGAGCATTGCCCACAGTGGGGCTTCAGTTGATTTAGCTATTTTTTCCTTACATTTAGCAGGTATTTCCTCTATTTTAGGATCAGTTAATTTCATTACAACTGTTATTAACATACGCTCAAAAGGAATTACCTTAGACCGAATACCTTTATTTGTTTGATCAATTGTAATTACAACCATTCTTTTACTTCTATCTCTACCAGTTTTAGCAGGAGCTATCACTATACTATTAACCGATCGAAATTTAAATACCTCCTTCTTT---------------------------------------------
>Stictochironomus_sticticus|BIOUG16884-D02|GMP*03969|KR629531
-------------ATTTTTGGGGCTTGATCTGGAATAGTGGGAACCTCTTTAAGTATACTAATTCGGGCAGAATTAGGACACCCAGGAACTTTTATTGGAGATGACCAAATCTATAATGTAATTGTAACAGCACATGCTTTTATTATAATTTTCTTCATAGTTATGCCTATTTTAATTGGTGGCTTTGGAAATTGACTACTTCCTTTAATACTAGGGGCCCCTGATATAGCCTTTCCCCGTATAAATAATATAAGCTTTTGACTTTTACCCCCTTCTCTAACCCTTCTTCTTTCTAGTTCATTTGTAGAAAATGGGGCGGGTACAGGATGAACAGTATATCCCCCCTTATCTTCAAGTATTGCCCATAGTGGGGCCTCTGTTGACCTAGCCATTTTTTCCCTACATTTAGCCGGGGTATCCTCTATTTTAGGATCAGTTAATTTTATTACAACAGTAATTAATATACGATCAAAAGGAATTACTTTAGACCGTATACCTTTATTTGTTTGATCAATTGTAATTACAACTGTTCTTTTACTTCTTTCATTGCCAGTATTAGCAGGA---------------------------------------------------------------------------------------------
>Stictochironomus_devinctus|BIOUG03246-G02|GMP*00171|KJ083647
-ACATTATATTTTATTTTTGGAGCATGATCCGGAATAGTAGGAACATCTCTAAGTATATTAATTCGAGCTGAATTAGGTCACCCTGGAACCTTTATTGGGGACGACCAAATTTATAATGTGGTTGTTACAGCCCATGCCTTTGTTATAATTTTTTTTATAGTAATACCTATTTTAATTGGAGGATTCGGTAATTGACTTCTTCCTTTAATATTAGGTGCCCCAGATATGGCTTTCCCCCGAATAAATAATATAAGTTTTTGATTATTACCCCCCTCTCTTTCTCTCCTTCTTTCTAGTTCATTTGTAGAAAATGGAGCAGGAACTGGATGAACAGTATATCCCCCTTTATCAGCTAGTATTGCCCACAGTGGGGCATCAGTCGATTTAGCTATTTTTTCCCTACATTTAGCTGGGGTCTCTTCTATTTTAGGTTCTGTAAATTTTATTACAACTGTAATCAATATGCGATCTAAGGGTATTACTTTAGACCGAATACCATTATTTGTTTGATCTATTGTTATTACTACGGTTCTTCTTCTTCTTTCTCTTCCAGTTTTAGCC------------------------------------------------------------------------------------------------
>Stictochironomus_sticticus|BIOUG17167-F09|GMP*03970|KR625686
-ACATTATACTTTATTTTTGGGGCTTGATCTGGAATAGTGGGAACCTCTTTAAGTATACTAATTCGGGCAGAATTAGGACACCCAGGAACTTTTATTGGAGATGACCAAATCTATAATGTAATTGTAACAGCACATGCTTTTATTATAATTTTCTTCATAGTTATGCCTATTTTAATTGGTGGCTTTGGAAATTGACTACTTCCTTTAATACTAGGGGCCCCTGATATAGCCTTTCCCCGTATAAATAATATAAGCTTTTGACTTTTACCCCCTTCTCTAACCCTTCTTCTTTCTAGTTCATTTGTAGAAAATGGGGCGGGTACAGGATGAACAGTATATCCCCCCTTATCTTCAAGTATTGCCCATAGTGGGGCCTCTGTTGACCTAGCCATTTTTTCCCTACATTTAGCCGGGGTATCCTCTATTTTAGGATCAGTTAATTTTATTACAACAGTAATTAATATACGATCAAAAGGAATTACTTTAGACCGTATACCTTTATTTGTTTGATCAATTGTAATTACAACTGTTCTTTTACTTCTTTCATTGCCAGTATTAGCAGGAGCTATTACAATATTATTAACTGACCGA------------------------------------------------------------------
>Chironomidae|ZJCH257|WYS60
-ACTCTTTATTTTATTTTCGGTGCTTGATCAGGTATAGTAGGAACTTCCCTAAGTATATTAATTCGAGCAGAGTTAGGTCATCCTGGAACCTTTATTGGTGATGATCAAATTTATAATGTAATTGTAACAGCCCATGCTTTTATTATAATTTTTTTTATAGTTATACCAATTTTAATTGGAGGATTTGGTAACTGACTCCTACCTCTTATATTAGGAGCCCCAGATATAGCTTTTCCACGAATAAATAACATAAGTTTTTGATTATTACCCCCTTCTTTATCTCTTTTACTTTCAAGATCAATTGTAGAAAATGGAGCAGGAACAGGATGAACAGTTTATCCCCCTCTTTCTTCTAGAATCGCCCATAGTGGGGCCTCAGTAGATTTAGCCATTTTTTCATTACATTTAGCAGGAGTATCTTCAATTTTAGGTTCTGTTAATTTTATTACTACTGTAATCAATATACGATCAAAAGGAATTACCTTARACCGAATACCTTTATTTGTATGATCAATCGTAATTACAACAGTTCTATTACTTCTTTCTCTACCAGTATTAGCTGGAGCTATTACTATACTTTTAACAGATCGAAATTTAAATACTTCATTTTTCGATCCTGCTGGAGGAGGAGATCCTATTTTATACCAACACTTA---
>Stictochironomus_sticticus|BIOUG17201-G03|GMP*03970|KR618321
-ACATTATACTTTATTTTTGGGGCTTGATCTGGAATAGTGGGAACCTCTTTAAGTATACTAATTCGGGCAGAATTAGGACACCCAGGAACTTTTATTGGAGATGACCAAATCTATAATGTAATTGTAACAGCACATGCTTTTATTATAATTTTCTTCATAGTTATGCCTATTTTAATTGGTGGCTTTGGAAATTGACTACTTCCTTTAATACTAGGGGCCCCTGATATAGCCTTTCCCCGTATAAATAATATAAGCTTTTGACTTTTACCCCCTTCTCTAACCCTTCTTCTTTCTAGTTCATTTGTAGAAAATGGGGCGGGTACAGGATGAACAGTATATCCCCCCTTATCTTCAAGTATTGCCCATAGTGGGGCCTCTGTTGACCTAGCCATTTTTTCCCTACATTTAGCCGGGGTATCCTCTATTTTAGGATCAGTTAATTTTATTACAACAGTAATTAATATACGATCAAAAGGAATTACTTTAGACCGTATACCTTTATTTGTTTGATCAATTGTAATTACAACTGTTCTTTTACTTCTTTCATTGCCAGTATTAGCAGGAGCTATTACAATA---------------------------------------------------------------------------------
>Stictochironomus_sticticus|BIOUG17201-G02|GMP*03970|KR616811
----------TTTATTTTTGGGGCTTGATCTGGAATAGTGGGAACCTCTTTAAGTATACTAATTCGGGCAGAATTAGGACACCCAGGAACTTTTATTGGAGATGACCAAATCTATAATGTAATTGTAACAGCACATGCTTTTATTATAATTTTCTTCATAGTTATGCCTATTTTAATTGGTGGCTTTGGAAATTGACTACTTCCTTTAATACTAGGGGCCCCTGATATAGCCTTTCCCCGTATAAATAATATAAGCTTTTGACTTTTACCCCCTTCTCTAACCCTTCTTCTTTCTAGTTCATTTGTAGAAAATGGGGCGGGTACAGGATGAACAGTATATCCCCCCTTATCTTCAAGTATTGCCCATAGTGGGGCCTCTGTTGACCTAGCCATTTTTTCCCTACATTTAGCCGGGGTATCCTCTATTTTAGGATCAGTTAATTTTATTACAACAGTAATTAATATACGATCAAAAGGAATTACTTTAGACCGTATACCTTTATTTGTTTGATCAATTGTAATTACAACTGTTCTTTTACTTCTTTCATTGCCAGTATTAGCAGGAGCTATTACAATATTATTA---------------------------------------------------------------------------
>Stictochironomus_sticticus|BIOUG16918-E01|GMP*03969|KR613804
-ACATTATACTTTATTTTTGGGGCTTGATCTGGAATAGTGGGAACCTCTTTAAGTATACTAATTCGGGCAGAATTAGGACACCCAGGAACTTTTATTGGAGATGACCAAATCTATAATGTAATTGTAACAGCACATGCTTTTATTATAATTTTCTTCATAGTTATGCCTATTTTAATTGGTGGCTTTGGAAATTGACTACTTCCTTTAATACTAGGGGCCCCTGATATAGCCTTTCCCCGTATAAATAATATAAGCTTTTGACTTTTACCCCCTTCTCTAACCCTTCTTCTTTCTAGTTCATTTGTAGAAAATGGGGCGGGTACAGGATGAACAGTATATCCCCCCTTATCTTCAAGTATTGCCCATAGTGGGGCCTCTGTTGACCTAGCCATTTTTTCCCTACATTTAGCCGGGGTATCCTCTATTTTAGGATCAGTTAATTTTATTACAACAGTAATTAATATACGATCAAAAGGAATTACTTTAGACCGTATACCTTTATTTGTTTGATCAATTGTAATTACAACTGTTCTTTTACTTCTTTCATTGCCAGTATTAGCAGGAGCTATTACAATATTATTAACTGACCGAAATCTAAATACTTCA---------------------------------------------------
>Stictochironomus_sticticus|ZMUO.024599||MZ659999
-ACATTATATTTTATTTTTGGAGCTTGATCTGGAATAGTAGGAACTTCTTTAAGTATATTAATTCGAGCTGAATTAGGACACCCAGGAACTTTTATTGGAGATGACCAAATTTACAATGTAATTGTTACAGCACACGCTTTTATTATAATTTTTTTCATGGTTATACCTATTTTAATCGGAGGATTTGGTAATTGATTACTTCCACTAATACTTGGGGCCCCTGATATAGCCTTCCCTCGAATAAACAATATAAGTTTTTGACTATTACCCCCCTCTCTTTCGCTTCTTCTTTCTAGTTCAATTGTAGAAAATGGGGCAGGAACAGGATGAACAGTATACCCCCCACTTTCATCAAGTATCGCCCATAGAGGGGCCTCTGTAGATTTAGCTATTTTTTCTTTACATTTAGCTGGAATTTCATCAATTCTAGGGTCCGTTAATTTTATTACAACCGTTATTAATATACGATCAAAAGGAATTACTCTTGACCGCATACCTTTATTTGTATGGTCTATTGTAATTACAACTGTCCTCTTACTTTTATCTCTCCCTGTATTAGCAGGAGCTATCACTATGCTATTGACAGATCGAAATTTAAACACATCCTTCTTTGACCCTGCTGGGGGAGGAGACCCTATTTTATATCAACACTTA---
>Stictochironomus_sticticus|BIOUG17015-H01|GMP*03970|KR627078
-ACATTATACTTTATTTTTGGGGCTTGATCTGGAATAGTGGGAACCTCTTTAAGTATACTAATTCGGGCAGAATTAGGACACCCAGGAACTTTTATTGGAGATGACCAAATCTATAATGTAATTGTAACAGCACATGCTTTTATTATAATTTTCTTCATAGTTATGCCTATTTTAATTGGTGGCTTTGGAAATTGACTACTTCCTTTAATACTAGGGGCCCCTGATATAGCCTTTCCCCGTATAAATAATATAAGCTTTTGACTTTTACCCCCTTCTCTAACCCTTCTTCTTTCTAGTTCATTTGTAGAAAATGGGGCGGGTACAGGATGAACAGTATATCCCCCCTTATCTTCAAGTATTGCCCATAGTGGGGCCTCTGTTGACCTAGCCATTTTTTCCCTACATTTAGCCGGGGTATCCTCTATTTTAGGATCAGTTAATTTTATTACAACAGTAATTAATATACGATCAAAAGGAATTACTTTAGACCGTATACCTTTATTTGTTTGATCAATTGTAATTACAACTGTTCTTTTACTTCTTTCATTGCCAGTATTAGCAGGAGCTATTACAATATTATTAACTGAC---------------------------------------------------------------------
>Stictochironomus_sticticus|BIOUG16918-D04|GMP*03969|KR619633
-------------------------------GGAATAGTGGGANCCTCTTTAAGTATACTAATTCGGGCAGAATTAGGACACCCAGGAACTTTTATTGGAGATGACCAAATCTATAATGTAATTGTAACAGCACATGCTTTTATTATAATTTTCTTCATAGTTATGCCTATTTTAATTGGTGGCTTTGGAAATTGACTACTTCCTTTAATACTAGGGGCCCCTGATATAGCCTTTCCCCGTATAAATAATATAAGCTTTTGACTTTTACCCCCTTCTCTAACCCTTCTTCTTTCTAGTTCATTTGTAGAAAATGGGGCGGGTACAGGATGAACAGTATATCCCCCCTTATCTTCAAGTATTGCCCATAGTGGGGCCTCTGTTGACCTAGCCATTTTTTCCCTACATTTAGCCGGGGTATCCTCTATTTTAGGATCAGTTAATTTTATTACAACAGTAATTAATATACGATCAAAAGGAATTACTTTAGACCGTATACCTTTATTTGTTTGATCAATTGTAATTACAACTGTTCTTTTACTTCTTTCATTGCCAGTATTAGCAGGA---------------------------------------------------------------------------------------------
>Stictochironomus_sticticus|BIOUG17201-E08|GMP*03970|KR621805
-ACATTATACTTTATTTTTGGGGCTTGATCTGGAATAGTGGGANCCTCTTTAAGTATACTAATTCGGGCAGAATTAGGACACCCAGGAACTTTTATTGGAGATGACCAAATCTATAATGTAATTGTAACAGCACATGCTTTTATTATAATTTTCTTCATAGTTATGCCTATTTTAATTGGTGGCTTTGGAAATTGACTACTTCCTTTAATACTAGGGGCCCCTGATATAGCCTTTCCCCGTATAAATAATATAAGCTTTTGACTTTTACCCCCTTCTCTAACCCTTCTTCTTTCTAGTTCATTTGTAGAAAATGGGGCGGGTACAGGATGAACAGTATATCCCCCCTTATCTTCAAGTATTGCCCATAGTGGGGCCTCTGTTGACCTAGCCATTTTTTCCCTACATTTAGCCGGGGTATCCTCTATTTTAGGATCAGTTAATTTTATTACAACAGTAATTAATATACGATCAAAAGGAATTACTTTAGACCGTATACCTTTATTTGTTTGATCAATTGTAATTACAACTGTTCTTTTACTTCTTTCATTGCCAGTATTAGCAGGAGCTATTACAATATTATTAACTGAC---------------------------------------------------------------------
>Stictochironomus_sticticus|BIOUG16883-H11|GMP*03969|KR629321
-------------------------------------------------------------------------------------------------GGAGATGACCAAATCTATAATGTAATTGTAACAGCACATGCTTTTATTATAATTTTCTTCATAGTTATGCCTATTTTAATTGGTGGCTTTGGAAATTGACTACTTCCTTTAATACTAGGGGCCCCTGATATAGCCTTTCCCCGTATAAATAATATAAGCTTTTGACTTTTACCCCCTTCTCTAACCCTTCTTCTTTCTAGTTCATTTGTAGAAAATGGGGCGGGTACAGGATGAACAGTATATCCCCCCTTATCTTCAAGTATTGCCCATAGTGGGGCCTCTGTTGACCTAGCCATTTTTTCCCTACATTTAGCCGGGGTATCCTCTATTTTAGGATCAGTTAATTTTATTACAACAGTAATTAATATACGATCAAAAGGAATTACTTTAGACCGTATACCTTTATTTGTTTGATCAATTGTAATTACAACTGTTCTTTTACTTCTTTCATTGCCAGTATTAGCAGGAGCTATTACAATATTATTAACTGACCGAAATCTAAATACTTCATTTTTTGATCCT---------------------------------------
>Stictochironomus_sticticus|BIOUG16918-C05|GMP*03969|KR614077
-ACATTATACTTTATTTTTGGGGCTNGATNTGGAATAGTGGGAACCTCTTTAAGTATACTAATTCGGGCAGAATTAGGACACCCAGGAACTTTTATTGGAGATGACCAAATCTATAATGTAATTGTAACAGCACATGCTTTTATTATAATTTTCTTCATAGTTATGCCTATTTTAATTGGTGGCTTTGGAAATTGACTACTTCCTTTAATACTAGGGGCCCCTGATATAGCCTTTCCCCGTATAAATAATATAAGCTTTTGACTTTTACCCCCTTCTCTAACCCTTCTTCTTTCTAGTTCATTTGTAGAAAATGGGGCGGGTACAGGATGAACAGTATATCCCCCCTTATCTTCAAGTATTGCCCATAGTGGGGCCTCTGTTGACCTAGCCATTTTTTCCCTACATTTAGCCGGGGTATCCTCTATTTTAGGATCAGTTAATTTTATTACAACAGTAATTAATATACGATCAAAAGGAATTACTTTAGACCGTATACCTTTATTTGTTTGATCAATTGTAATTACAACTGTTCTTTTACTTCTTTCATTGCCAGTATTAGCAGGA---------------------------------------------------------------------------------------------
>Stictochironomus_devinctus|PCPP10-0785|L*10PCPP-0317|JN291594
-ACATTATATTTTATTTTTGGAGCATGATCCGGAATAGTAGGAACATCTCTAAGTATATTAATTCGAGCTGAATTAGGTCACCCTGGAACCTTTATTGGGGACGACCAAATTTATAATGTGGTTGTTACAGCCCATGCCTTTGTTATAATTTTTTTTATAGTAATACCTATTTTAATTGGAGGATTCGGTAATTGACTTCTTCCTTTAATATTAGGTGCCCCAGATATGGCTTTCCCCCGAATAAATAATATAAGTTTTTGATTATTACCCCCCTCTCTTTCTCTCCTTCTTTCTAGTTCATTTGTAGAAAATGGAGCAGGAACTGGATGAACAGTATATCCCCCTTTATCAGCTAGTATTGCCCACAGTGGGGCATCAGTCGATTTAGCTATTTTTTCCCTACATTTAGCTGGGGTCTCTTCTATTTTAGGTTCTGTAAATTTTATTACAACTGTAATCAATATGCGATCTAAGGGTATTACTTTAGACCGAATACCATTATTTGTTTGATCTATTGTTATTACTACGGTTCTTCTTCTTCTTTCTCTTCCAGTTTTAGCCGGAGCTATTACAATACTTTTAACAGACCGAAATTTAAACACTTCTTTCTTCGACCCAGCAGGAGGAGGAGACCCAATTTTATATCAACATTTA---
>Stictochironomus_sticticus|BIOUG17201-D06|GMP*03970|KR625787
----------TTTATTTTTGGGGCTTGATCTGGAATAGTGGGAACCTCTTTAAGTATACTAATTCGGGCAGAATTAGGACACCCAGGAACTTTTATTGGAGATGACCAAATCTATAATGTAATTGTAACAGCACATGCTTTTATTATAATTTTCTTCATAGTTATGCCTATTTTAATTGGTGGCTTTGGAAATTGACTACTTCCTTTAATACTAGGGGCCCCTGATATAGCCTTTCCCCGTATAAATAATATAAGCTTTTGACTTTTACCCCCTTCTCTAACCCTTCTTCTTTCTAGTTCATTTGTAGAAAATGGGGCGGGTACAGGATGAACAGTATATCCCCCCTTATCTTCAAGTATTGCCCATAGTGGGGCCTCTGTTGACCTAGCCATTTTTTCCCTACATTTAGCCGGGGTATCCTCTATTTTAGGATCAGTTAATTTTATTACAACAGTAATTAATATACGATCAAAAGGAATTACTTTAGACCGTATACCTTTATTTGTTTGATCAATTGTAATTACAACTGTTCTTTTACTTCTTTCATTGCCAGTATTAGCAGGAGCTATTACAATATTATTAACTGAC---------------------------------------------------------------------
>Stictochironomus_devinctus|BIOUG26830-D12|L*14BIOBUS-2368|MF720103
----------TTTATTTTTGGAGCATGATCCGGAATAGTAGGAACATCTCTAAGTATATTAATTCGAGCTGAATTAGGTCACCCTGGAACCTTTATTGGGGACGACCAAATTTATAATGTGGTTGTTACAGCCCATGCCTTTGTTATAATTTTTTTTATAGTAATACCTATTTTAATTGGAGGATTCGGTAATTGACTTCTTCCTTTAATATTAGGTGCCCCAGATATGGCTTTCCCCCGAATAAATAATATAAGTTTTTGATTATTACCCCCCTCTCTTTCTCTCCTTCTTTCTAGTTCATTTGTAGAAAATGGAGCAGGAACTGGATGAACAGTATATCCCCCTTTATCAGCTAGTATTGCCCACAGTGGGGCATCAGTCGATTTAGCTATTTTTTCCCTACATTTAGCTGGGGTCTCTTCTATTTTAGGTTCTGTAAATTTTATTACAACTGTAATCAATATGCGATCTAAGGGTATTACTTTAGACCGAATACCATTATTTGTTTGATCTATTGTTATTACTACGGTTCTTCTTCTTCTTTCTCTTCCAGTTTTAGCCGGAGCTATTACAATA---------------------------------------------------------------------------------
>Stictochironomus_sticticus|ZMUO.024316||MZ658667
-ACATTATATTTTATTTTTGGGGCTTGATCTGGAATAGTAGGAACTTCTTTAAGTATATTAATTCGAGCTGAATTAGGACACCCAGGAACTTTTATTGGGGATGACCAAATTTACAATGTAATTGTTACAGCACACGCTTTTATTATAATTTTTTTCATAGTTATACCTATTTTAATTGGAGGATTTGGTAATTGATTACTTCCATTAATACTTGGGGCCCCTGATATAGCCTTCCCCCGAATAAACAATATAAGTTTTTGACTATTACCCCCCTCTCTTTCGCTTCTTCTTTCTAGTTCAATTGTAGAAAATGGGGCAGGAACAGGATGAACAGTATACCCCCCACTTTCATCAAGTATCGCCCATAGAGGGGCCTCTGTAGATTTAGCTATTTTTTCTTTACATTTAGCTGGAATTTCATCAATTCTAGGATCCGTTAATTTTATTACAACCGTTATTAATATACGATCAAAAGGAATTACTCTTGACCGCATACCTTTATTTGTATGATCTATTGTAATTACAACTGTCCTCTTACTTTTATCTCTCCCCGTATTAGCAGGAGCTATCACTATGCTATTGACAGATCGAAATTTAAACACGTCCTTCTTTGACCCTGCTGGGGGAGGAGATCCTATTTTATATCAACACTTA---
>Stictochironomus_sticticus|ZMUO.024315||MZ629576
-ACATTATATTTTATTTTTGGGGCTTGATCTGGAATAGTAGGAACTTCTTTAAGTATATTAATTCGAGCTGAATTAGGACACCCAGGAACTTTTATTGGGGATGACCAAATTTACAATGTAATTGTTACAGCACACGCTTTTATTATAATTTTTTTCATAGTTATACCTATTTTAATTGGAGGATTTGGTAATTGATTACTTCCATTAATACTTGGGGCCCCTGATATAGCCTTCCCCCGAATAAACAATATAAGTTTTTGACTATTACCCCCCTCTCTTTCGCTTCTTCTTTCTAGTTCAATTGTAGAAAATGGGGCAGGAACAGGATGAACAGTATACCCCCCACTTTCATCAAGTATCGCCCATAGAGGGGCCTCTGTAGATTTAGCTATTTTTTCTTTACATTTAGCTGGAATTTCATCAATTCTAGGATCCGTTAATTTTATTACAACCGTTATTAATATACGATCAAAAGGAATTACTCTTGACCGCATACCTTTATTTGTATGATCTATTGTAATTACAACTGTCCTCTTACTTTTATCTCTCCCCGTATTAGCAGGAGCTATCACTATGCTATTGACAGATCGAAATTTAAACACGTCCTTCTTTGACCCTGCTGGGGGAGGAGATCCTATTTTATATCAACACTTA---
>Stictochironomus_sticticus|BIOUG17201-C12|GMP*03970|KR619170
-ACATTATACTTTATTTTTGGGGCTTGATCTGGAATAGTGGGAACCTCTTTAAGTATACTAATTCGGGCAGAATTAGGACACCCAGGAACTTTTATTGGAGATGACCAAATCTATAATGTAATTGTAACAGCACATGCTTTTATTATAATTTTCTTCATAGTTATGCCTATTTTAATTGGTGGCTTTGGAAATTGACTACTTCCTTTAATACTAGGGGCCCCTGATATAGCCTTTCCCCGTATAAATAATATAAGCTTTTGACTTTTACCCCCTTCTCTAACCCTTCTTCTTTCTAGTTCATTTGTAGAAAATGGGGCGGGTACAGGATGAACAGTATATCCCCCCTTATCTTCAAGTATTGCCCATAGTGGGGCCTCTGTTGACCTAGCCATTTTTTCCCTACATTTAGCCGGGGTATCCTCTATTTTAGGATCAGTTAATTTTATTACAACAGTAATTAATATACGATCAAAAGGAATTACTTTAGACCGTATACCTTTATTTGTTTGATCAATTGTAATTACAACTGTTCTTTTACTTCTTTCATTGCCAGTATTAGCAGGAGCTATTACAATA---------------------------------------------------------------------------------
>Stictochironomus_sticticus|BIOUG17201-C09|GMP*03970|KR619369
-ACATTATACTTTATTTTTGGGGCTTGATCTGGAATAGTGGGAACCTCTTTAAGTATACTAATTCGGGCAGAATTAGGACACCCAGGAACTTTTATTGGAGATGACCAAATCTATAATGTAATTGTAACAGCACATGCTTTTATTATAATTTTCTTCATAGTTATGCCTATTTTAATTGGTGGCTTTGGAAATTGACTACTTCCTTTAATACTAGGGGCTCCTGATATAGCCTTTCCCCGTATAAATAATATAAGCTTTTGACTTTTACCCCCTTCTCTAACCCTTCTTCTTTCTAGTTCATTTGTAGAAAATGGGGCGGGTACAGGATGAACAGTATATCCCCCCTTATCTTCAAGTATTGCCCATAGTGGGGCCTCTGTTGACCTAGCCATTTTTTCCCTACATTTAGCCGGGGTATCCTCTATTTTAGGATCAGTTAATTTTATTACAACAGTAATTAATATACGATCAAAAGGAATTACTTTAGACCGTATACCTTTATTTGTTTGATCAATTGTAATTACAACTGTTCTTTTACTTCTTTCATTGCCAGTATTAGCAGGAGCTATTACAATATTATTAACTGACCGAAATCTAAATACTTCATTTTTTGATCCTGCTGGTGGA------------------------------
>Stictochironomus_sticticus|BIOUG16688-A06|GMP*03969|KR617766
-------------ATTTTTGGGGCTTGATCTGGAATAGTGGGAACCTCTTTAAGTATACTAATTCGGGCAGAATTAGGACACCCAGGAACTTTTATTGGAGATGACCAAATCTATAATGTAATTGTAACAGCACATGCTTTTATTATAATTTTCTTCATAGTTATGCCTATTTTAATTGGTGGCTTTGGAAATTGACTACTTCCTTTAATACTAGGGGCCCCTGATATAGCCTTTCCCCGTATAAATAATATAAGCTTTTGACTTTTACCCCCTTCTCTAACCCTTCTTCTTTCTAGTTCATTTGTAGAAAATGGGGCGGGTACAGGATGAACAGTATATCCCCCCTTATCTTCAAGTATTGCCCATAGTGGGGCCTCTGTTGACCTAGCCATTTTTTCCCTACATTTAGCCGGGGTATCCTCTATTTTAGGATCAGTTAATTTTATTACAACAGTAATTAATATACGATCAAAAGGAATTACTTTAGACCGTATACCTTTATTTGTTTGATCAATTGTAATTACAACTGTTCTTTTACTTCTTTCATTGCCAGTATTAGCAGGAGCTATTACAATATTATTAACTGAC---------------------------------------------------------------------
>Stictochironomus_sticticus|BIOUG17015-D04|GMP*03970|KR614060
-ACATTATACTTTATTTTTGGGGCTTGATCTGGAATAGTGGGAACCTCTTTAAGTATACTAATTCGGGCAGAATTAGGACACCCAGGAACTTTTATTGGAGATGACCAAATCTATAATGTAATTGTAACAGCACATGCTTTTATTATAATTTTCTTCATAGTTATGCCTATTTTAATTGGTGGCTTTGGAAATTGACTACTTCCTTTAATACTAGGGGCCCCTGATATAGCCTTTCCCCGTATAAATAATATAAGCTTTTGACTTTTACCCCCTTCTCTAACCCTTCTTCTTTCTAGTTCATTTGTAGAAAATGGGGCGGGTACAGGATGAACAGTATATCCCCCCTTATCTTCAAGTATTGCCCATAGTGGGGCCTCTGTTGACCTAGCCATTTTTTCCCTACATTTAGCCGGGGTATCCTCTATTTTAGGATCAGTTAATTTTATTACAACAGTAATTAATATACGATCAAAAGGAATTACTTTAGACCGTATACCTTTATTTGTTTGATCAATTGTAATTACAACTGTTCTTTTACTTCTTTCATTGCCAGTATTAGCAGGA---------------------------------------------------------------------------------------------
>Stictochironomus_devinctus|BIOUG03245-H06|GMP*00171|KJ084672
-ACATTATATTTTATTTTTGGAGCATGATCCGGAATAGTAGGAACATCTCTAAGTATATTAATTCGAGCTGAATTAGGTCACCCTGGAACCTTTATTGGGGACGACCAAATTTATAATGTGGTTGTTACAGCCCATGCCTTTGTTATAATTTTTTTTATAGTAATACCTATTTTAATTGGAGGATTCGGTAATTGACTTCTTCCTTTAATATTAGGTGCCCCAGATATGGCTTTCCCCCGAATAAATAATATAAGTTTTTGATTATTACCCCCCTCTCTTTCTCTCCTTCTTTCTAGTTCATTTGTAGAAAATGGAGCAGGAACTGGATGAACAGTATATCCCCCTTTATCAGCTAGTATTGCCCACAGTGGGGCATCAGTCGATTTAGCTATTTTTTCCCTACATTTAGCTGGGGTCTCTTCTATTTTAGGTTCTGTAAATTTTATTACAACTGTAATCAATATGCGATCTAAGGGTATTACTTTAGACCGAATACCATTATTTGTTTGATCTATTGTTATTACTACGGTTCTTCTTCTTCTTTCTCTTCCAGTTTTAGCCGGAGCTATTACAATACTTTTAACAGACCGAAATTTAAACACTTCTTTCTTCGAC------------------------------------------
>Stictochironomus_devinctus|BIOUG03245-G10|GMP*00171|KJ085816
-ACATTATATTTTATTTTTGGAGCATGATCCGGAATAGTAGGAACATCTCTAAGTATATTAATTCGAGCTGAATTAGGTCACCCTGGAACCTTTATTGGGGACGACCAAATTTATAATGTGGTTGTTACAGCCCATGCCTTTGTTATAATTTTTTTTATGGTAATACCTATTTTAATTGGAGGGTTCGGTAATTGACTTCTTCCTTTAATATTAGGTGCCCCAGATATGGCTTTCCCCCGAATAAATAATATAAGTTTTTGATTATTACCCCCATCTCTTTCTCTCCTTCTTTCTAGTTCATTTGTAGAAAATGGAGCAGGAACTGGATGAACAGTATATCCCCCTTTATCAGCTAGTATTGCCCACAGTGGTGCATCAGTCGATTTAGCTATTTTTTCCCTACATTTAGCGGGGGTCTCTTCTATTTTAGGTTCTGTAAATTTTATTACAACTGTAATTAATATGCGATCTAAGGGTATTACTTTAGACCGAATACCGTTATTTGTTTGATCTATTGTTATTACTACAGTTCTTCTTCTTCTTTCTCTTCCAGTTTTAGCCGGAGCTATTACAATACTTTTAACAGACCGAAATTTAAACACTTCTTTCTTCGACCCAGCAGGAGGA------------------------------
>Stictochironomus_sticticus|BIOUG17201-A03|GMP*03970|KR631790
-------------ATTTTTGGGGCTTGATCTGGAATAGTGGGAACCTCTTTAAGTATACTAATTCGGGCAGAATTAGGACACCCAGGAACTTTTATTGGAGATGACCAAATCTATAATGTAATTGTAACAGCACATGCTTTTATTATAATTTTCTTCATAGTTATGCCTATTTTAATTGGTGGCTTTGGAAATTGACTACTTCCTTTAATACTAGGGGCCCCTGATATAGCCTTTCCCCGTATAAATAATATAAGCTTTTGACTTTTACCCCCTTCTCTAACCCTTCTTCTTTCTAGTTCATTTGTAGAAAATGGGGCGGGTACAGGATGAACAGTATATCCCCCCTTATCTTCAAGTATTGCCCATAGTGGGGCCTCTGTTGACCTAGCCATTTTTTCCCTACATTTAGCCGGGGTATCCTCTATTTTAGGATCAGTTAATTTTATTACAACAGTAATTAATATACGATCAAAAGGAATTACTTTAGACCGTATACCTTTATTTGTTTGATCAATTGTAATTACAACTGTTCTTTTACTTCTTTCATTGCCAGTATTAGCAGGAGCTATTACAATATTATTAACTGAC---------------------------------------------------------------------
>Stictochironomus_unguiculatus|HLC-26963|HLC-26963|KR443825
-ACATTATATTTTATTTTTGGAGCTTGATCTGGAATAGTTGGGACCTCTTTAAGTATATTAATTCGAGCCGAATTAGGACACCCTGGAACTTTTATTGGTGATGACCAAATTTACAACGTAATTGTTACAGCTCACGCTTTTATTATAATTTTTTTCATGGTTATACCTATTTTAATTGGAGGCTTTGGTAACTGACTTCTTCCCCTAATATTAGGTGCCCCTGACATAGCATTCCCTCGAATAAATAATATAAGTTTCTGATTATTACCCCCCTCCTTATCTCTTCTTCTTTCTAGTTCAATTGTAGAAAATGGAGCAGGAACCGGATGAACAGTATACCCCCCCTTATCTGCGAGCATTGCCCACAGTGGGGCTTCAGTTGATTTAGCTATTTTTTCCTTACATTTAGCAGGTATTTCCTCTATTTTAGGATCAGTTAATTTCATTACAACTGTTATTAACATACGCTCAAAAGGAATTACCTTAGACCGAATACCTTTATTTGTTTGATCAATTGTAATTACAACCATTCTTTTACTTCTATCTCTACCAGTTTTAGCAGGAGCTATCACTATACTATTAACCGATCGAAATTTAAATACCTCCTTCTTTGACCCTGCAGGAGGGGGAGACCCTATTTTATACCAACACCTA---
>Stictochironomus_sticticus|BIOUG17015-C01|GMP*03970|KR629951
----------TTTATTTTTGGGGCTTGATCTGGAATAGTGGGAACCTCTTTAAGTATACTAATTCGGGCAGAATTAGGACACCCAGGAACTTTTATTGGAGATGACCAAATCTATAATGTAATTGTAACAGCACATGCTTTTATTATAATTTTCTTCATAGTTATGCCTATTTTAATTGGTGGCTTTGGAAATTGACTACTTCCTTTAATACTAGGGGCCCCTGATATAGCCTTTCCCCGTATAAATAATATAAGCTTTTGACTTTTACCCCCTTCTCTAACCCTTCTTCTTTCTAGTTCATTTGTAGAAAATGGGGCGGGTACAGGATGAACAGTATATCCCCCCTTATCTTCAAGTATTGCCCATAGTGGGGCCTCTGTTGACCTAGCCATTTTTTCCCTACATTTAGCCGGGGTATCCTCTATTTTAGGATCAGTTAATTTTATTACAACAGTAATTAATATACGATCAAAAGGAATTACTTTAGACCGTATACCTTTATTTGTTTGATCAATTGTAATTACAACTGTTCTTTTACTTCTTTCATTGCCAGTATTAGCAGGAGCTATTACAATA---------------------------------------------------------------------------------
>Stictochironomus_unguiculatus|HLC-26961|HLC-26961|KR441360
-ACATTATATTTTATTTTTGGGGCTTGATCTGGAATAGTTGGGACCTCTTTAAGTATATTAATTCGAGCCGAATTAGGACACCCTGGAACTTTTATTGGTGATGACCAAATTTACAACGTAATTGTTACAGCTCACGCTTTTATTATAATTTTTTTCATGGTTATACCTATTTTAATTGGAGGCTTTGGTAACTGACTTCTTCCCCTAATATTAGGTGCCCCTGACATAGCATTCCCCCGAATAAATAATATAAGTTTCTGATTATTACCCCCCTCCCTATCTCTTCTTCTTTCTAGTTCAATTGTAGAAAATGGGGCAGGAACCGGATGAACAGTTTACCCCCCCTTATCTGCGAGCATTGCCCACAGTGGGGCTTCAGTTGATTTAGCTATTTTTTCCTTACATTTAGCAGGTATTTCCTCTATTCTAGGATCAGTTAATTTCATTACAACTGTTATTAACATACGCTCAAAAGGAATTACCTTAGACCGAATACCTTTATTTGTTTGATCAATTGTAATTACAACCATTCTTTTACTTCTATCTCTACCAGTTTTAGCAGGAGCTATCACTATACTATTAACCGATCGAAATTTAAATACCTCCTTCTTTGACCCTGCAGGAGGGGGGGACCCTATTTTATACCAACACCTA---
>Stictochironomus_unguiculatus|HLC-26960|HLC-26960|KR442450
-ACATTATATTTTATTTTTGGAGCTTGATCTGGAATAGTTGGGACCTCTTTAAGTATATTAATTCGAGCCGAATTAGGACACCCTGGAACTTTTATTGGTGATGACCAAATTTACAACGTAATTGTTACAGCTCACGCTTTTATTATAATTTTTTTCATGGTTATACCTATTTTAATTGGAGGCTTTGGTAACTGACTTCTTCCCCTAATATTAGGTGCCCCTGACATAGCATTCCCCCGAATAAATAATATAAGTTTCTGATTATTACCCCCCTCCTTATCTCTTCTTCTTTCTAGTTCAATTGTAGAAAATGGAGCAGGAACCGGATGAACAGTATACCCCCCCTTATCTGCGAGCATTGCCCACAGTGGGGCTTCAGTTGATTTAGCTATTTTTTCCTTACATTTAGCAGGTATTTCCTCTATTTTAGGATCAGTTAATTTCATTACAACTGTTATTAACATACGCTCAAAAGGAATTACCTTAGACCGAATACCTTTATTTGTTTGATCAATTGTAATTACAACCATTCTTTTACTTCTATCTCTACCAGTTTTAGCAGGAGCTATCACTATACTATTAACCGATCGAAATTTAAATACCTCCTTCTTTGACCCTGCAGGAGGGGGAGACCCTATTTTATACCAACACCTA---
>Stictochironomus_unguiculatus|HLC-26959|HLC-26959|KR429514
-ACATTATATTTTATTTTTGGAGCTTGATCTGGAATAGTTGGGACCTCTTTAAGTATATTAATTCGAGCCGAATTAGGACACCCTGGAACTTTTATTGGTGATGACCAAATTTACAACGTAATTGTTACAGCTCACGCTTTTATTATAATTTTTTTCATGGTTATACCTATTTTAATTGGAGGCTTTGGTAACTGACTTCTTCCCCTAATATTAGGTGCCCCTGACATAGCATTCCCTCGAATAAATAATATAAGTTTCTGATTATTACCCCCCTCCTTATCTCTTCTTCTTTCTAGTTCAATTGTAGAAAATGGAGCAGGAACCGGATGAACAGTATACCCCCCCTTATCTGCGAGCATTGCCCACAGTGGGGCTTCAGTTGATTTAGCTATTTTTTCCTTACATTTAGCAGGTATTTCCTCTATTTTAGGATCAGTTAATTTCATTACAACTGTTATTAACATACGCTCAAAAGGAATTACCTTAGACCGAATACCTTTATTTGTTTGATCAATTGTAATTACAACCATTCTTTTACTTCTATCTCTACCAGTTTTAGCAGGAGCTATCACTATACTATTAACCGATCGAAATTTAAATACCTCCTTCTTTGACCCTGCAGGAGGGGGAGACCCTATTTTATACCAACACCTA---
>Stictochironomus_unguiculatus|HLC-26958|HLC-26958|KR435150
-ACATTATATTTTATTTTTGGAGCTTGATCTGGAATAGTTGGGACCTCTTTAAGTATATTAATTCGAGCCGAATTAGGACACCCTGGAACTTTTATTGGTGATGACCAAATTTACAACGTAATTGTTACAGCTCACGCTTTTATTATAATTTTTTTCATGGTTATACCTATTTTAATTGGAGGCTTTGGTAACTGACTTCTTCCCCTAATATTAGGTGCCCCTGACATAGCATTCCCTCGAATAAATAATATAAGTTTCTGATTATTACCCCCCTCCTTATCTCTTCTTCTTTCTAGTTCAATTGTAGAAAATGGAGCAGGAACCGGATGAACAGTATACCCCCCCTTATCTGCGAGCATTGCCCACAGTGGGGCTTCAGTTGATTTAGCTATTTTTTCCTTACATTTAGCAGGTATTTCCTCTATTTTAGGATCAGTTAATTTCATTACAACTGTTATTAACATACGCTCAAAAGGAATTACCTTAGACCGAATACCTTTATTTGTTTGATCAATTGTAATTACAACCATTCTTTTACTTCTATCTCTACCAGTTTTAGCAGGAGCTATCACTATACTATTAACCGATCGAAATTTAAATACCTCCTTCTTTGACCCTGCAGGAGGGGGAGACCCTATTTTATACCAACACCTA---
>Stictochironomus_sticticus|BIOUG16917-G01|GMP*03969|KR614072
-ACATTATACTTTATTTTTGGGGCTTGATCTGGAATAGTGGGAACCTCTTTAAGTATACTAATTCGGGCAGAATTAGGACACCCAGGAACTTTTATTGGAGATGACCAAATCTATAATGTAATTGTAACAGCACATGCTTTTATTATAATTTTCTTCATAGTTATGCCTATTTTAATTGGTGGCTTTGGAAATTGACTACTTCCTTTAATACTAGGGGCCCCTGATATAGCCTTTCCCCGTATAAATAATATAAGCTTTTGACTTTTACCCCCTTCTCTAACCCTTCTTCTTTCTAGTTCATTTGTAGAAAATGGGGCGGGTACAGGATGAACAGTATATCCCCCCTTATCTTCAAGTATTGCCCATAGTGGGGCCTCTGTTGACCTAGCCATTTTTTCCCTACATTTAGCCGGGGTATCCTCTATTTTAGGATCAGTTAATTTTATTACAACAGTAATTAATATACGATCAAAAGGAATTACTTTAGACCGTATACCTTTATTTGTTTGATCAATTGTAATTACAACTGTTCTTTTACTTCTTTCATTGCCAGTATTAGCAGGAGCTATTACAATATTATTAACTGACCGA------------------------------------------------------------------
>Stictochironomus_unguiculatus|HLC-26956|HLC-26956|KR444733
-ACATTATATTTTATTTTTGGAGCTTGATCTGGAATAGTTGGGACCTCTTTAAGTATATTAATTCGAGCCGAATTAGGACACCCTGGAACTTTTATTGGTGATGACCAAATTTACAACGTAATTGTTACAGCTCACGCTTTTATTATAATTTTTTTCATGGTTATACCTATTTTAATTGGAGGCTTTGGTAACTGACTTCTTCCCCTAATATTAGGTGCCCCTGACATAGCATTCCCCCGAATAAATAATATAAGTTTCTGATTATTACCCCCCTCCTTATCTCTTCTTCTTTCTAGTTCAATTGTAGAAAATGGAGCAGGAACCGGATGAACAGTATACCCCCCCTTATCTGCGAGCATTGCCCACAGTGGGGCTTCAGTTGATTTAGCTATTTTTTCCTTACATTTAGCAGGTATTTCCTCTATTTTAGGATCAGTTAATTTCATTACAACTGTTATTAACATACGCTCAAAAGGAATTACCTTAGACCGAATACCTTTATTTGTTTGATCAATTGTAATTACAACCATTCTTTTACTTCTATCTCTACCAGTTTTAGCAGGAGCTATCACTATACTATTAACCGATCGAAATTTAAATACCTCCTTCTTTGACCCTGCAGGAGGGGGAGACCCTATTTTATACCAACACCTA---
>Stictochironomus_unguiculatus|HLC-26955|HLC-26955|KR435235
-ACATTATATTTTATTTTTGGAGCTTGATCTGGAATAGTTGGGACCTCTTTAAGTATATTAATTCGAGCCGAATTAGGACACCCTGGAACTTTTATTGGTGATGACCAAATTTACAACGTAATTGTTACAGCTCACGCTTTTATTATAATTTTTTTCATGGTTATACCTATTTTAATTGGAGGCTTTGGTAACTGACTTCTTCCCCTAATATTAGGTGCCCCTGACATAGCATTCCCCCGAATAAATAATATAAGTTTCTGATTATTACCCCCCTCCTTATCTCTTCTTCTTTCTAGTTCAATTGTAGAAAATGGAGCAGGAACCGGATGAACAGTATACCCCCCCTTATCTGCGAGCATTGCCCACAGTGGGGCTTCAGTTGATTTAGCTATTTTTTCCTTACATTTAGCAGGTATTTCCTCTATTTTAGGATCAGTTAATTTCATTACAACTGTTATTAACATACGCTCAAAAGGAATTACCTTAGACCGAATACCTTTATTTGTTTGATCAATTGTAATTACAACCATTCTTTTACTTCTATCTCTACCAGTTTTAGCAGGAGCTATCACTATACTATTAACCGATCGAAATTTAAATACCTCCTTCTTTGACCCTGCAGGAGGGGGAGACCCTATTTTATACCAACACCTA---
>Stictochironomus_unguiculatus|HLC-26954|HLC-26954|KR444321
-ACATTATATTTTATTTTTGGAGCTTGATCTGGAATAGTTGGGACCTCTTTAAGTATATTAATTCGAGCCGAATTAGGACACCCTGGAACTTTTATTGGTGATGACCAAATTTACAACGTAATTGTTACAGCTCACGCTTTTATTATAATTTTTTTCATGGTTATACCTATTTTAATTGGAGGCTTTGGTAACTGACTTCTTCCCCTAATATTAGGTGCCCCTGACATAGCATTCCCCCGAATAAATAATATAAGTTTCTGATTATTACCCCCCTCCTTATCTCTTCTTCTTTCTAGTTCAATTGTAGAAAATGGAGCAGGAACCGGATGAACAGTATACCCCCCCTTATCTGCGAGCATTGCCCACAGTGGGGCTTCAGTTGATTTAGCTATTTTTTCCTTACATTTAGCAGGTATTTCCTCTATTTTAGGATCAGTTAATTTCATTACAACTGTTATTAACATACGCTCAAAAGGAATTACCTTAGACCGAATACCTTTATTTGTTTGATCAATTGTAATTACAACCATTCTTTTACTTCTATCTCTACCAGTTTTAGCAGGAGCTATCACTATACTATTAACCGATCGAAATTTAAATACCTCCTTCTTTGACCCTGCAGGAGGGGGAGACCCT---------------------
>Stictochironomus_unguiculatus|HLC-26953|HLC-26953|KR438210
-------------------------------------------------TTAAGTATATTAATTCGAGCCGAATTAGGACACCCTGGAACTTTTATTGGTGATGACCAAATTTACAACGTAATTGTTACAGCTCACGCTTTTATTATAATTTTTTTCATGGTTATACCTATTTTAATTGGAGGCTTTGGTAACTGACTTCTTCCCCTAATATTAGGTGCCCCTGACATAGCATTCCCCCGAATAAATAATATAAGTTTCTGATTATTACCCCCCTCCTTATCTCTTCTTCTTTCTAGTTCAATTGTAGAAAATGGAGCAGGAACCGGATGAACAGTATACCCCCCCTTATCTGCGAGCATTGCCCACAGTGGGGCTTCAGTTGATTTAGCTATTTTTTCCTTACATTTAGCAGGTATTTCCTCTATTTTAGGATCAGTTAATTTCATTACAACTGTTATTAACATACGCTCAAAAGGAATTACCTTAGACCGAATACCTTTATTTGTTTGATCAATTGTAATTACAACCATTCTTTTACTTCTATCTCTACCAGTTTTAGCAGGAGCTATCACTATACTATTAACCGATCGAAATTTAAATACCTCCTTC------------------------------------------------
>Stictochironomus_pictulus|AB838703|AB838703|AB838703
-ACATTATATTTTATTTTTGGAGCTTGATCTGGAATAGTAGGAACCTCTTTAAGTATACTAATTCGGGCCGAATTAGGACACCCAGGTACTTTTATCGGAGACGATCAAATTTACAATGTAATTGTTACAGCACATGCTTTTATTATAATTTTTTTCATAGTTATGCCTATTTTAATCGGGGGATTTGGTAATTGACTCCTTCCTCTAATACTTGGAGCACCTGATATAGCATTTCCCCGAATAAATAATATAAGTTTTTGACTATTACCTCCCTCCCTTTCCCTTCTTCTTTCTAGCTCAATTGTAGAAAATGGGGCAGGAACAGGATGAACAGTTTACCCTCCTCTCTCATCAAGTATTGCGCACAGCGGTGCCTCTGTAGATTTAGCTATTTTCTCTTTACATTTAGCCGGAATTTCCTCAATTCTAGGATCAGTTAATTTTATTACAACTGTAATTAATATACGATCAAAAGGAATTACTCTTGATCGAATACCTTTATTTGTCTGATCTATTGTAATTACAACAGTTCTATTACTCCTATCTCTTCCTGTATTAGCAGGAGCTATTACTATATTATTAACAGATCGAAATTTAAATACATCCTTCTTTGACCCTGCTGGAGGAGGGGACCCTATTTTATACCAACACTTA---
>Stictochironomus_pictulus|AB838702|AB838702|AB838702
-ACATTATATTTTATTTTTGGAGCTTGATCTGGAATAGTAGGAACCTCTTTAAGTATACTAATTCGGGCCGAATTAGGACACCCAGGTACTTTTATCGGAGACGATCAAATTTACAATGTAATTGTTACAGCACATGCTTTTATTATAATTTTTTTCATAGTTATGCCTATTTTAATCGGGGGATTTGGTAATTGACTCCTTCCTCTAATACTTGGAGCACCTGATATAGCATTTCCCCGAATAAATAATATAAGTTTTTGACTATTACCTCCCTCCCTTTCCCTTCTTCTTTCTAGCTCAATTGTAGAAAATGGGGCAGGAACAGGATGAACAGTTTACCCACCTCTCTCATCAAGTATTGCGCACAGCGGTGCCTCTGTAGATTTAGCTATTTTCTCTTTACATTTAGCCGGAATTTCCTCAATTCTAGGATCAGTTAATTTTATTACAACTGTAATTAATATACGATCAAAAGGAATTACTCTTGATCGAATACCTTTATTTGTCTGATCTATTGTAATTACAACAGTTCTATTACTCCTATCTCTTCCTGTATTAGCAGGAGCTATTACTATATTATTAACAGATCGAAATTTAAATACATCCTTCTTTGACCCTGCTGGAGGAGGGGACCCTATTTTATACCAACACTTA---
>Stictochironomus_sticticus|BIOUG16917-F02|GMP*03969|KR617981
-ACATTATACTTTATTTTTGGGGCTTGATCTGGAATAGTGGGAACCTCTTTAAGTATACTAATTCGGGCAGAATTAGGACACCCAGGAACTTTTATTGGAGATGACCAAATCTATAATGTAATTGTAACAGCACATGCTTTTATTATAATTTTCTTCATAGTTATGCCTATTTTAATTGGTGGCTTTGGAAATTGACTACTTCCTTTAATACTAGGGGCCCCTGATATAGCCTTTCCCCGTATAAATAATATAAGCTTTTGACTTTTACCCCCTTCTCTAACCCTTCTTCTTTCTAGTTCATTTGTAGAAAATGGGGCGGGTACAGGATGAACAGTATATCCCCCCTTATCTTCAAGTATTGCCCATAGTGGGGCCTCTGTTGACCTAGCCATTTTTTCCCTACATTTAGCCGGGGTATCCTCTATTTTAGGATCAGTTAATTTTATTACAACAGTAATTAATATACGATCAAAAGGAATTACTTTAGACCGTATACCTTTATTTGTTTGATCAATTGTAATTACAACTGTTCTTTTACTTCTTTCATTGCCAGTATTAGCAGGAGCTATTACAATATTATTAACTGACCGA------------------------------------------------------------------
>Stictochironomus_sticticus|LC050945|LC050945|LC050945
-ACATTATATTTTATTTTCGGAGCTTGATCCGGCATAGTAGGCACCTCCCTAAGTATGCTAATCCGAGCAGAATTAGGCCACCCAGGCACTTTTATTGGAGACGACCAAATTTATAACGTAATTGTAACAGCCCACGCTTTTATCATAATTTTTTTCATAGTTATACCTATTTTAATTGGAGGATTTGGTAACTGACTCCTTCCTTTAATATTAGGGGCCCCCGATATGGCCTTCCCTCGAATAAATAATATAAGCTTTTGACTATTGCCCCCCTCTTTATCTCTTCTTCTTTCTAGTTCAATTGTAGAAAATGGGGCAGGAACCGGTTGAACAGTTTACCCCCCACTATCTTCTAGAATTGCCCACAGTGGGGCTTCTGTTGACTTAGCTATTTTTTCGTTACATTTAGCGGGAATCTCCTCTATCTTAGGGTCTGTAAATTTTATTACAACAGTAATTAACATACGATCAAAAGGTATTACATTAGATCGAATACCCCTATTTGTATGATCAATCGTAATTACAACTGTTCTCTTACTTCTCTCTTTACCAGTTCTAGCGGGAGCTATTACCATACTACTAACAGACCGAAATTTAAATACATCTTTTTTTGATCCCGCCGGGGGCGGAGACCCTATCTTATACCAACACTTA---
>Stictochironomus_sticticus|LC050944|LC050944|LC050944
-ACATTATATTTTATTTTCGGAGCCTGATCCGGCATAGTAGGCACCTCCCTAAGTATGCTAATTCGAGCAGAATTAGGCCACCCAGGCACTTTTATTGGAGACGACCAAATTTATAACGTAATTGTAACAGCCCACGCTTTTATCATAATTTTTTTCATAGTTATACCTATTTTAATTGGAGGATTTGGTAACTGACTCCTTCCTTTAATATTAGGGGCCCCCGATATGGCCTTCCCTCGAATAAATAATATAAGCTTTTGACTATTGCCCCCCTCTTTATCTCTTCTTCTTTCTAGTTCAATTGTAGAAAATGGGGCAGGAACCGGTTGAACAGTTTACCCCCCACTATCTTCTAGAATTGCCCACAGTGGGGCTTCTGTTGACTTAGCTATTTTTTCGTTACATTTAGCGGGAATCTCCTCTATCTTAGGGTCTGTAAATTTTATTACAACAGTAATTAACATACGATCAAAAGGTATTACATTAGATCGAATGCCCCTATTTGTATGATCAATCGTAATTACAACTGTTCTCTTACTTCTCTCTTTACCAGTTCTAGCGGGAGCTATTACCATACTACTAACAGACCGAAATTTAAATACATCTTTTTTTGATCCCGCCGGGGGCGGAGACCCTATCTTATACCAACACTTA---
>Stictochironomus_rosenschoeldi|ZMUO.024304||MZ631000
-ACATTATATTTTATTTTTGGAGCTTGATCTGGAATAGTAGGAACCTCCTTAAGTATATTAATTCGAGCCGAATTAGGCCATCCTGGAACTTTTATTGGTGATGACCAAATTTACAATGTAATTGTCACAGCTCACGCTTTTATTATAATTTTTTTCATGGTTATGCCTATTTTAATTGGAGGCTTTGGTAACTGACTTCTCCCTCTAATATTAGGTGCTCCTGATATAGCATTCCCACGAATAAATAATATAAGTTTCTGATTGTTACCCCCATCCCTATCTCTTCTTCTTTCTAGTTCAATTGTAGAAAATGGAGCGGGAACCGGATGAACGGTGTACCCTCCTTTATCGGCAAGCATTGCTCATAGTGGGGCTTCAGTTGATTTAGCTATCTTTTCCTTACATCTAGCAGGTATTTCCTCTATTTTAGGATCAGTTAATTTCATTACAACTGTAATTAACATACGCTCAAAAGGAATTACCTTAGACCGTATACCGTTATTTGTTTGATCAATTGTAATTACAACTATTCTTTTACTTCTCTCTCTACCAGTTTTAGCAGGAGCTATCACTATACTATTAACTGATCGAAATTTAAATACCTCTTTCTTCGACCCTGCGGGAGGGGGAGACCCCATTTTATACCAACACTTA---
>Stictochironomus_sticticus|LC050942|LC050942|LC050942
-ACATTATATTTTATTTTCGGAGCTTGATCCGGCATAGTAGGCACCTCCCTAAGTATGCTAATCCGAGCAGAATTAGGCCACCCAGGCACTTTTATTGGAGACGACCAAATTTATAACGTAATTGTAACAGCCCACGCTTTTATCATAATTTTTTTCATAGTTATACCTATTTTAATTGGAGGATTTGGTAACTGACTCCTTCCTTTAATATTAGGGGCCCCCGATATGGCCTTCCCTCGAATAAATAATATAAGCTTTTGACTATTGCCCCCCTCTTTATCTCTTCTTCTTTCTAGTTCAATTGTAGAAAATGGGGCAGGAACCGGTTGAACAGTTTACCCCCCACTATCTTCTAGAATTGCCCACAGTGGGGCTTCTGTTGACTTAGCTATTTTTTCGTTACATTTAGCGGGAATCTCCTCTATCTTAGGGTCTGTAAATTTTATTACAACAGTAATTAACATACGATCAAAAGGTATTACATTAGATCGAATGCCCCTATTTGTATGATCAATCGTAATTACAACTGTTCTCTTACTTCTCTCTTTACCAGTTCTAGCGGGAGCTATTACCATACTACTAACAGACCGAAATTTAAATACATCTTTTTTTGATCCCGCCGGGGGCGGAGACCCTATCTTATACCAACACTTA---
>Stictochironomus_sticticus|LC050941|LC050941|LC050941
-ACATTATATTTTATTTTCGGAGCTTGATCCGGCATAGTAGGCACCTCCCTAAGTATGCTAATCCGAGCAGAATTAGGCCACCCAGGCACTTTTATTGGAGACGACCAAATTTATAACGTAATTGTAACAGCCCACGCTTTTATCATAATTTTTTTCATAGTTATACCTATTTTAATTGGAGGATTTGGTAACTGACTCCTTCCTTTAATATTAGGGGCCCCCGATATGGCCTTCCCTCGAATAAATAATATAAGCTTTTGACTATTGCCCCCCTCTTTATCTCTTCTTCTTTCTAGTTCAATTGTAGAAAATGGGGCAGGAACCGGTTGAACAGTTTACCCTCCACTATCTTCTAGAATTGCCCACAGTGGGGCTTCTGTTGACTTAGCTATTTTTTCGTTACATTTAGCGGGAATCTCCTCTATCTTAGGGTCTGTAAATTTTATTACAACAGTAATTAACATACGATCAAAAGGTATTACATTAGATCGAATGCCCCTATTTGTATGATCAATCGTAATTACAACTGTTCTCTTACTTCTCTCTTTACCAGTTCTAGCGGGAGCTATTACCATACTACTAACAGACCGAAATTTAAATACATCTTTTTTTGATCCCGCCGGGGGCGGAGACCCTGTCTTATACCAACACTTA---
>Stictochironomus_devinctus|KP954648|KP954648|KP954648
TACATTATATTTTATTTTTGGAGCATGATCCGGAATAGTAGGAACATCTCTAAGTATATTAATTCGAGCTGAATTAGGTCACCCTGGAACCTTTATTGGGGACGACCAAATTTATAATGTGGTTGTTACAGCCCATGCCTTTGTTATAATTTTTTTTATGGTAATACCTATTTTAATTGGAGGGTTCGGTAATTGACTTCTTCCTTTAATATTAGGTGCCCCAGATATGGCTTTCCCCCGAATAAATAATATAAGTTTTTGATTATTACCCCCATCTCTTTCTCTCCTTCTTTCTAGTTCATTTGTAGAAAATGGAGCAGGAACTGGATGAACAGTATATCCCCCTTTATCAGCTAGTATTGCCCACAGTGGTGCATCAGTCGATTTAGCTATTTTTTCCCTACATTTAGCAGGGGTCTCTTCTATTTTAGGTTCTGTAAATTTTATTACAACTGTAATTAATATGCGATCTAAGGGTATTACTTTAGACCGAATACCGTTATTTGTTTGATCTATTGTTATTACTACAGTTCTTCTTCTTCTTTCTCTTCCAGTTTTAGCCGGAGCTATTACAATACTTTTAACAGACCGAAATTTAAACACTTCTTTCTTCGACCCAGCAGGAGGAGGGGACCCGGTTTTATATCAACATTTATTT
>Stictochironomus_devinctus|KP954647|KP954647|KP954647
TACATTATATTTTATTTTTGGAGCATGATCCGGAATAGTAGGAACATCTCTAAGTATATTAATTCGAGCTGAATTAGGTCACCCTGGAGCCTTTATTGGGGACGACCAAATTTATAATGTGGTTGTTACAGCCCATGCCTTTGTTATAATTTTTTTTATAGTAATACCTATTTTAATTGGAGGATTCGGTAATTGACTTCTTCCTTTAATATTAGGTGCCCCAGATATGGCTTTCCCCCGAATAAATAATATAAGTTTTTGATTATTACCCCCCTCTCTTTCTCTCCTTCTTTCTAGTTCATTTGTAGAAAATGGAGCAGGAACTGGATGAACAGTATATCCCCCTTTATCAGCTAGTATTGCCCACAGTGGGGCATCAGTCGATTTAGCTATTTTTTCCCTACATTTAGCTGGGGTCTCTTCTATTTTAGGTTCTGTAAATTTTATTACAACTGTAATCAATATGCGATCTAAGGGTATTACTTTAGACCGAATACCATTATTTGTTTGATCTATTGTTATTACTACGGTTCTTCTTCTTCTTTCTCTTCCAGTTTTAGCCGGAGCTATTACAATACTTTTAACAGACCGAAATTTAAACACTTCTTTCTTCGACCCAGCAGGAGGAGGAGACCCAATTTTATATCAACATTTATTT
>Stictochironomus_sticticus|BIOUG16883-A11|GMP*03969|KR625618
----------------------------------------GGAACCTCTTTAAGTATACTAATTCGGGCAGAATTAGGACACCCAGGAACTTTTATTGGAGATGACCAAATCTATAATGTAATTGTAACAGCACATGCTTTTATTATAATTTTCTTCATAGTTATGCCTATTTTAATTGGTGGCTTTGGAAATTGACTACTTCCTTTAATACTAGGGGCCCCTGATATAGCCTTTCCCCGTATAAATAATATAAGCTTTTGACTTTTACCCCCTTCTCTAACCCTTCTTCTTTCTAGTTCATTTGTAGAAAATGGGGCGGGTACAGGATGAACAGTATATCCCCCCTTATCTTCAAGTATTGCCCATAGTGGGGCCTCTGTTGACCTAGCCATTTTTTCCCTACATTTAGCCGGGGTATCCTCTATTTTAGGATCAGTTAATTTTATTACAACAGTAATTAATATACGATCAAAAGGAATTACTTTAGACCGTATACCTTTATTTGTTTGATCAATTGTAATTACAACTGTTCTTTTACTTCTTTCATTGCCAGTATTAGCAGGA---------------------------------------------------------------------------------------------
>Stictochironomus_sticticus|BIOUG16687-E04|GMP*03969|KR613841
-ACATTATACTTTATTTTTGGGGCTTGATNTGGAATAGTGGGAACCTCTTTAAGTATACTAATTCGGGCAGAATTAGGNCACCCAGGAACTTTTATTGGAGATGACCAAATNTATAATGTAATTGTANCAGCACATGCTTTTATTATAATTTTCTTCATAGTTATGCCTATTTTAATTGGTGGCTTTGGAAATTGACTACTTCCTTTAATACTAGGGGCCCCTGATATAGCCTTTCCCCGTATAAATAATATAAGCTTTTGACTTTTACCCCCTTCTCTAACCCTTCTTCTTTCTAGTTCATTTGTAGAAAATGGGGCGGGTACAGGATGAACAGTATATCCCCCCTTATCTTCAAGTATTGCCCATAGTGGGGCCTCTGTTGACCTAGCCATTTTTTCCCTACATTTAGCCGGGGTATCCTCTATTTTAGGATCAGTTAATTTTATTACAACAGTAATTAATATACGATCAAAAGGAATTACTTTAGACCGTATACCTTTATTTGTTTGATCAATTGTAATTACAACTGTTCTTTTACTTCTTTCATTGCCAGTATTAGCAGGAGCTATTACAATATTATTAACTGACCGAAATCTAAATACTTCATTT------------------------------------------------
>Stictochironomus_sticticus|BIOUG17204-G02|GMP*03970|KR627503
----------TTTATTTTTGGGGCTTGATCTGGAATAGTGGGAACCTCTTTAAGTATACTAATTCGGGCAGAATTAGGACACCCAGGAACTTTTATTGGAGATGACCAAATCTATAATGTAATTGTAACAGCACATGCTTTTATTATAATTTTCTTCATAGTTATGCCTATTTTAATTGGTGGCTTTGGAAATTGACTACTTCCTTTAATACTAGGGGCCCCTGATATAGCCTTTCCCCGTATAAATAATATAAGCTTTTGACTTTTACCCCCTTCTCTAACCCTTCTTCTTTCTAGTTCATTTGTAGAAAATGGGGCGGGTACAGGATGAACAGTATATCCCCCCTTATCTTCAAGTATTGCCCATAGTGGGGCCTCTGTTGACCTAGCCATTTTTTCCCTACATTTAGCCGGGGTATCCTCTATTTTAGGATCAGTTAATTTTATTACAACAGTAATTAATATACGATCAAAAGGAATTACTTTAGACCGTATACCTTTATTTGTTTGATCAATTGTAATTACAACTGTTCTTTTACTTCTTTCATTGCCAGTATTAGCAGGAGCTATTACAATATTATTAACTGACCGA------------------------------------------------------------------
>Stictochironomus_devinctus|BIOUG09831-B05|GMP*01536|KR289983
TACATTATATTTTATTTTTGGAGCATGATCCGGAATAGTAGGAACATCTCTAAGTATATTAATTCGAGCTGAATTAGGTCACCCTGGAACCTTTATTGGGGACGACCAAATTTATAATGTGGTTGTTACAGCCCATGCCTTTGTTATAATTTTTTTTATAGTAATACCTATTTTAATTGGAGGATTCGGTAATTGACTTCTTCCTTTAATATTAGGTGCCCCAGATATGGCTTTCCCCCGAATAAATAATATAAGTTTTTGATTATTACCCCCCTCTCTTTCTCTCCTTCTTTCTAGTTCATTTGTAGAAAATGGAGCAGGAACTGGATGAACAGTATATCCCCCTTTATCAGCTAGTATTGCCCACAGTGGGGCATCAGTCGATTTAGCTATTTTTTCCCTACATTTAGCTGGGGTCTCTTCTATTTTAGGTTCTGTAAATTTTATTACAACTGTAATCAATATGCGATCTAAGGGTATTACTTTAGACCGAATACCATTATTTGTTTGATCTATTGTTATTACTACGGTTCTTCTTCTTCTTTCTCTTCCAGTTTTAGCCGGAGCTATTACAATACTTTTAACAGAC---------------------------------------------------------------------
>Stictochironomus_sticticus|BIOUG17162-H11|GMP*03970|KR628132
-------------------------TGATCTGGAATAGTGGGAACCTCTTTAAGTATACTAATTCGGGCAGAATTAGGACACCCAGGAACTTTTATTGGAGATGACCAAATCTATAATGTAATTGTAACAGCACATGCTTTTATTATAATTTTCTTCATAGTTATGCCTATTTTAATTGGTGGCTTTGGAAATTGACTACTTCCTTTAATACTAGGGGCCCCTGATATAGCCTTTCCCCGTATAAATAATATAAGCTTTTGACTTTTACCCCCTTCTCTAACCCTTCTTCTTTCTAGTTCATTTGTAGAAAATGGGGCGGGTACAGGATGAACAGTATATCCCCCCTTATCTTCAAGTATTGCCCATAGTGGGGCCTCTGTTGACCTAGCCATTTTTTCCCTACATTTAGCCGGGGTATCCTCTATTTTAGGATCAGTTAATTTTATTACAACAGTAATTAATATACGATCAAAAGGAATTACTTTAGACCGTATACCTTTATTTGTTTGATCAATTGTAATTACAACTGTTCTTTTACTTCTTTCATTGCCAGTATTAGCAGGAGCTATTACAATATTATTAACTGAC---------------------------------------------------------------------
>Stictochironomus_sticticus|BIOUG16882-H10|GMP*03969|KR622839
-ACATTATACTTTATTTTTGGGGCTTGATCTGGAATAGTGGGAACCTCTTTAAGTATACTAATTCGGGCAGAATTAGGACACCCAGGAACTTTTATTGGAGATGACCAAATCTATAATGTAATTGTAACAGCACATGCTTTTATTATAATTTTCTTCATAGTTATGCCTATTTTAATTGGTGGCTTTGGAAATTGACTACTTCCTTTAATACTAGGGGCCCCTGATATAGCCTTTCCCCGTATAAATAATATAAGCTTTTGACTTTTACCCCCTTCTCTAACCCTTCTTCTTTCTAGTTCATTTGTAGAAAATGGGGCGGGTACAGGATGAACAGTATATCCCCCCTTATCTTCAAGTATTGCCCATAGTGGGGCCTCTGTTGACCTAGCCATTTTTTCCCTACATTTAGCCGGGGTATCCTCTATTTTAGGATCAGTTAATTTTATTACAACAGTAATTAATATACGATCAAAAGGAATTACTTTAGACCGTATACCTTTATTTGTTTGATCAATTGTAATTACAACTGTTCTTTTACTTCTTTCATTGCCAGTATTAGCAGGAGCTATTACAATATTATTAACTGACCGA------------------------------------------------------------------
>Stictochironomus_sticticus|BIOUG17014-G02|GMP*03970|KR632275
----------TTTATTTTTGGGGCTTGATCTGGAATAGTGGGAACCTCTTTAAGTATACTAATTCGGGCAGAATTAGGACACCCAGGAACTTTTATTGGAGATGACCAAATCTATAATGTAATTGTAACAGCACATGCTTTTATTATAATTTTCTTCATAGTTATGCCTATTTTAATTGGTGGCTTTGGAAATTGACTACTTCCTTTAATACTAGGGGCCCCTGATATAGCCTTTCCCCGTATAAATAATATAAGCTTTTGACTTTTACCCCCTTCTCTAACCCTTCTTCTTTCTAGTTCATTTGTAGAAAATGGGGCGGGTACAGGATGAACAGTATATCCCCCCTTATCTTCAAGTATTGCCCATAGTGGGGCCTCTGTTGACCTAGCCATTTTTTCCCTACATTTAGCCGGGGTATCCTCTATTTTAGGATCAGTTAATTTTATTACAACAGTAATTAATATACGATCAAAAGGAATTACTTTAGACCGTATACCTTTATTTGTTTGATCAATTGTAATTACAACTGTTCTTTTACTTCTTTCATTGCCAGTATTAGCAGGAGCTATTACAATA---------------------------------------------------------------------------------
>Stictochironomus_sticticus|BIOUG17014-F04|GMP*03970|KR615493
-------------ATTTTTGGGGCTTGATCTGGAATAGTGGGAACCTCTTTAAGTATACTAATTCGGGCAGAATTAGGACACCCAGGAACTTTTATTGGAGATGACCAAATCTATAATGTAATTGTAACAGCACATGCTTTTATTATAATTTTCTTCATAGTTATGCCTATTTTAATTGGTGGCTTTGGAAATTGACTACTTCCTTTAATACTAGGGGCCCCTGATATAGCCTTTCCCCGTATAAATAATATAAGCTTTTGACTTTTACCCCCTTCTCTAACCCTTCTTCTTTCTAGTTCATTTGTAGAAAATGGGGCGGGTACAGGATGAACAGTATATCCCCCCTTATCTTCAAGTATTGCCCATAGTGGGGCCTCTGTTGACCTAGCCATTTTTTCCCTACATTTAGCCGGGGTATCCTCTATTTTAGGATCAGTTAATTTTATTACAACAGTAATTAATATACGATCAAAAGGAATTACTTTAGACCGTATACCTTTATTTGTTTGATCAATTGTAATTACAACTGTTCTTTTACTTCTTTCATTGCCAGTATTAGCAGGAGCTATTACAATA---------------------------------------------------------------------------------
>Stictochironomus_sticticus|BIOUG17014-F02|GMP*03970|KR631807
-ACATTATACTTTATTTTTGGGGCTTGATCTGGAATAGTGGGAACCTCTTTAAGTATACTAATTCGGGCAGAATTAGGACACCCAGGAACTTTTATTGGAGATGACCAAATCTATAATGTAATTGTAACAGCACATGCTTTTATTATAATTTTCTTCATAGTTATGCCTATTTTAATTGGTGGCTTTGGAAATTGACTACTTCCTTTAATACTAGGGGCCCCTGATATAGCCTTTCCCCGTATAAATAATATAAGCTTTTGACTTTTACCCCCTTCTCTAACCCTTCTTCTTTCTAGTTCATTTGTAGAAAATGGGGCGGGTACAGGATGAACAGTATATCCCCCCTTATCTTCAAGTATTGCCCATAGTGGGGCCTCTGTTGACCTAGCCATTTTTTCCCTACATTTAGCCGGGGTATCCTCTATTTTAGGATCAGTTAATTTTATTACAACAGTAATTAATATACGATCAAAAGGAATTACTTTAGACCGTATACCTTTATTTGTTTGATCAATTGTAATTACAACTGTTCTTTTACTTCTTTCATTGCCAGTATTAGCAGGAGCTATTACAATATTATTAACT------------------------------------------------------------------------
>Stictochironomus_devinctus|BIOUG01241-G05|L*11BIOBUS-0559|
-ACATTATATTTTATTTTTGGAGCATGATCCGGAATAGTGGGAACATCTCTAAGTATATTAATTCGAGCTGAATTAGGTCACCCTGGAACCTTTATTGGAGACGACCAAATTTATAATGTGGTTGTTACAGCCCATGCTTTTGTTATAATTTTTTTTATAGTAATGCCTATTTTAATTGGGGGATTCGGTAATTGACTTCTTCCTTTAATATTAGGTGCCCCAGATATGGCTTTCCCCCGAATAAATAATATAAGTTTTTGATTATTACCCCCATCTCTTTCTCTCCTTCTTTCTAGTTCATTTGTAGAAAATGGAGCAGGAACTGGATGAACAGTATATCCCCCTTTATCAGCTAGTATTGCCCACAGTGGTGCATCAGTCGATTTAGCTATTTTTTCCCTACATTTAGCGGGGGTCTCTTCTATTTTAGGTTCTGTAAATTTTATTACAACTGTAATTAATATACGATCTAAGGGTATTACTTTAGACCGAATACCATTATTTGTTTGATCTATTGTTATTACTACAGTTCTTCTTCTTCTTTCTCTTCCAGTTTTAGCCGGAGCTATTACAATGCTTTTAACAGACCGAAATTTAAACACTTCTTTCTTCGACCCAGCAGGAGGAGGAGACCCAATTTTATATCAACATTTA---
>Stictochironomus_sticticus|BIOUG17011-G05|GMP*03970|KR627597
----------------------------------------GGAACCTCTTTAAGTATACTAATTCGGGCAGAATTAGGACACCCAGGAACTTTTATTGGAGATGACCAAATCTATAATGTAATTGTAACAGCACATGCTTTTATTATAATTTTCTTCATAGTTATGCCTATTTTAATTGGTGGCTTTGGAAATTGACTACTTCCTTTAATACTAGGGGCCCCTGATATAGCCTTTCCCCGTATAAATAATATAAGCTTTTGACTTTTACCCCCTTCTCTAACCCTTCTTCTTTCTAGTTCATTTGTAGAAAATGGGGCGGGTACAGGATGAACAGTATATCCCCCCTTATCTTCAAGTATTGCCCATAGTGGGGCCTCTGTTGACCTAGCCATTTTTTCCCTACATTTAGCCGGGGTATCCTCTATTTTAGGATCAGTTAATTTTATTACAACAGTAATTAATATACGATCAAAAGGAATTACTTTAGACCGTATACCTTTATTTGTTTGATCAATTGTAATTACAACTGTTCTTTTACTTCTTTCATTGCCAGTATTAGCAGGA---------------------------------------------------------------------------------------------
>Stictochironomus_sticticus|BIOUG16917-B03|GMP*03969|KR616558
-ACATTATACTTTATTTTTGGGGCTTGATCTGGAATAGTGGGAACCTCTTTAAGTATACTAATTCGGGCAGAATTAGGACACCCAGGAACTTTTATTGGAGATGACCAAATCTATAATGTAATTGTAACAGCACATGCTTTTATTATAATTTTCTTCATAGTTATGCCTATTTTAATTGGTGGCTTTGGAAATTGACTACTTCCTTTAATACTAGGGGCCCCTGATATAGCCTTTCCCCGTATAAATAATATAAGCTTTTGACTTTTACCCCCTTCTCTAACCCTTCTTCTTTCTAGTTCATTTGTAGAAAATGGGGCGGGTACAGGATGAACAGTATATCCCCCCTTATCTTCAAGTATTGCCCATAGTGGGGCCTCTGTTGACCTAGCCATTTTTTCCCTACATTTAGCCGGGGTATCCTCTATTTTAGGATCAGTTAATTTTATTACAACAGTAATTAATATACGATCAAAAGGAATTACTTTAGACCGTATACCTTTATTTGTTTGATCAATTGTAATTACAACTGTTCTTTTACTTCTTTCATTGCCAGTATTAGCAGGAGCTATTACAATATTATTAACTGAC---------------------------------------------------------------------
>Stictochironomus_sticticus|BIOUG16917-A08|GMP*03969|KR616301
-ACATTATACTTTATTTTTGGGGCTTGATCTGGAATAGTGGGAACCTCTTTAAGTATACTAATTCGGGCAGAATTAGGACACCCAGGAACTTTTATTGGAGATGACCAAATCTATAATGTAATTGTAACAGCACATGCTTTTATTATAATTTTCTTCATAGTTATGCCTATTTTAATTGGTGGCTTTGGAAATTGACTACTTCCTTTAATACTAGGGGCCCCTGATATAGCCTTTCCCCGTATAAATAATATAAGCTTTTGACTTTTACCCCCTTCTCTAACCCTTCTTCTTTCTAGTTCATTTGTAGAAAATGGGGCGGGTACAGGATGAACAGTATATCCCCCCTTATCTTCAAGTATTGCCCATAGTGGGGCCTCTGTTGACCTAGCCATTTTTTCCCTACATTTAGCCGGGGTATCCTCTATTTTAGGATCAGTTAATTTTATTACAACAGTAATTAATATACGATCAAAAGGAATTACTTTAGACCGTATACCTTTATTTGTTTGATCAATTGTAATTACAACTGTTCTTTTACTTCTTTCATTGCCAGTATTAGCAGGAGCTATTACAATATTATTAACTGACCGA------------------------------------------------------------------
>Stictochironomus_sticticus|BIOUG16882-F04|GMP*03969|KR617187
-ACATTATACTTTATTTTTGGGGCTTGATCTGGAATAGTGGGAACCTCTTTAAGTATACTAATTCGGGCAGAATTAGGACACCCAGGAACTTTTATTGGAGATGACCAAATCTATAATGTAATTGTAACAGCACATGCTTTTATTATAATTTTCTTCATAGTTATGCCTATTTTAATTGGTGGCTTTGGAAATTGACTACTTCCTTTAATACTAGGGGCCCCTGATATAGCCTTTCCCCGTATAAATAATATAAGCTTTTGACTTTTACCCCCTTCTCTAACCCTTCTTCTTTCTAGTTCATTTGTAGAAAATGGGGCGGGTACAGGATGAACAGTATATCCCCCCTTATCTTCAAGTATTGCCCATAGTGGGGCCTCTGTTGACCTAGCCATTTTTTCCCTACATTTAGCCGGGGTATCCTCTATTTTAGGATCAGTTAATTTTATTACAACAGTAATTAATATACGATCAAAAGGAATTACTTTAGACCGTATACCTTTATTTGTTTGATCAATTGTAATTACAACTGTTCTTTTACTTCTTTCATTGCCAGTATTAGCAGGAGCTATTACAATATTATTAACTGACCGAAAT---------------------------------------------------------------
>Stictochironomus_sticticus|BIOUG16917-A01|GMP*03969|KR621244
-ACATTATACTTTATTTTTGGGGCTTGATCTGGAATAGTGGGAACCTCTTTAAGTATACTAATTCGGGCAGAATTAGGACACCCAGGAACTTTTATTGGAGATGACCAAATCTATAATGTAATTGTAACAGCACATGCTTTTATTATAATTTTCTTCATAGTTATGCCTATTTTAATTGGTGGCTTTGGAAATTGACTACTTCCTTTAATACTAGGGGCCCCTGATATAGCCTTTCCCCGTATAAATAATATAAGCTTTTGACTTTTACCCCCTTCTCTAACCCTTCTTCTTTCTAGTTCATTTGTAGAAAATGGGGCGGGTACAGGATGAACAGTATATCCCCCCTTATCTTCAAGTATTGCCCATAGTGGGGCCTCTGTTGACCTAGCCATTTTTTCCCTACATTTAGCCGGGGTATCCTCTATTTTAGGATCAGTTAATTTTATTACAACAGTAATTAATATACGATCAAAAGGAATTACTTTAGACCGTATACCTTTATTTGTTTGATCAATTGTAATTACAACTGTTCTTTTACTTCTTTCATTGCCAGTATTAGCAGGAGCTATTACAATA---------------------------------------------------------------------------------
>Stictochironomus_sticticus|CHARS00150-G03|L*18CHARS-0438|MN674299
----TTATACTTTATTTTTGGGGCTTGATCTGGAATAGTGGGAACCTCTTTAAGTATACTAATTCGGGCAGAATTAGGACACCCAGGAACTTTTATTGGAGATGACCAAATCTATAATGTAATTGTAACAGCACATGCTTTTATTATAATTTTCTTCATAGTTATGCCTATTTTAATTGGTGGCTTTGGAAATTGACTACTTCCTTTAATACTAGGGGCCCCTGATATAGCCTTTCCCCGTATAAATAATATAAGCTTTTGACTTTTACCCCCTTCTCTAACCCTTCTTCTTTCTAGTTCATTTGTAGAAAATGGGGCGGGTACAGGATGAACAGTATATCCCCCCTTATCTTCAAGTATTGCCCATAGTGGGGCCTCTGTTGACCTAGCCATTTTTTCCCTACATTTAGCCGGGGTATCCTCTATTTTAGGATCAGTTAATTTTATTACAACAGTAATTAATATACGATCAAAAGGAATTACTTTAGACCGTATACCTTTATTTGTTTGATCAATTGTAATTACAACTGTTCTTTTACTTCTTTCATTGCCAGTATTAGCAGGAGCTATTACAATATTATTAACTGACCGAAATCTAAATACTTCATTTTTTGATCCTGCTGGTGGAGGCGACCCTATTTTATACCAACACTTA---
>Stictochironomus_sticticus|BIOUG17162-E05|GMP*03970|KR620833
-ACATTATACTTTATTTTTGGGGCTTGATCTGGAATAGTGGGAACCTCTTTAAGTATACTAATTCGGGCAGAATTAGGACACCCAGGAACTTTTATTGGAGATGACCAAATCTATAATGTAATTGTAACAGCACATGCTTTTATTATAATTTTCTTCATAGTTATGCCTATTTTAATTGGTGGCTTTGGAAATTGACTACTTCCTTTAATACTAGGGGCCCCTGATATAGCCTTTCCCCGTATAAATAATATAAGCTTTTGACTTTTACCCCCTTCTCTAACCCTTCTTCTTTCTAGTTCATTTGTAGAAAATGGGGCGGGTACAGGATGAACAGTATATCCCCCCTTATCTTCAAGTATTGCCCATAGTGGGGCCTCTGTTGACCTAGCCATTTTTTCCCTACATTTAGCCGGGGTATCCTCTATTTTAGGATCAGTTAATTTTATTACAACAGTAATTAATATACGATCAAAAGGAATTACTTTAGACCGTATACCTTTATTTGTTTGATCAATTGTAATTACAACTGTTCTTTTACTTCTTTCATTGCCAGTATTAGCAGGAGCTATTACAATATTATTAACTGAC---------------------------------------------------------------------
>Stictochironomus_sticticus|BIOUG17014-C11|GMP*03970|KR630406
----------------------------------ATAGTGGGAACCTCTTTAAGTATACTAATTCGGGCAGAATTAGGACACCCAGGAACTTNTATTGGAGATGACCAAATCTATAATGTAATTGTAACAGCACATGCTTTTATTATAATTTTCTTCATAGTTATGCCTATTTTAATTGGTGGCTTTGGAAATTGANTACTTCCTTTAATACTAGGGGCCCCTGATATAGCCTTTCCCCGTATAAATAATATAAGCTTTTGACTTTTACCCCCTTCTCTAACCCTTCTTCTTTCTAGTTCATTTGTAGAAAATGGGGCGGGTACAGGATGAACAGTATATCCCCCCTTATCTTCAAGTATTGCCCATAGTGGGGCCTCTGTTGACCTAGCCATTTTTTCCCTACATTTAGCCGGGGTATCCTCTATTTTAGGATCAGTTAATTTTATTACAACAGTAATTAATATACGATCAAAAGGAATTACTTTAGACCGTATACCTTTATTTGTTTGATCAATTGTAATTACAACTGTTCTTTTACTTCTTTCA---------------------------------------------------------------------------------------------------------------
>Stictochironomus_sticticus|BIOUG16882-D11|GMP*03969|KR617045
-ACATTATACTTTATTTTTGGGGCTTGATCTGGAATAGTGGGAACCTCTTTAAGTATACTAATTCGGGCAGAATTAGGACACCCAGGAACTTTTATTGGAGATGACCAAATCTATAATGTAATTGTAACAGCACATGCTTTTATTATAATTTTCTTCATAGTTATGCCTATTTTAATTGGTGGCTTTGGAAATTGACTACTTCCTTTAATACTAGGGGCCCCTGATATAGCCTTTCCCCGTATAAATAATATAAGCTTTTGACTTTTACCCCCTTCTCTAACCCTTCTTCTTTCTAGTTCATTTGTAGAAAATGGGGCGGGTACAGGATGAACAGTATATCCCCCCTTATCTTCAAGTATTGCCCATAGTGGGGCCTCTGTTGACCTAGCCATTTTTTCCCTACATTTAGCCGGGGTATCCTCTATTTTAGGATCAGTTAATTTTATTACAACAGTAATTAATATACGATCAAAAGGAATTACTTTAGACCGTATACCTTTATTTGTTTGATCAATTGTAATTACAACTGTTCTTTTACTTCTTTCATTGCCAGTATTAGCAGGAGCTATTACAATATTATTAACTGACCGAAAT---------------------------------------------------------------
>Stictochironomus_sticticus|BIOUG16686-H03|GMP*03969|KR621908
-ACATTATACTTTATTTTTGGGGCTTGATCTGGAATAGTGGGAACCTCTTTAAGTATACTAATTCGGGCAGAATTAGGACACCCAGGAACTTTTATTGGAGATGACCAAATCTATAATGTAATTGTAACAGCACATGCTTTTATTATAATTTTCTTCATAGTTATGCCTATTTTAATTGGTGGCTTTGGAAATTGACTACTTCCTTTAATACTAGGGGCCCCTGATATAGCCTTTCCCCGTATAAATAATATAAGCTTTTGACTTTTACCCCCTTCTCTAACCCTTCTTCTTTCTAGTTCATTTGTAGAAAATGGGGCGGGTACAGGATGAACAGTATATCCCCCCTTATCTTCAAGTATTGCCCATAGTGGGGCCTCTGTTGACCTAGCCATTTTTTCCCTACATTTAGCCGGGGTATCCTCTATTTTAGGATCAGTTAATTTTATTACAACAGTAATTAATATACGATCAAAAGGAATTACTTTAGACCGTATACCTTTATTTGTTTGATCAATTGTAATTACAACTGTTCTTTTACTTCTTTCATTGCCAGTATTAGCAGGAGCTATTACAATATTATTAACTGAC---------------------------------------------------------------------
>Stictochironomus_sticticus|BIOUG17162-C12|GMP*03970|KR617465
----------TTTATTTTTGGGGCTTGATCTGGAATAGTGGGAACCTCTTTAAGTATACTAATTCGGGCAGAATTAGGACACCCAGGAACTTTTATTGGAGATGACCAAATCTATAATGTAATTGTAACAGCACATGCTTTTATTATAATTTTCTTCATAGTTATGCCTATTTTAATTGGTGGCTTTGGAAATTGACTACTTCCTTTAATACTAGGGGCCCCTGATATAGCCTTTCCCCGTATAAATAATATAAGCTTTTGACTTTTACCCCCTTCTCTAACCCTTCTTCTTTCTAGTTCATTTGTAGAAAATGGGGCGGGTACAGGATGAACAGTATATCCCCCCTTATCTTCAAGTATTGCCCATAGTGGGGCCTCTGTTGACCTAGCCATTTTTTCCCTACATTTAGCCGGGGTATCCTCTATTTTAGGATCAGTTAATTTTATTACAACAGTAATTAATATACGATCAAAAGGAATTACTTTAGACCGTATACCTTTATTTGTTTGATCAATTGTAATTACAACTGTTCTTTTACTTCTTTCATTGCCAGTATTAGCAGGAGCTATTACAATATTATTAACTGACCGAAAT---------------------------------------------------------------
>Stictochironomus_sticticus|BIOUG16882-C04|GMP*03969|KR621506
-ACATTATACTTTATTTTTGGGGCTTGATCTGGAATAGTGGGAACCTCTTTAAGTATACTAATTCGGGCAGAATTAGGACACCCAGGAACTTTTATTGGAGATGACCAAATCTATAATGTAATTGTAACAGCACATGCTTTTATTATAATTTTCTTCATAGTTATGCCTATTTTAATTGGTGGCTTTGGAAATTGACTACTTCCTTTAATACTAGGGGCCCCTGATATAGCCTTTCCCCGTATAAATAATATAAGCTTTTGACTTTTACCCCCTTCTCTAACCCTTCTTCTTTCTAGTTCATTTGTAGAAAATGGGGCGGGTACAGGATGAACAGTATATCCCCCCTTATCTTCAAGTATTGCCCATAGTGGGGCCTCTGTTGACCTAGCCATTTTTTCCCTACATTTAGCCGGGGTATCCTCTATTTTAGGATCAGTTAATTTTATTACAACAGTAATTAATATACGATCAAAAGGAATTACTTTAGACCGTATACCTTTATTTGTTTGATCAATTGTAATTACAACTGTTCTTTTACTTCTTTCATTGCCAGTATTAGCAGGAGCTATTACAATATTATTAACTGACCGA------------------------------------------------------------------
>Stictochironomus_sticticus|BIOUG17162-C03|GMP*03970|KR626746
-ACATTATACTTTATTTTTGGGGCTTGATCTGGAATAGTGGGAACCTCTTTAAGTATACTAATTCGGGCAGAATTAGGACACCCAGGAACTTTTATTGGAGATGACCAAATCTATAATGTAATTGTAACAGCACATGCTTTTATTATAATTTTCTTCATAGTTATGCCTATTTTAATTGGTGGCTTTGGAAATTGACTACTTCCTTTAATACTAGGGGCCCCTGATATAGCCTTTCCCCGTATAAATAATATAAGCTTTTGACTTTTACCCCCTTCTCTAACCCTTCTTCTTTCTAGTTCATTTGTAGAAAATGGGGCGGGTACAGGATGAACAGTATATCCCCCCTTATCTTCAAGTATTGCCCATAGTGGGGCCTCTGTTGACCTAGCCATTTTTTCCCTACATTTAGCCGGGGTATCCTCTATTTTAGGATCAGTTAATTTTATTACAACAGTAATTAATATACGATCAAAAGGAATTACTTTAGACCGTATACCTTTATTTGTTTGATCAATTGTAATTACAACTGTTCTTTTACTTCTTTCATTGCCAGTATTAGCAGGAGCTATTACAATATTATTAACTGAC---------------------------------------------------------------------
>Stictochironomus_sticticus|BIOUG17014-A11|GMP*03970|KR624299
-------------------------------------------------TTAAGTATACTAATTCGGGCAGAATTAGGACACCCAGGAACTTTTATTGGAGATGACCAAATCTATAATGTAATTGTAACAGCACATGCTTTTATTATAATTTTCTTCATAGTTATGCCTATTTTAATTGGTGGCTTTGGAAATTGACTACTTCCTTTAATACTAGGGGCCCCTGATATAGCCTTTCCCCGTATAAATAATATAAGCTTTTGACTTTTACCCCCTTCTCTAACCCTTCTTCTTTCTAGTTCATTTGTAGAAAATGGGGCGGGTACAGGATGAACAGTATATCCCCCCTTATCTTCAAGTATTGCCCATAGTGGGGCCTCTGTTGACCTAGCCATTTTTTCCCTACATTTAGCCGGGGTATCCTCTATTTTAGGATCAGTTAATTTTATTACAACAGTAATTAATATACGATCAAAAGGAATTACTTTAGACCGTATACCTTTATTTGTTTGATCAATTGTAATTACAACTGTTCTTTTACTTCTTTCATTGCCAGTATTAGCAGGAGCTATTACAATATTATTAACTGACCGAAATCTAAATACTTCATTT------------------------------------------------
>Stictochironomus_sticticus|BIOUG16686-F07|GMP*03969|KR628256
-------------ATTTTTGGGGCTTGATCTGGAATAGTGGGAACCTCTTTAAGTATACTAATTCGGGCAGAATTAGGACACCCAGGAACTTTTATTGGAGATGACCAAATCTATAATGTAATTGTAACAGCACATGCTTTTATTATAATTTTCTTCATAGTTATGCCTATTTTAATTGGTGGCTTTGGAAATTGACTACTTCCTTTAATACTAGGGGCCCCTGATATAGCCTTTCCCCGTATAAATAATATAAGCTTTTGACTTTTACCCCCTTCTCTAACCCTTCTTCTTTCTAGTTCATTTGTAGAAAATGGGGCGGGTACAGGATGAACAGTATATCCCCCCTTATCTTCAAGTATTGCCCATAGTGGGGCCTCTGTTGACCTAGCCATTTTTTCCCTACATTTAGCCGGGGTATCCTCTATTTTAGGATCAGTTAATTTTATTACAACAGTAATTAATATACGATCAAAAGGAATTACTTTAGACCGTATACCTTTATTTGTTTGATCAATTGTAATTACAACTGTTCTTTTACTTCTTTCATTGCCAGTATTAGCAGGAGCTATTACAATATTATTAACTGAC---------------------------------------------------------------------
>Stictochironomus_sticticus|BIOUG16686-F03|GMP*03969|KR626000
----------TTTATTTTTGGGGCTTGATCTGGAATAGTGGGAACCTCTTTAAGTATACTAATTCGGGCAGAATTAGGACACCCAGGAACTTTTATTGGAGATGACCAAATCTATAATGTAATTGTAACAGCACATGCTTTTATTATAATTTTCTTCATAGTTATGCCTATTTTAATTGGTGGCTTTGGAAATTGACTACTTCCTTTAATACTAGGGGCCCCTGATATAGCCTTTCCCCGTATAAATAATATAAGCTTTTGACTTTTACCCCCTTCTCTAACCCTTCTTCTTTCTAGTTCATTTGTAGAAAATGGGGCGGGTACAGGATGAACAGTATATCCCCCCTTATCTTCAAGTATTGCCCATAGTGGGGCCTCTGTTGACCTAGCCATTTTTTCCCTACATTTAGCCGGGGTATCCTCTATTTTAGGATCAGTTAATTTTATTACAACAGTAATTAATATACGATCAAAAGGAATTACTTTAGACCGTATACCTTTATTTGTTTGATCAATTGTAATTACAACTGTTCTTTTACTTCTTTCATTGCCAGTATTAGCAGGAGCTATTACAATATTATTAACTGACCGA------------------------------------------------------------------
>Stictochironomus_sticticus|BIOUG16962-E01|GMP*03970|KR612538
-ACATTATACTTTATTTTTGGGGCTTGATCTGGAATAGTGGGAACCTCTTTAAGTATACTAATTCGGGCAGAATTAGGACACCCAGGAACTTTTATTGGAGATGACCAAATCTATAATGTAATTGTAACAGCACATGCTTTTATTATAATTTTCTTCATAGTTATGCCTATTTTAATTGGTGGCTTTGGAAATTGACTACTTCCTTTAATACTAGGGGCCCCTGATATAGCCTTTCCCCGTATAAATAATATAAGCTTTTGACTTTTACCCCCTTCTCTAACCCTTCTTCTTTCTAGTTCATTTGTAGAAAATGGGGCGGGTACAGGATGAACAGTATATCCCCCCTTATCTTCAAGTATTGCCCATAGTGGGGCCTCTGTTGACCTAGCCATTTTTTCCCTACATTTAGCCGGGGTATCCTCTATTTTAGGATCAGTTAATTTTATTACAACAGTAATTAATATACGATCAAAAGGAATTACTTTAGACCGTATACCTTTATTTGTTTGATCAATTGTAATTACAACTGTTCTTTTACTTCTTTCATTGCCAGTATTAGCAGGAGCTATTACAATA---------------------------------------------------------------------------------
>Stictochironomus_sticticus|BIOUG16882-A10|GMP*03969|KR620799
-ACATTATACTTTATTTTTGGGGCTTGATCTGGAATAGTGGGAACCTCTTTAAGTATACTAATTCGGGCAGAATTAGGACACCCAGGAACTTTTATTGGAGATGACCAAATCTATAATGTAATTGTAACAGCACATGCTTTTATTATAATTTTCTTCATAGTTATGCCTATTTTAATTGGTGGCTTTGGAAATTGACTACTTCCTTTAATACTAGGGGCCCCTGATATAGCCTTTCCCCGTATAAATAATATAAGCTTTTGACTTTTACCCCCTTCTCTAACCCTTCTTCTTTCTAGTTCATTTGTAGAAAATGGGGCGGGTACAGGATGAACAGTATATCCCCCCTTATCTTCAAGTATTGCCCATAGTGGGGCCTCTGTTGACCTAGCCATTTTTTCCCTACATTTAGCCGGGGTATCCTCTATTTTAGGATCAGTTAATTTTATTACAACAGTAATTAATATACGATCAAAAGGAATTACTTTAGACCGTATACCTTTATTTGTTTGATCAATTGTAATTACAACTGTTCTTTTACTTCTTTCATTGCCAGTATTAGCAGGAGCTATTACAATATTATTAACTGAC---------------------------------------------------------------------
>Stictochironomus_rosenschoeldi|Finnmark527|Fi527|JN265080
-ACATTATATTTTATTTTTGGGGCTTGATCTGGAATAGTAGGAACCTCCTTAAGTATGTTAATTCGAGCCGAATTAGGCCATCCTGGAACTTTTATTGGTGATGACCAAATTTATAATGTAATTGTTACAGCTCACGCTTTTATTATAATTTTTTTCATGGTTATACCTATTTTAATTGGAGGCTTTGGTAATTGACTTCTCCCTCTAATATTAGGTGCTCCTGATATAGCATTCCCACGAATAAATAATATAAGTTTCTGACTGTTACCTCCATCCCTATCTCTTCTTCTTTCTAGTTCAATTGTAGAAAATGGGGCGGGAACCGGATGAACGGTATACCCTCCTTTATCGGCAAGCATTGCTCATAGTGGGGCTTCAGTTGATTTAGCTATCTTTTCCTTACATCTAGCAGGTATTTCCTCTATTTTAGGATCGGTTAATTTCATTACAACTGTAATTAACATACGCTCAAAAGGAATTACCTTAGACCGTATACCTTTATTTGTTTGATCAATTGTAATTACGACTATTCTTTTACTTCTCTCTCTACCAGTTTTAGCAGGAGCTATCACTATACTATTAACTGATCGAAATTTAAATACCTCTTTCTTCGACCCCGCAGGGGGGGGAGACCCCATTTTATACCAACACTTA---
>Stictochironomus_sticticus|BIOUG17083-F04|GMP*03970|KR620267
-ACATTATACTTTATTTTTGGGGCTTGATCTGGAATAGTGGGAACCTCTTTAAGTATACTAATTCGGGCAGAATTAGGACACCCAGGAACTTTTATTGGAGATGACCAAATCTATAATGTAATTGTAACAGCACATGCTTTTATTATAATTTTCTTCATAGTTATGCCTATTTTAATTGGTGGCTTTGGAAATTGACTACTTCCTTTAATACTAGGGGCCCCTGATATAGCCTTTCCCCGTATAAATAATATAAGCTTTTGACTTTTACCCCCTTCTCTAACCCTTCTTCTTTCTAGTTCATTTGTAGAAAATGGGGCGGGTACAGGATGAACAGTATATCCCCCCTTATCTTCAAGTATTGCCCATAGTGGGGCCTCTGTTGACCTAGCCATTTTTTCCCTACATTTAGCCGGGGTATCCTCTATTTTAGGATCAGTTAATTTTATTACAACAGTAATTAATATACGATCAAAAGGAATTACTTTAGACCGTATACCTTTATTTGTTTGATCAATTGTAATTACAACTGTTCTTTTACTTCTTTCATTGCCAGTATTAGCAGGAGCTATTACAATA---------------------------------------------------------------------------------
>Stictochironomus_sticticus|BIOUG17043-G09|GMP*03970|KR626009
-ACATTATACTTTATTTTTGGGGCTTGATCTGGAATAGTGGGAACCTCTTTAAGTATACTAATTCGGGCAGAATTAGGACACCCAGGAACTTTTATTGGAGATGACCAAATCTATAATGTAATTGTAACAGCACATGCTTTTATTATAATTTTCTTCATAGTTATGCCTATTTTAATTGGTGGCTTTGGAAATTGACTACTTCCTTTAATACTAGGGGCCCCTGATATAGCCTTTCCCCGTATAAATAATATAAGCTTTTGACTTTTACCCCCTTCTCTAACCCTTCTTCTTTCTAGTTCATTTGTAGAAAATGGGGCGGGTACAGGATGAACAGTATATCCCCCCTTATCTTCAAGTATTGCCCATAGTGGGGCCTCTGTTGACCTAGCCATTTTTTCCCTACATTTAGCCGGGGTATCCTCTATTTTAGGATCAGTTAATTTTATTACAACAGTAATTAATATACGATCAAAAGGAATTACTTTAGACCGTATACCTTTATTTGTTTGATCAATTGTAATTACAACTGTTCTTTTACTTCTTTCATTGCCAGTATTAGCAGGAGCTATTACAATATTATTAACTGACCGAAAT---------------------------------------------------------------
>Stictochironomus_sticticus|BIOUG16914-B09|GMP*03969|KR624087
-ACATTATACTTTATTTTTGGGGCTTGATCTGGAATAGTGGGAACCTCTTTAAGTATACTAATTCGGGCAGAATTAGGACACCCAGGAACTTTTATTGGAGATGACCAAATCTATAATGTAATTGTAACAGCACATGCTTTTATTATAATTTTCTTCATAGTTATGCCTATTTTAATTGGTGGCTTTGGAAATTGACTACTTCCTTTAATACTAGGGGCCCCTGATATAGCCTTTCCCCGTATAAATAATATAAGCTTTTGACTTTTACCCCCTTCTCTAACCCTTCTTCTTTCTAGTTCATTTGTAGAAAATGGGGCGGGTACAGGATGAACAGTATATCCCCCCTTATCTTCAAGTATTGCCCATAGTGGGGCCTCTGTTGACCTAGCCATTTTTTCCCTACATTTAGCCGGGGTATCCTCTATTTTAGGATCAGTTAATTTTATTACAACAGTAATTAATATACGATCAAAAGGAATTACTTTAGACCGTATACCTTTATTTGTTTGATCAATTGTAATTACAACTGTTCTTTTACTTCTTTCATTGCCAGTATTAGCAGGAGCTATTACAATA---------------------------------------------------------------------------------
>Stictochironomus_sticticus|BIOUG16917-G05|GMP*03969|KR624808
-ACATTATACTTTATTTTTGGGGCTTGATCTGGAATAGTGGGAACCTCTTTAAGTATACTAATTCGGGCAGAATTAGGACACCCAGGAACTTTTATTGGAGATGACCAAATCTATAATGTAATTGTAACAGCACATGCTTTTATTATAATTTTCTTCATAGTTATGCCTATTTTAATTGGTGGCTTTGGAAATTGACTACTTCCTTTAATACTAGGGGCCCCTGATATAGCCTTTCCCCGTATAAATAATATAAGCTTTTGACTTTTACCCCCTTCTCTAACCCTTCTTCTTTCTAGTTCATTTGTAGAAAATGGGGCGGGTACAGGATGAACAGTATATCCCCCCTTATCTTCAAGTATTGCCCATAGTGGGGCCTCTGTTGACCTAGCCATTTTTTCCCTACATTTAGCCGGGGTATCCTCTATTTTAGGATCAGTTAATTTTATTACAACAGTAATTAATATACGATCAAAAGGAATTACTTTAGACCGTATACCTTTATTTGTTTGATCAATTGTAATTACAACTGTTCTTTTACTTCTTTCATTGCCAGTATTAGCAGGAGCTATTACAATATTATTAACTGACCGA------------------------------------------------------------------
>Stictochironomus_sticticus|BIOUG16916-B10|GMP*03969|KR615473
-ACATTATACTTTATTTTTGGGGCTTGATCTGGAATAGTGGGAACCTCTTTAAGTATACTAATTCGGGCAGAATTAGGACACCCAGGAACTTTTATTGGAGATGACCAAATCTATAATGTAATTGTAACAGCACATGCTTTTATTATAATTTTCTTCATAGTTATGCCTATTTTAATTGGTGGCTTTGGAAATTGACTACTTCCTTTAATACTAGGGGCCCCTGATATAGCCTTTCCCCGTATAAATAATATAAGCTTTTGACTTTTACCCCCTTCTCTAACCCTTCTTCTTTCTAGTTCATTTGTAGAAAATGGGGCGGGTACAGGATGAACAGTATATCCCCCCTTATCTTCAAGTATTGCCCATAGTGGGGCCTCTGTTGACCTAGCCATTTTTTCCCTACATTTAGCCGGGGTATCCTCTATTTTAGGATCAGTTAATTTTATTACAACAGTAATTAATATACGATCAAAAGGAATTACTTTAGACCGTATACCTTTATTTGTTTGATCAATTGTAATTACAACTGTTCTTTTACTTCTTTCATTGCCAGTATTAGCAGGAGCTATTACAATATTATTAACTGACCGAAAT---------------------------------------------------------------
>Stictochironomus_sticticus|BIOUG17199-D01|GMP*03970|KR613157
----------TTTATTTTTGGGGCTTGATCTGGAATAGTGGGAACCTCTTTAAGTATACTAATTCGGGCAGAATTAGGACACCCAGGAACTTTTATTGGAGATGACCAAATCTATAATGTAATTGTAACAGCACATGCTTTTATTATAATTTTCTTCATAGTTATGCCTATTTTAATTGGTGGCTTTGGAAATTGACTACTTCCTTTAATACTAGGGGCCCCTGATATAGCCTTTCCCCGTATAAATAATATAAGCTTTTGACTTTTACCCCCTTCTCTAACCCTTCTTCTTTCTAGTTCATTTGTAGAAAATGGGGCGGGTACAGGATGAACAGTATATCCCCCCTTATCTTCAAGTATTGCCCATAGTGGGGCCTCTGTTGACCTAGCCATTTTTTCCCTACATTTAGCCGGGGTATCCTCTATTTTAGGATCAGTTAATTTTATTACAACAGTAATTAATATACGATCAAAAGGAATTACTTTAGACCGTATACCTTTATTTGTTTGATCAATTGTAATTACAACTGTTCTTTTACTTCTTTCATTGCCAGTATTAGCAGGAGCTATTACAATATTATTAACTGAC---------------------------------------------------------------------
>Stictochironomus_sticticus|BIOUG17013-E12|GMP*03970|KR612523
-ACATTATACTTTATTTTTGGGGCTTGATCTGGAATAGTGGGAACCTCTTTAAGTATANTAATTCGGGCAGAATTAGGACACCCAGGAACTTTTATTGGAGATGACCAAATCTATAATGTAATTGTAACAGCACATGCTTTTATTATAATTTTCTTCATAGTTATGCCTATTTTAATTGGTGGCTTTGGAAATTGACTACTTCCTTTAATACTAGGGGCCCCTGATATAGCCTTTCCCCGTATAAATAATATAAGCTTTTGACTTTTACCCCCTTCTCTAACCCTTCTTCTTTCTAGTTCATTTGTAGAAAATGGGGCGGGTACAGGATGAACAGTATATCCCCCCTTATCTTCAAGTATTGCCCATAGTGGGGCCTCTGTTGACCTAGCCATTTTTTCCCTACATTTAGCCGGGGTATCCTCTATTTTAGGATCAGTTAATTTTATTACAACAGTAATTAATATACGATCAAAAGGAATTACTTTAGACCGTATACCTTTATTTGTTTGATCAATTGTAATTACAACTGTTCTTTTACTTCTTTCATTGCCAGTATTAGCAGGAGCTATTACAATATTATTAACTGACCGAAATCTAAATACT------------------------------------------------------
>Stictochironomus_sticticus|BIOUG16881-G02|GMP*03969|KR628453
-ACATTATACTTTATTTTTGGGGCTTGATCTGGAATAGTGGGAACCTCTTTAAGTATACTAATTCGGGCAGAATTAGGACACCCAGGAACTTTTATTGGAGATGACCAAATCTATAATGTAATTGTAACAGCACATGCTTTTATTATAATTTTCTTCATAGTTATGCCTATTTTAATTGGTGGCTTTGGAAATTGACTACTTCCTTTAATACTAGGGGCCCCTGATATAGCCTTTCCCCGTATAAATAATATAAGCTTTTGACTTTTACCCCCTTCTCTAACCCTTCTTCTTTCTAGTTCATTTGTAGAAAATGGGGCGGGTACAGGATGAACAGTATATCCCCCCTTATCTTCAAGTATTGCCCATAGTGGGGCCTCTGTTGACCTAGCCATTTTTTCCCTACATTTAGCCGGGGTATCCTCTATTTTAGGATCAGTTAATTTTATTACAACAGTAATTAATATACGATCAAAAGGAATTACTTTAGACCGTATACCTTTATTTGTTTGATCAATTGTAATTACAACTGTTCTTTTACTTCTTTCATTGCCAGTATTAGCAGGAGCTATTACAATATTATTAACTGACCGAAATCTAAAT---------------------------------------------------------
>Stictochironomus_sticticus|BIOUG16797-A05|GMP*03969|KR620797
-ACATTATACTTTATTTTTGGGGCTTGATCTGGAATAGTGGGAACCTCTTTAAGTATACTAATTCGGGCAGAATTAGGACACCCAGGAACTTTTATTGGAGATGACCAAATCTATAATGTAATTGTAACAGCACATGCTTTTATTATAATTTTCTTCATAGTTATGCCTATTTTAATTGGTGGCTTTGGAAATTGACTACTTCCTTTAATACTAGGGGCCCCTGATATAGCCTTTCCCCGTATAAATAATATAAGCTTTTGACTTTTACCCCCTTCTCTAACCCTTCTTCTTTCTAGTTCATTTGTAGAAAATGGGGCGGGTACAGGATGAACAGTATATCCCCCCTTATCTTCAAGTATTGCCCATAGTGGGGCCTCTGTTGACCTAGCCATTTTTTCCCTACATTTAGCCGGGGTATCCTCTATTTTAGGATCAGTTAATTTTATTACAACAGTAATTAATATACGATCAAAAGGAATTACTTTAGACCGTATACCTTTATTTGTTTGATCAATTGTAATTACAACTGTTCTTTTACTTCTTTCATTGCCAGTATTAGCAGGAGCTATTACAATATTATTAACTGAC---------------------------------------------------------------------
>Stictochironomus_sticticus|BIOUG16916-B01|GMP*03969|KR628566
-ACATTATACTTTATTTTTGGGGCTTGATCTGGAATAGTGGGAACCTCTTTAAGTATACTAATTCGGGCAGAATTAGGACACCCAGGAACTTTTATTGGAGATGACCAAATCTATAATGTAATTGTAACAGCACATGCTTTTATTATAATTTTCTTCATAGTTATGCCTATTTTAATTGGTGGCTTTGGAAATTGACTACTTCCTTTAATACTAGGGGCCCCTGATATAGCCTTTCCCCGTATAAATAATATAAGCTTTTGACTTTTACCCCCTTCTCTAACCCTTCTTCTTTCTAGTTCATTTGTAGAAAATGGGGCGGGTACAGGATGAACAGTATATCCCCCCTTATCTTCAAGTATTGCCCATAGTGGGGCCTCTGTTGACCTAGCCATTTTTTCCCTACATTTAGCCGGGGTATCCTCTATTTTAGGATCAGTTAATTTTATTACAACAGTAATTAATATACGATCAAAAGGAATTACTTTAGACCGTATACCTTTATTTGTTTGATCAATTGTAATTACAACTGTTCTTTTACTTCTTTCATTGCCAGTATTAGCAGGAGCTATTACAATATTATTAACTGACCGAAAT---------------------------------------------------------------
>Stictochironomus_devinctus|BIOUG03219-H10|GMP*00171|KJ087668
-ACATTATATTTTATTTTTGGAGCATGATCCGGAATAGTAGGAACATCTCTAAGTATATTAATTCGAGCTGAATTAGGTCACCCTGGAACCTTTATTGGGGACGACCAAATTTATAATGTGGTTGTTACAGCCCATGCCTTTGTTATAATTTTTTTTATAGTAATACCTATTTTAATTGGAGGATTCGGTAATTGACTTCTTCCTTTAATATTAGGTGCCCCAGATATGGCTTTCCCCCGAATAAATAATATAAGTTTTTGATTATTACCCCCCTCTCTTTCTCTCCTTCTTTCTAGTTCATTTGTAGAAAATGGAGCAGGAACTGGATGAACAGTATATCCCCCTTTATCAGCTAGTATTGCCCACAGTGGGGCATCAGTCGATTTAGCTATTTTTTCCCTACATTTAGCTGGGGTCTCTTCTATTTTAGGTTCTGTAAATTTTATTACAACTGTAATCAATATGCGATCTAAGGGTATTACTTTAGACCGAATACCATTATTTGTTTGATCTATTGTTATTACTACGGTTCTTCTTCTTCTTTCTCTTCCAGTTTTAGCCGGAGCTATTACAATACTTTTAACAGACCGAAATTTAAACACTTCTTTCTTCGACCCAGCAGGAGGAGGA---------------------------
>Stictochironomus_sticticus|BIOUG17199-C02|GMP*03970|KR626016
-------------ATTTTTGGGGCTTGATCTGGAATAGTGGGAACCTCTTTAAGTATACTAATTCGGGCAGAATTAGGACACCCAGGAACTTTTATTGGAGATGACCAAATCTATAATGTAATTGTAACAGCACATGCTTTTATTATAATTTTCTTCATAGTTATGCCTATTTTAATTGGTGGCTTTGGAAATTGACTACTTCCTTTAATACTAGGGGCCCCTGATATAGCCTTTCCCCGTATAAATAATATAAGCTTTTGACTTTTACCCCCTTCTCTAACCCTTCTTCTTTCTAGTTCATTTGTAGAAAATGGGGCGGGTACAGGATGAACAGTATATCCCCCCTTATCTTCAAGTATTGCCCATAGTGGGGCCTCTGTTGACCTAGCCATTTTTTCCCTACATTTAGCCGGGGTATCCTCTATTTTAGGATCAGTTAATTTTATTACAACAGTAATTAATATACGATCAAAAGGAATTACTTTAGACCGTATACCTTTATTTGTTTGATCAATTGTAATTACAACTGTTCTTTTACTTCTTTCATTGCCAGTATTAGCAGGAGCTATTACAATATTATTAACTGAC---------------------------------------------------------------------
>Stictochironomus_sticticus|BIOUG16916-A07|GMP*03969|KR617451
-ACATTATACTTTATTTTTGGGGCTTGATCTGGAATAGTGGGAACCTCTTTAAGTATACTAATTCGGGCAGAATTAGGACACCCAGGAACTTTTATTGGAGATGACCAAATCTATAATGTAATTGTAACAGCACATGCTTTTATTATAATTTTCTTCATAGTTATGCCTATTTTAATTGGTGGCTTTGGAAATTGACTACTTCCTTTAATACTAGGGGCCCCTGATATAGCCTTTCCCCGTATAAATAATATAAGCTTTTGACTTTTACCCCCTTCTCTAACCCTTCTTCTTTCTAGTTCATTTGTAGAAAATGGGGCGGGTACAGGATGAACAGTATATCCCCCCTTATCTTCAAGTATTGCCCATAGTGGGGCCTCTGTTGACCTAGCCATTTTTTCCCTACATTTAGCCGGGGTATCCTCTATTTTAGGATCAGTTAATTTTATTACAACAGTAATTAATATACGATCAAAAGGAATTACTTTAGACCGTATACCTTTATTTGTTTGATCAATTGTAATTACAACTGTTCTTTTACTTCTTTCATTGCCAGTATTAGCAGGAGCTATTACAATATTATTAACTGACCGAAAT---------------------------------------------------------------
>Stictochironomus_sticticus|BIOUG17013-D09|GMP*03970|KR624422
-ACATTATACTTTATTTTTGGGGCTTGATCTGGAATAGTGGGAACCTCTTTAAGTATACTAATTCGGGCAGAATTAGGACACCCAGGAACTTTTATTGGAGATGACCAAATCTATAATGTAATTGTAACAGCACATGCTTTTATTATAATTTTCTTCATAGTTATGCCTATTTTAATTGGTGGCTTTGGAAATTGACTACTTCCTTTAATACTAGGGGCCCCTGATATAGCCTTTCCCCGTATAAATAATATAAGCTTTTGACTTTTACCCCCTTCTCTAACCCTTCTTCTTTCTAGTTCATTTGTAGAAAATGGGGCGGGTACAGGATGAACAGTATATCCCCCCTTATCTTCAAGTATTGCCCATAGTGGGGCCTCTGTTGACCTAGCCATTTTTTCCCTACATTTAGCCGGGGTATCCTCTATTTTAGGATCAGTTAATTTTATTACAACAGTAATTAATATACGATCAAAAGGAATTACTTTAGACCGTATACCTTTATTTGTTTGATCAATTGTAATTACAACTGTTCTTTTACTTCTTTCATTGCCAGTATTAGCAGGAGCTATTACAATATTATTAACTGACCGAAATCTAAATACTTCATTT------------------------------------------------
>Stictochironomus_unguiculatus|HLC-26957|HLC-26957|KR434480
-ACATTATATTTTATTTTTGGAGCTTGATCTGGAATAGTTGGGACCTCTTTAAGTATATTAATTCGAGCCGAATTAGGACACCCTGGAACTTTTATTGGTGATGACCAAATTTACAACGTAATTGTTACAGCTCACGCTTTTATTATAATTTTTTTCATGGTTATACCTATTTTAATTGGAGGCTTTGGTAACTGACTTCTTCCCCTAATATTAGGTGCCCCTGACATAGCATTCCCCCGAATAAATAATATAAGTTTCTGATTATTACCCCCCTCCTTATCTCTTCTTCTTTCTAGTTCAATTGTAGAAAATGGAGCAGGAACCGGATGAACAGTATACCCCCCCTTATCTGCGAGCATTGCCCACAGTGGGGCTTCAGTTGATTTAGCTATTTTTTCCTTACATTTAGCAGGTATTTCCTCTATTTTAGGATCAGTTAATTTCATTACAACTGTTATTAACATACGCTCAAAAGGAATTACCTTAGACCGAATACCTTTATTTGTTTGATCAATTGTAATTACAACCATTCTTTTACTTCTATCTCTACCAGTTTTAGCAGGAGCTATCACTATACTATTAACCGATCGAAATTTAAATACCTCCTTCTTTGACCCTGCAGGAGGGGGAGACCCTATTTTATACCAACACCTA---
>Stictochironomus_sticticus|BIOUG17199-B05|GMP*03970|KR615023
-------------ATTTTTGGGGCTTGATCTGGAATAGTGGGAACCTCTTTAAGTATACTAATTCGGGCAGAATTAGGACACCCAGGAACTTTTATTGGAGATGACCAAATCTATAATGTAATTGTAACAGCACATGCTTTTATTATAATTTTCTTCATAGTTATGCCTATTTTAATTGGTGGCTTTGGAAATTGACTACTTCCTTTAATACTAGGGGCCCCTGATATAGCCTTTCCCCGTATAAATAATATAAGCTTTTGACTTTTACCCCCTTCTCTAACCCTTCTTCTTTCTAGTTCATTTGTAGAAAATGGGGCGGGTACAGGATGAACAGTATATCCCCCCTTATCTTCAAGTATTGCCCATAGTGGGGCCTCTGTTGACCTAGCCATTTTTTCCCTACATTTAGCCGGGGTATCCTCTATTTTAGGATCAGTTAATTTTATTACAACAGTAATTAATATACGATCAAAAGGAATTACTTTAGACCGTATACCTTTATTTGTTTGATCAATTGTAATTACAACTGTTCTTTTACTTCTTTCATTGCCAGTATTAGCAGGAGCTATTACAATATTATTA---------------------------------------------------------------------------
>Stictochironomus_devinctus|BIOUG26977-D03|L*14BIOBUS-2368|MF726795
-ACATTATATTTTATTTTTGGAGCATGGTCCGGAATAGTAGGAACATCTCTAAGTATATTAATTCGAGCTGAATTAGGTCACCCTGGAACCTTTATTGGAGACGACCAAATTTATAATGTGGTTGTTACAGCCCATGCCTTTGTTATAATTTTTTTTATGGTAATACCTATTTTAATTGGAGGGTTCGGTAATTGACTTCTTCCTTTAATATTAGGTGCCCCAGATATGGCTTTCCCCCGAATAAATAATATAAGTTTTTGATTATTACCCCCATCTCTTTCTCTCCTTCTTTCTAGTTCATTTGTAGAAAATGGAGCAGGAACTGGATGAACAGTATATCCCCCTTTATCAGCTAGTATTGCCCACAGTGGTGCATCAGTCGATTTAGCTATTTTTTCCCTACATTTAGCAGGGGTCTCTTCTATTTTAGGTTCTGTAAATTTTATTACAACTGTAATTAATATGCGATCTAAGGGTATTACTTTAGACCGAATACCGTTATTTGTTTGATCTATTGTTATTACTACAGTTCTTCTTCTTCTTTCTCTT------------------------------------------------------------------------------------------------------------
>Stictochironomus_sticticus|BIOUG16881-E06|GMP*03969|KR626639
-ACATTATACTTTATTTTTGGGGCTTGATCTGGAATAGTGGGAACCTCTTTAAGTATACTAATTCGGGCAGAATTAGGACACCCAGGAACTTTTATTGGAGATGACCAAATCTATAATGTAATTGTAACAGCACATGCTTTTATTATAATTTTCTTCATAGTTATGCCTATTTTAATTGGTGGCTTTGGAAATTGACTACTTCCTTTAATACTAGGGGCCCCTGATATAGCCTTTCCCCGTATAAATAATATAAGCTTTTGACTTTTACCCCCTTCTCTAACCCTTCTTCTTTCTAGTTCATTTGTAGAAAATGGGGCGGGTACAGGATGAACAGTATATCCCCCCTTATCTTCAAGTATTGCCCATAGTGGGGCCTCTGTTGACCTAGCCATTTTTTCCCTACATTTAGCCGGGGTATCCTCTATTTTAGGATCAGTTAATTTTATTACAACAGTAATTAATATACGATCAAAAGGAATTACTTTAGACCGTATACCTTTATTTGTTTGATCAATTGTAATTACAACTGTTCTTTTACTTCTTTCATTGCCAGTATTAGCAGGAGCTATTACAATATTATTAACTGAC---------------------------------------------------------------------
>Stictochironomus_sticticus|BIOUG16685-H10|GMP*03969|KR626158
-ACATTATACTTTATTTTTGGGGCTTGATCTGGAATAGTGGGAACCTCTTTAAGTATACTAATTCGGGCAGAATTAGGACACCCAGGAACTTTTATTGGAGATGACCAAATCTATAATGTAATTGTAACAGCACATGCTTTTATTATAATTTTCTTCATAGTTATGCCTATTTTAATTGGTGGCTTTGGAAATTGACTACTTCCTTTAATACTAGGGGCCCCTGATATAGCCTTTCCCCGTATAAATAATATAAGCTTTTGACTTTTACCCCCTTCTCTAACCCTTCTTCTTTCTAGTTCATTTGTAGAAAATGGGGCGGGTACAGGATGAACAGTATATCCCCCCTTATCTTCAAGTATTGCCCATAGTGGGGCCTCTGTTGACCTAGCCATTTTTTCCCTACATTTAGCCGGGGTATCCTCTATTTTAGGATCAGTTAATTTTATTACAACAGTAATTAATATACGATCAAAAGGAATTACTTTAGACCGTATACCTTTATTTGTTTGATCAATTGTAATTACAACTGTTCTTTTACTTCTTTCATTGCCAGTATTAGCAGGAGCTATTACAATATTATTAACTGAC---------------------------------------------------------------------
>Stictochironomus_sticticus|BIOUG16915-H02|GMP*03969|KR616810
----------TTTATTTTTGGGGCTTGATCTGGAATAGTGGGAACCTCTTTAAGTATACTAATTCGGGCAGAATTAGGACACCCAGGAACTTTTATTGGAGATGACCAAATCTATAATGTAATTGTAACAGCACATGCTTTTATTATAATTTTCTTCATAGTTATGCCTATTTTAATTGGTGGCTTTGGAAATTGACTACTTCCTTTAATACTAGGGGCCCCTGATATAGCCTTTCCCCGTATAAATAATATAAGCTTTTGACTTTTACCCCCTTCTCTAACCCTTCTTCTTTCTAGTTCATTTGTAGAAAATGGGGCGGGTACAGGATGAACAGTATATCCCCCCTTATCTTCAAGTATTGCCCATAGTGGGGCCTCTGTTGACCTAGCCATTTTTTCCCTACATTTAGCCGGGGTATCCTCTATTTTAGGATCAGTTAATTTTATTACAACAGTAATTAATATACGATCAAAAGGAATTACTTTAGACCGTATACCTTTATTTGTTTGATCAATTGTAATTACAACTGTTCTTTTACTTCTTTCATTGCCAGTATTAGCAGGAGCTATTACAATA---------------------------------------------------------------------------------
>Stictochironomus_sticticus|BIOUG17013-C06|GMP*03970|KR631966
-------------------------------------GTGGGAACCTCTTTAAGTATACTAATTCGGGCAGAATTAGGACACCCAGGAACTTTTATTGGAGATGACCAAATCTATAATGTAATTGTAACAGCACATGCTTTTATTATAATTTTCTTCATAGTTATGCCTATTTTAATTGGTGGCTTTGGAAATTGACTACTTCCTTTAATACTAGGGGCCCCTGATATAGCCTTTCCCCGTATAAATAATATAAGCTTTTGACTTTTACCCCCTTCTCTAACCCTTCTTCTTTCTAGTTCATTTGTAGAAAATGGGGCGGGTACAGGATGAACAGTATATCCCCCCTTATCTTCAAGTATTGCCCATAGTGGGGCCTCTGTTGACCTAGCCATTTTTTCCCTACATTTAGCCGGGGTATCCTCTATTTTAGGATCAGTTAATTTTATTACAACAGTAATTAATATACGATCAAAAGGAATTACTTTAGACCGTATACCTTTATTTGTTTGATCAATTGTAATTACAACTGTTCTTTTACTTCTTTCATTGCCAGTATTAGCAGGA---------------------------------------------------------------------------------------------
>Stictochironomus_sticticus|BIOUG17161-D06|GMP*03970|KR615580
-------------ATTTTTGGGGCTTGATCTGGAATAGTGGGAACCTCTTTAAGTATACTAATTCGGGCAGAATTAGGACACCCAGGAACTTTTATTGGAGATGACCAAATCTATAATGTAATTGTAACAGCACATGCTTTTATTATAATTTTCTTCATAGTTATGCCTATTTTAATTGGTGGCTTTGGAAATTGACTACTTCCTTTAATACTAGGGGCCCCTGATATAGCCTTTCCCCGTATAAATAATATAAGCTTTTGACTTTTACCCCCTTCTCTAACCCTTCTTCTTTCTAGTTCATTTGTAGAAAATGGGGCGGGTACAGGATGAACAGTATATCCCCCCTTATCTTCAAGTATTGCCCATAGTGGGGCCTCTGTTGACCTAGCCATTTTTTCCCTACATTTAGCCGGGGTATCCTCTATTTTAGGATCAGTTAATTTTATTACAACAGTAATTAATATACGATCAAAAGGAATTACTTTAGACCGTATACCTTTATTTGTTTGATCAATTGTAATTACAACTGTTCTTTTACTTCTTTCATTGCCAGTATTAGCAGGAGCTATTACAATA---------------------------------------------------------------------------------
>Stictochironomus_sticticus|BIOUG16881-D05|GMP*03969|KR623178
-ACATTATACTTTATTTTTGGGGCTTGATCTGGAATAGTGGGAACCTCTTTAAGTATACTAATTCGGGCAGAATTAGGACACCCAGGAACTTTTATTGGAGATGACCAAATCTATAATGTAATTGTAACAGCACATGCTTTTATTATAATTTTCTTCATAGTTATGCCTATTTTAATTGGTGGCTTTGGAAATTGACTACTTCCTTTAATACTAGGGGCCCCTGATATAGCCTTTCCCCGTATAAATAATATAAGCTTTTGACTTTTACCCCCTTCTCTAACCCTTCTTCTTTCTAGTTCATTTGTAGAAAATGGGGCGGGTACAGGATGAACAGTATATCCCCCCTTATCTTCAAGTATTGCCCATAGTGGGGCCTCTGTTGACCTAGCCATTTTTTCCCTACATTTAGCCGGGGTATCCTCTATTTTAGGATCAGTTAATTTTATTACAACAGTAATTAATATACGATCAAAAGGAATTACTTTAGACCGTATACCTTTATTTGTTTGATCAATTGTAATTACAACTGTTCTTTTACTTCTTTCATTGCCAGTATTAGCAGGAGCTATTACAATATTATTAACTGAC---------------------------------------------------------------------
>Stictochironomus_sticticus|BIOUG16881-D04|GMP*03969|KR613270
-ACATTATACTTTATTTTTGGGGCTTGATCTGGAATAGTGGGAACCTCTTTAAGTATACTAATTCGGGCAGAATTAGGACACCCAGGAACTTTTATTGGAGATGACCAAATCTATAATGTAATTGTAACAGCACATGCTTTTATTATAATTTTCTTCATAGTTATGCCTATTTTAATTGGTGGCTTTGGAAATTGACTACTTCCTTTAATACTAGGGGCCCCTGATATAGCCTTTCCCCGTATAAATAATATAAGCTTTTGACTTTTACCCCCTTCTCTAACCCTTCTTCTTTCTAGTTCATTTGTAGAAAATGGGGCGGGTACAGGATGAACAGTATATCCCCCCTTATCTTCAAGTATTGCCCATAGTGGGGCCTCTGTTGACCTAGCCATTTTTTCCCTACATTTAGCCGGGGTATCCTCTATTTTAGGATCAGTTAATTTTATTACAACAGTAATTAATATACGATCAAAAGGAATTACTTTAGACCGTATACCTTTATTTGTTTGATCAATTGTAATTACAACTGTTCTTTTACTTCTTTCATTGCCAGTATTAGCAGGAGCTATTACAATATTATTAACTGACCGAAAT---------------------------------------------------------------
>Stictochironomus_sticticus|BIOUG16965-H10|GMP*03970|KR614389
-------------ATTTTTGGGGCTTGATCTGGAATAGTGGGAACCTCTTTAAGTATACTAATTCGGGCAGAATTAGGNCACCCAGGAACTTTTATNGGAGATGACCAAATCTATAATGTAATTGTAACAGCACATGCTTTTATTATAATTTTCTTCATAGTTATGCCTATTTTAATTGGTGGCTTTGGAAATTGACTACTTCCTTTAATACTAGGGGCCCCTGATATAGCCTTTCCCCGTATAAATAATATAAGCTTTTGACTTTTACCCCCTTCTCTAACCCTTCTTCTTTCTAGTTCATTTGTAGAAAATGGGGCGGGTACAGGATGAACAGTATATCCCCCCTTATCTTCAAGTATTGCCCATAGTGGGGCCTCTGTTGACCTAGCCATTTTTTCCCTACATTTAGCCGGGGTATCCTCTATTTTAGGATCAGTTAATTTTATTACAACAGTAATTAATATACGATCAAAAGGAATTACTTTAGACCGTATACCTTTATTTGTTTGATCAATTGTAATTACAACTGTTCTTTTACTTCTTTCATTGCCAGTATTAGCAGGAGCTATTACAATATTATTAACTGACCGA------------------------------------------------------------------
>Stictochironomus_sticticus|BIOUG16685-G08|GMP*03969|KR628428
-ACATTATACTTTATTTTTGGGGCTTGATCTGGAATAGTGGGAACCTCTTTAAGTATACTAATTCGGGCAGAATTAGGACACCCAGGAACTTTTATTGGAGATGACCAAATCTATAATGTAATTGTAACAGCACATGCTTTTATTATAATTTTCTTCATAGTTATGCCTATTTTAATTGGTGGCTTTGGAAATTGACTACTTCCTTTAATACTAGGGGCCCCTGATATAGCCTTTCCCCGTATAAATAATATAAGCTTTTGACTTTTACCCCCTTCTCTAACCCTTCTTCTTTCTAGTTCATTTGTAGAAAATGGGGCGGGTACAGGATGAACAGTATATCCCCCCTTATCTTCAAGTATTGCCCATAGTGGGGCCTCTGTTGACCTAGCCATTTTTTCCCTACATTTAGCCGGGGTATCCTCTATTTTAGGATCAGTTAATTTTATTACAACAGTAATTAATATACGATCAAAAGGAATTACTTTAGACCGTATACCTTTATTTGTTTGATCAATTGTAATTACAACTGTTCTTTTACTTCTTTCATTGCCAGTATTAGCAGGAGCTATTACAATATTATTAACTGAC---------------------------------------------------------------------
>Stictochironomus_sticticus|BIOUG16685-G07|GMP*03969|KR620222
----------TTTATTTTTGGGGCTTGATCTGGAATAGTGGGAACCTCTTTAAGTATACTAATTCGGGCAGAATTAGGACACCCAGGAACTTTTATTGGAGATGACCAAATCTATAATGTAATTGTAACAGCACATGCTTTTATTATAATTTTCTTCATAGTTATGCCTATTTTAATTGGTGGCTTTGGAAATTGACTACTTCCTTTAATACTAGGGGCCCCTGATATAGCCTTTCCCCGTATAAATAATATAAGCTTTTGACTTTTACCCCCTTCTCTAACCCTTCTTCTTTCTAGTTCATTTGTAGAAAATGGGGCAGGTACAGGATGAACAGTATATCCCCCCTTATCTTCAAGTATTGCCCATAGTGGGGCCTCTGTTGACCTAGCCATTTTTTCCCTACATTTAGCCGGGGTATCCTCTATTTTAGGATCAGTTAATTTTATTACAACAGTAATTAATATACGATCAAAAGGAATTACTTTAGACCGTATACCTTTATTTGTTTGATCAATTGTAATTACAACTGTTCTTTTACTTCTTTCATTGCCAGTATTAGCAGGAGCTATTACAATATTATTAACTGAC---------------------------------------------------------------------
>Stictochironomus_sp._T09|0D3|TB19-21|
TACATTATATTTTATTTTTGGAGCTTGATCTGGGATAGTAGGAACCTCTCTAAGTATATTAATTCGGGCAGAATTAGGACACCCCGGCACTTTTATTGGTGACGATCAAATTTACAACGTTATTGTAACAGCTCATGCTTTTATTATAATTTTTTTTATAGTTATACCTATTTTAATTGGAGGCTTTGGAAATTGACTTCTCCCTCTTATACTAGGGGCCCCTGATATGGCATTCCCTCGTATAAATAATATAAGTTTTTGACTCTTGCCCCCGTCGCTCTCTCTTCTTCTTTCTAGTTCAATTGTAGAAAATGGGGCGGGTACAGGATGAACTGTGTACCCCCCTTTATCATCTAGAATTGCTCACAGTGGGGCATCTGTTGATCTTGCTATTTTCTCCTTGCATCTTGCAGGAATTTCCTCTATTCTAGGATCTGTAAATTTTATTACAACAGTAATTAATATACGATCAAAAGGTATCACCTTAGATCGTATACCTTTATTTGTTTGATCAATTGTAATTACAACAGTTCTTTTACTTCTTTCCTTACCAGTATTGGCTGGAGCTATTACAATATTATTAACAGATCGAAATTTAAATACCTCATTTTTTGAC------------------------------------------
>Stictochironomus_sticticus|BIOUG17198-G11|GMP*03970|KR631657
-ACATTATACTTTATTTTTGGGGCTTGATCTGGAATAGTGGGAACCTCTTTAAGTATACTAATTCGGGCAGAATTAGGACACCCAGGAACTTTTATTGGAGATGACCAAATCTATAATGTAATTGTAACAGCACATGCTTTTATTATAATTTTCTTCATAGTTATGCCTATTTTAATTGGTGGCTTTGGAAATTGACTACTTCCTTTAATACTAGGGGCCCCTGATATAGCCTTTCCCCGTATAAATAATATAAGCTTTTGACTTTTACCCCCTTCTCTAACCCTTCTTCTTTCTAGTTCATTTGTAGAAAATGGGGCGGGTACAGGATGAACAGTATATCCCCCCTTATCTTCAAGTATTGCCCATAGTGGGGCCTCTGTTGACCTAGCCATTTTTTCCCTACATTTAGCCGGGGTATCCTCTATTTTAGGATCAGTTAATTTTATTACAACAGTAATTAATATACGATCAAAAGGAATTACTTTAGACCGTATACCTTTATTTGTTTGATCAATTGTAATTACAACTGTTCTTTTACTTCTTTCATTGCCAGTATTAGCAGGAGCTATTACAATATTATTAACTGAC---------------------------------------------------------------------
>Stictochironomus_sticticus|BIOUG16881-B12|GMP*03969|KR614620
-ACATTATACTTTATTTTTGGGGCTTGATCTGGAATAGTGGGAACCTCTTTAAGTATACTAATTCGGGCAGAATTAGGACACCCAGGAACTTTTATTGGAGATGACCAAATCTATAATGTAATTGTAACAGCACATGCTTTTATTATAATTTTCTTCATAGTTATGCCTATTTTAATTGGTGGCTTTGGAAATTGACTACTTCCTTTAATACTAGGGGCCCCTGATATAGCCTTTCCCCGTATAAATAATATAAGCTTTTGACTTTTACCCCCTTCTCTAACCCTTCTTCTTTCTAGTTCATTTGTAGAAAATGGGGCGGGTACAGGATGAACAGTATATCCCCCCTTATCTTCAAGTATTGCCCATAGTGGGGCCTCTGTTGACCTAGCCATTTTTTCCCTACATTTAGCCGGGGTATCCTCTATTTTAGGATCAGTTAATTTTATTACAACAGTAATTAATATACGATCAAAAGGAATTACTTTAGACCGTATACCTTTATTTGTTTGATCAATTGTAATTACAACTGTTCTTTTACTTCTTTCATTGCCAGTATTAGCAGGAGCTATTACAATATTATTAACTGACCGAAAT---------------------------------------------------------------
>Stictochironomus_sticticus|BIOUG17015-B02|GMP*03970|KR624481
-ACATTATACTTTATTTTTGGGGCTTGATCTGGAATAGTGGGAACCTCTTTAAGTATACTAATTCGGGCAGAATTAGGACACCCAGGAACTTTTATTGGAGATGACCAAATCTATAATGTAATTGTAACAGCACATGCTTTTATTATAATTTTCTTCATAGTTATGCCTATTTTAATTGGTGGCTTTGGAAATTGACTACTTCCTTTAATACTAGGGGCCCCTGATATAGCCTTTCCCCGTATAAATAATATAAGCTTTTGACTTTTACCCCCTTCTCTAACCCTTCTTCTTTCTAGTTCATTTGTAGAAAATGGGGCGGGTACAGGATGAACAGTATATCCCCCCTTATCTTCAAGTATTGCCCATAGTGGGGCCTCTGTTGACCTAGCCATTTTTTCCCTACATTTAGCCGGGGTATCCTCTATTTTAGGATCAGTTAATTTTATTACAACAGTAATTAATATACGATCAAAAGGAATTACTTTAGACCGTATACCTTTATTTGTTTGATCAATTGTAATTACAACTGTTCTTTTACTTCTTTCATTGCCAGTATTAGCAGGAGCTATTACAATA---------------------------------------------------------------------------------
>Stictochironomus_sticticus|BIOUG17013-A03|GMP*03970|KR614944
-ACATTATACTTTATTTTTGGGGCTTGATCTGGAATAGTGGGAACCTCTTTAAGTATACTAATTCGGGCAGAATTAGGACACCCAGGAACTTTTATTGGAGATGACCAAATCTATAATGTAATTGTAACAGCACATGCTTTTATTATAATTTTCTTCATAGTTATGCCTATTTTAATTGGTGGCTTTGGAAATTGACTACTTCCTTTAATACTAGGGGCCCCTGATATAGCCTTTCCCCGTATAAATAATATAAGCTTTTGACTTTTACCCCCTTCTCTAACCCTTCTTCTTTCTAGTTCATTTGTAGAAAATGGGGCGGGTACAGGATGAACAGTATATCCCCCCTTATCTTCAAGTATTGCCCATAGTGGGGCCTCTGTTGACCTAGCCATTTTTTCCCTACATTTAGCCGGGGTATCCTCTATTTTAGGATCAGTTAATTTTATTACAACAGTAATTAATATACGATCAAAAGGAATTACTTTAGACCGTATACCTTTATTTGTTTGATCAATTGTAATTACAACTGTTCTTTTACTTCTTTCATTGCCAGTATTAGCAGGAGCTATTACAATA---------------------------------------------------------------------------------
>Stictochironomus_sticticus|BIOUG17013-A02|GMP*03970|KR624586
-ACATTATACTTTATTTTTGGGGCTTGATCTGGAATAGTGGGAACCTCTTTAAGTATACTAATTCGGGCAGAATTAGGACACCCAGGAACTTTTATTGGAGATGACCAAATCTATAATGTAATTGTAACAGCACATGCTTTTATTATAATTTTCTTCATAGTTATGCCTATTTTAATTGGTGGCTTTGGAAATTGACTACTTCCTTTAATACTAGGGGCCCCTGATATAGCCTTTCCCCGTATAAATAATATAAGCTTTTGACTTTTACCCCCTTCTCTAACCCTTCTTCTTTCTAGTTCATTTGTAGAAAATGGGGCGGGTACAGGATGAACAGTATATCCCCCCTTATCTTCAAGTATTGCCCATAGTGGGGCCTCTGTTGACCTAGCCATTTTTTCCCTACATTTAGCCGGGGTATCCTCTATTTTAGGATCAGTTAATTTTATTACAACAGTAATTAATATACGATCAAAAGGAATTACTTTAGACCGTATACCTTTATTTGTTTGATCAATTGTAATTACAACTGTTCTTTTACTTCTTTCATTGCCAGTATTAGCAGGA---------------------------------------------------------------------------------------------
>Stictochironomus_sticticus|BIOUG16965-H06|GMP*03970|KR628947
-------------------GGGGCTTGATCTGGAATAGTGGGAACCTCTTTAAGTATACTAATTCGGGCAGAATTAGGACACCCAGGAACTTTTATTGGAGATGACCAAATCTATAATGTAATTGTAACAGCACATGCTTTTATTATAATTTTCTTCATAGTTATGCCTATTTTAATTGGTGGCTTTGGAAATTGACTACTTCCTTTAATACTAGGGGCCCCTGATATAGCCTTTCCCCGTATAAATAATATAAGCTTTTGACTTTTACCCCCTTCTCTAACCCTTCTTCTTTCTAGTTCATTTGTAGAAAATGGGGCGGGTACAGGATGAACAGTATATCCCCCCTTATCTTCAAGTATTGCCCATAGTGGGGCCTCTGTTGACCTAGCCATTTTTTCCCTACATTTAGCCGGGGTATCCTCTATTTTAGGATCAGTTAATTTTATTACAACAGTAATTAATATACGATCAAAAGGAATTACTTTAGACCGTATACCTTTATTTGTTTGATCAATTGTAATTACAACTGTTCTTTTACTTCTTTCATTGCCAGTATTAGCAGGAGCTATTACAATATTATTAACTGAC---------------------------------------------------------------------
>Stictochironomus_sticticus|BIOUG17012-H08|GMP*03970|KR618794
----------TTTATTTTTGGGGCTTGATCTGGAATAGTGGGAACCTCTTTAAGTATACTAATTCGGGCAGAATTAGGACACCCAGGAACTTTTATTGGAGATGACCAAATCTATAATGTAATTGTAACAGCACATGCTTTTATTATAATTTTCTTCATAGTTATGCCTATTTTAATTGGTGGCTTTGGAAATTGACTACTTCCTTTAATACTAGGGGCCCCTGATATAGCCTTTCCCCGTATAAATAATATAAGCTTTTGACTTTTACCCCCTTCTCTAACCCTTCTTCTTTCTAGTTCATTTGTAGAAAATGGGGCGGGTACAGGATGAACAGTATATCCCCCCTTATCTTCAAGTATTGCCCATAGTGGGGCCTCTGTTGACCTAGCCATTTTTTCCCTACATTTAGCCGGGGTATCCTCTATTTTAGGATCAGTTAATTTTATTACAACAGTAATTAATATACGATCAAAAGGAATTACTTTAGACCGTATACCTTTATTTGTTTGATCAATTGTAATTACAACTGTTCTTTTACTTCTTTCATTGCCAGTATTAGCAGGAGCTATTACAATATTATTA---------------------------------------------------------------------------
>Stictochironomus_sticticus|BIOUG16936-E01|GMP*03969|KR612832
-ACATTATACTTTATTTTTGGGGCTTGATCTGGAATAGTGGGAACCTCTTTAAGTATACTAATTCGGGCAGAATTAGGACACCCAGGAACTTTTATTGGAGATGACCAAATCTATAATGTAATTGTAACAGCACATGCTTTTATTATAATTTTCTTCATAGTTATGCCTATTTTAATTGGTGGCTTTGGAAATTGACTACTTCCTTTAATACTAGGGGCCCCTGATATAGCCTTTCCCCGTATAAATAATATAAGCTTTTGACTTTTACCCCCTTCTCTAACCCTTCTTCTTTCTAGTTCATTTGTAGAAAATGGGGCGGGTACAGGATGAACAGTATATCCCCCCTTATCTTCAAGTATTGCCCATAGTGGGGCCTCTGTTGACCTAGCCATTTTTTCCCTACATTTAGCCGGGGTATCCTCTATTTTAGGATCAGTTAATTTTATTACAACAGTAATTAATATACGATCAAAAGGAATTACTTTAGACCGTATACCTTTATTTGTTTGATCAATTGTAATTACAACTGTTCTTTTACTTCTTTCATTGCCAGTATTAGCAGGAGCTATTACAATATTATTAACTGACCGAAAT---------------------------------------------------------------
>Stictochironomus_sticticus|BIOUG16915-D11|GMP*03969|KR622179
----------------------------------------GGAACCTCTTTAAGTATACTAATTCGGGCAGAATTAGGACACCCAGGAACTTTTATTGGAGATGACCAAATCTATAATGTAATTGTAACAGCACATGCTTTTATTATAATTTTCTTCATAGTTATGCCTATTTTAATTGGTGGCTTTGGAAATTGACTACTTCCTTTAATACTAGGGGCCCCTGATATAGCCTTTCCCCGTATAAATAATATAAGCTTTTGACTTTTACCCCCTTCTCTAACCCTTCTTCTTTCTAGTTCATTTGTAGAAAATGGGGCGGGTACAGGATGAACAGTATATCCCCCCTTATCTTCAAGTATTGCCCATAGTGGGGCCTCTGTTGACCTAGCCATTTTTTCCCTACATTTAGCCGGGGTATCCTCTATTTTAGGATCAGTTAATTTTATTACAACAGTAATTAATATACGATCAAAAGGAATTACTTTAGACCGTATACCTTTATTTGTTTGATCAATTGTAATTACAACTGTTCTTTTACTTCTTTCATTGCCAGTATTAGCAGGA---------------------------------------------------------------------------------------------
>Stictochironomus_sticticus|BIOUG17012-H04|GMP*03970|KR623155
-------------ATTTTTGGGGCTTGATCTGGAATAGTGGGAACCTCTTTAAGTATACTAATTCGGGCAGAATTAGGACACCCAGGAACTTTTATTGGAGATGACCAAATCTATAATGTAATTGTAACAGCACATGCTTTTATTATAATTTTCTTCATAGTTATGCCTATTTTAATTGGTGGCTTTGGAAATTGACTACTTCCTTTAATACTAGGGGCCCCTGATATAGCCTTTCCCCGTATAAATAATATAAGCTTTTGACTTTTACCCCCTTCTCTAACCCTTCTTCTTTCTAGTTCATTTGTAGAAAATGGGGCGGGTACAGGATGAACAGTATATCCCCCCTTATCTTCAAGTATTGCCCATAGTGGGGCCTCTGTTGACCTAGCCATTTTTTCCCTACATTTAGCCGGGGTATCCTCTATTTTAGGATCAGTTAATTTTATTACAACAGTAATTAATATACGATCAAAAGGAATTACTTTAGACCGTATACCTTTATTTGTTTGATCAATTGTAATTACAACTGTTCTTTTACTTCTTTCATTGCCAGTATTA---------------------------------------------------------------------------------------------------
>Stictochironomus_sticticus|BIOUG17012-H03|GMP*03970|KR631495
----------------------------------------GGAACCTCTTTAAGTATACTAATTCGGGCAGAATTAGGACACCCAGGAACTTTTATTGGAGATGACCAAATCTATAATGTAATTGTAACAGCACATGCTTTTATTATAATTTTCTTCATAGTTATGCCTATTTTAATTGGTGGCTTTGGAAATTGACTACTTCCTTTAATACTAGGGGCCCCTGATATAGCCTTTCCCCGTATAAATAATATAAGCTTTTGACTTTTACCCCCTTCTCTAACCCTTCTTCTTTCTAGTTCATTTGTAGAAAATGGGGCGGGTACAGGATGAACAGTATATCCCCCCTTATCTTCAAGTATTGCCCATAGTGGGGCCTCTGTTGACCTAGCCATTTTTTCCCTACATTTAGCCGGGGTATCCTCTATTTTAGGATCAGTTAATTTTATTACAACAGTAATTAATATACGATCAAAAGGAATTACTTTAGACCGTATACCTTTATTTGTTTGATCAATTGTAATTACAACTGTTCTTTTACTTCTTTCATTGCCAGTATTAGCAGGA---------------------------------------------------------------------------------------------
>Stictochironomus_sticticus|BIOUG16881-A05|GMP*03969|KR625627
-ACATTATACTTTATTTTTGGGGCTTGATCTGGAATAGTGGGAACCTCTTTAAGTATACTAATTCGGGCAGAATTAGGACACCCAGGAACTTTTATTGGAGATGACCAAATCTATAATGTAATTGTAACAGCACATGCTTTTATTATAATTTTCTTCATAGTTATGCCTATTTTAATTGGTGGCTTTGGAAATTGACTACTTCCTTTAATACTAGGGGCCCCTGATATAGCCTTTCCCCGTATAAATAATATAAGCTTTTGACTTTTACCCCCTTCTCTAACCCTTCTTCTTTCTAGTTCATTTGTAGAAAATGGGGCGGGTACAGGATGAACAGTATATCCCCCCTTATCTTCAAGTATTGCCCATAGTGGGGCCTCTGTTGACCTAGCCATTTTTTCCCTACATTTAGCCGGGGTATCCTCTATTTTAGGATCAGTTAATTTTATTACAACAGTAATTAATATACGATCAAAAGGAATTACTTTAGACCGTATACCTTTATTTGTTTGATCAATTGTAATTACAACTGTTCTTTTACTTCTTTCATTGCCAGTATTAGCAGGAGCTATTACAATATTATTAACTGACCGA------------------------------------------------------------------
>Stictochironomus_sticticus|BIOUG17012-G08|GMP*03970|KR620457
----------TTTATTTTTGGGGCTTGATCTGGAATAGTGGGAACCTCTTTAAGTATACTAATTCGGGCAGAATTAGGACACCCAGGAACTTTTATTGGAGATGACCAAATCTATAATGTAATTGTAACAGCACATGCTTTTATTATAATTTTCTTCATAGTTATGCCTATTTTAATTGGTGGCTTTGGAAATTGACTACTTCCTTTAATACTAGGGGCCCCTGATATAGCCTTTCCCCGTATAAATAATATAAGCTTTTGACTTTTACCCCCTTCTCTAACCCTTCTTCTTTCTAGTTCATTTGTAGAAAATGGGGCGGGTACAGGATGAACAGTATATCCCCCCTTATCTTCAAGTATTGCCCATAGTGGGGCCTCTGTTGACCTAGCCATTTTTTCCCTACATTTAGCCGGGGTATCCTCTATTTTAGGATCAGTTAATTTTATTACAACAGTAATTAATATACGATCAAAAGGAATTACTTTAGACCGTATACCTTTATTTGTTTGATCAATTGTAATTACAACTGTTCTTTTACTTCTTTCATTGCCAGTATTAGCAGGA---------------------------------------------------------------------------------------------
>Stictochironomus_devinctus|BIOUG03219-B10|GMP*00171|KJ087214
-ACATTATATTTTATTTTTGGAGCATGATCCGGAATAGTAGGAACATCTCTAAGTATATTAATTCGAGCTGAATTAGGTCACCCTGGAACCTTTATTGGGGACGACCAAATTTATAATGTGGTTGTTACAGCCCATGCCTTTGTTATAATTTTTTTTATAGTAATACCTATTTTAATTGGAGGATTCGGTAATTGACTTCTTCCTTTAATATTAGGTGCCCCAGATATGGCTTTCCCCCGAATAAATAATATAAGTTTTTGATTATTACCCCCCTCTCTTTCTCTCCTTCTTTCTAGTTCATTTGTAGAAAATGGAGCAGGAACTGGATGAACAGTATATCCCCCTTTATCAGCTAGTATTGCCCACAGTGGGGCATCAGTCGATTTAGCTATTTTTTCCCTACATTTAGCTGGGGTCTCTTCTATTTTAGGTTCTGTAAATTTTATTACAACTGTAATCAATATGCGATCTAAGGGTATTACTTTAGACCGAATACCATTATTTGTTTGATCTATTGTTATTACTACGGTTCTTCTTCTTCTTTCTCTTCCAGTTTTAGCCGNAGCTATTACAATACTTTTAACAGACCGAAATTTAAACACTTCTTTCTTC---------------------------------------------
>Stictochironomus_sticticus|BIOUG16685-D04|GMP*03969|KR624596
-ACATTATACTTTATTTTTGGGGCTTGATCTGGAATAGTGGGAACCTCTTTAAGTATACTAATTCGGGCAGAATTAGGACACCCAGGAACTTTTATTGGAGATGACCAAATCTATAATGTAATTGTAACAGCACATGCTTTTATTATAATTTTCTTCATAGTTATGCCTATTTTAATTGGTGGCTTTGGAAATTGACTACTTCCTTTAATACTAGGGGCCCCTGATATAGCCTTTCCCCGTATAAATAATATAAGCTTTTGACTTTTACCCCCTTCTCTAACCCTTCTTCTTTCTAGTTCATTTGTAGAAAATGGGGCGGGTACAGGATGAACAGTATATCCCCCCTTATCTTCAAGTATTGCCCATAGTGGGGCCTCTGTTGACCTAGCCATTTTTTCCCTACATTTAGCCGGGGTATCCTCTATTTTAGGATCAGTTAATTTTATTACAACAGTAATTAATATACGATCAAAAGGAATTACTTTAGACCGTATACCTTTATTTGTTTGATCAATTGTAATTACAACTGTTCTTTTACTTCTTTCATTGCCAGTATTAGCAGGAGCTATTACAATATTATTAACTGACCGAAAT---------------------------------------------------------------
>Stictochironomus_sticticus|BIOUG16880-H04|GMP*03969|KR618554
-ACATTATACTTTATTTTTGGGGCTTGATCTGGAATAGTGGGAACCTCTTTAAGTATACTAATTCGGGCAGAATTAGGACACCCAGGAACTTTTATTGGAGATGACCAAATCTATAATGTAATTGTAACAGCACATGCTTTTATTATAATTTTCTTCATAGTTATGCCTATTTTAATTGGTGGCTTTGGAAATTGACTACTTCCTTTAATACTAGGGGCCCCTGATATAGCCTTTCCCCGTATAAATAATATAAGCTTTTGACTTTTACCCCCTTCTCTAACCCTTCTTCTTTCTAGTTCATTTGTAGAAAATGGGGCGGGTACAGGATGAACAGTATATCCCCCCTTATCTTCAAGTATTGCCCATAGTGGGGCCTCTGTTGACCTAGCCATTTTTTCCCTACATTTAGCCGGGGTATCCTCTATTTTAGGATCAGTTAATTTTATTACAACAGTAATTAATATACGATCAAAAGGAATTACTTTAGACCGTATACCTTTATTTGTTTGATCAATTGTAATTACAACTGTTCTTTTACTTCTTTCATTGCCAGTATTAGCAGGAGCTATTACAATATTATTAACTGACCGAAATCTAAATACTTCATTTTTTGATCCTGCT------------------------------------
>Stictochironomus_sticticus|BIOUG17170-F09|GMP*03970|KR631834
-ACATTATACTTTATTTTTGGGGCTTGATCTGGAATAGTGGGAACCTCTTTAAGTATACTAATTCGGGCAGAATTAGGACACCCAGGAACTTTTATTGGAGATGACCAAATCTATAATGTAATTGTAACAGCACATGCTTTTATTATAATTTTCTTCATAGTTATGCCTATTTTAATTGGTGGCTTTGGAAATTGACTACTTCCTTTAATACTAGGGGCCCCTGATATAGCCTTTCCCCGTATAAATAATATAAGCTTTTGACTTTTACCCCCTTCTCTAACCCTTCTTCTTTCTAGTTCATTTGTAGAAAATGGGGCGGGTACAGGATGAACAGTATATCCCCCCTTATCTTCAAGTATTGCCCATAGTGGGGCCTCTGTTGACCTAGCCATTTTTTCCCTACATTTAGCCGGGGTATCCTCTATTTTAGGATCAGTTAATTTTATTACAACAGTAATTAATATACGATCAAAAGGAATTACTTTAGACCGTATACCTTTATTTGTTTGATCAATTGTAATTACAACTGTTCTTTTACTTCTTTCATTGCCAGTATTAGCAGGAGCTATTACAATATTATTAACTGAC---------------------------------------------------------------------
>Stictochironomus_sticticus|BIOUG17198-D01|GMP*03970|KR617265
----------TTTATTTTTGGGGCTTGATCTGGAATAGTGGGAACCTCTTTAAGTATACTAATTCGGGCAGAATTAGGACACCCAGGAACTTTTATTGGAGATGACCAAATCTATAATGTAATTGTAACAGCACATGCTTTTATTATAATTTTCTTCATAGTTATGCCTATTTTAATTGGTGGCTTTGGAAATTGACTACTTCCTTTAATACTAGGGGCCCCTGATATAGCCTTTCCCCGTATAAATAATATAAGCTTTTGACTTTTACCCCCTTCTCTAACCCTTCTTCTTTCTAGTTCATTTGTAGAAAATGGGGCGGGTACAGGATGAACAGTATATCCCCCCTTATCTTCAAGTATTGCCCATAGTGGGGCCTCTGTTGACCTAGCCATTTTTTCCCTACATTTAGCCGGGGTATCCTCTATTTTAGGATCAGTTAATTTTATTACAACAGTAATTAATATACGATCAAAAGGAATTACTTTAGACCGTATACCTTTATTTGTTTGATCAATTGTAATTACAACTGTTCTTTTACTTCTTTCATTGCCAGTATTAGCAGGAGCTATTACAATATTATTAACTGAC---------------------------------------------------------------------
>Stictochironomus_sticticus|BIOUG16917-E12|GMP*03969|KR621110
----------TTTATTTTTGGGGCTTGATCTGGAATAGTGGGAACCTCTTTAAGTATACTAATTCGGGCAGAATTAGGACACCCAGGAACTTTTATTGGAGATGACCAAATCTATAATGTAATTGTAACAGCACATGCTTTTATTATAATTTTCTTCATAGTTATGCCTATTTTAATTGGTGGCTTTGGAAATTGACTACTTCCTTTAATACTAGGGGCCCCTGATATAGCCTTTCCCCGTATAAATAATATAAGCTTTTGACTTTTACCCCCTTCTCTAACCCTTCTTCTTTCTAGTTCATTTGTAGAAAATGGGGCGGGTACAGGATGAACAGTATATCCCCCCTTATCTTCAAGTATTGCCCATAGTGGGGCCTCTGTTGACCTAGCCATTTTTTCCCTACATTTAGCCGGGGTATCCTCTATTTTAGGATCAGTTAATTTTATTACAACAGTAATTAATATACGATCAAAAGGAATTACTTTAGACCGTATACCTTTATTTGTTTGATCAATTGTAATTACAACTGTTCTTTTACTTCTTTCATTGCCAGTATTAGCAGGAGCTATTACAATATTATTAACTGAC---------------------------------------------------------------------
>Stictochironomus_sticticus|BIOUG16915-B06|GMP*03969|KR620736
-ACATTATACTTTATTTTTGGGGCTTGATCTGGAATAGTGGGAACCTCTTTAAGTATACTAATTCGGGCAGAATTAGGACACCCAGGAACTTTTATTGGAGATGACCAAATCTATAATGTAATTGTAACAGCACATGCTTTTATTATAATTTTCTTCATAGTTATGCCTATTTTAATTGGTGGCTTTGGAAATTGACTACTTCCTTTAATACTAGGGGCCCCTGATATAGCCTTTCCCCGTATAAATAATATAAGCTTTTGACTTTTACCCCCTTCTCTAACCCTTCTTCTTTCTAGTTCATTTGTAGAAAATGGGGCGGGTACAGGATGAACAGTATATCCCCCCTTATCTTCAAGTATTGCCCATAGTGGGGCCTCTGTTGACCTAGCCATTTTTTCCCTACATTTAGCCGGGGTATCCTCTATTTTAGGATCAGTTAATTTTATTACAACAGTAATTAATATACGATCAAAAGGAATTACTTTAGACCGTATACCTTTATTTGTTTGATCAATTGTAATTACAACTGTTCTTTTACTTCTTTCATTGCCAGTATTAGCAGGAGCTATTACAATATTATTAACTGACCGAAATCTAAATACTTCATTTTTTGATCCTGCTGGTGGAGGCGAC------------------------
>Stictochironomus_sticticus|BIOUG16915-B03|GMP*03969|KR614453
----------TTTATTTTTGGGGCTTGATCTGGAATAGTGGGAACCTCTTTAAGTATACTAATTCGGGCAGAATTAGGACACCCAGGAACTTTTATTGGAGATGACCAAATCTATAATGTAATTGTAACAGCACATGCTTTTATTATAATTTTCTTCATAGTTATGCCTATTTTAATTGGTGGCTTTGGAAATTGACTACTTCCTTTAATACTAGGGGCCCCTGATATAGCCTTTCCCCGTATAAATAATATAAGCTTTTGACTTTTACCCCCTTCTCTAACCCTTCTTCTTTCTAGTTCATTTGTAGAAAATGGGGCGGGTACAGGATGAACAGTATATCCCCCCTTATCTTCAAGTATTGCCCATAGTGGGGCCTCTGTTGACCTAGCCATTTTTTCCCTACATTTAGCCGGGGTATCCTCTATTTTAGGATCAGTTAATTTTATTACAACAGTAATTAATATACGATCAAAAGGAATTACTTTAGACCGTATACCTTTATTTGTTTGATCAATTGTAATTACAACTGTTCTTTTACTTCTTTCATTGCCAGTATTAGCAGGA---------------------------------------------------------------------------------------------
>Stictochironomus_sticticus|LC050943|LC050943|LC050943
-ACATTATATTTTATTTTCGGAGCTTGATCCGGCATAGTAGGCACCTCCCTGAGTATGCTAATCCGAGCAGAATTAGGCCACCCAGGCACTTTTATTGGAGACGACCAAATTTATAACGTAATTGTAACAGCCCACGCTTTTATCATAATTTTTTTCATAGTTATACCTATTTTAATTGGAGGATTTGGTAACTGACTCCTTCCTTTAATATTAGGGGCCCCCGATATGGCCTTCCCTCGAATAAATAATATAAGCTTTTGACTATTGCCCCCCTCTTTATCTCTTCTTCTTTCTAGTTCAATTGTAGAAAATGGGGCAGGAACCGGTTGAACAGTTTACCCCCCACTATCTTCTAGAATTGCCCACAGTGGGGCTTCTGTTGACTTAGCTATTTTTTCGTTACATTTAGCGGGAATCTCCTCTATCTTAGGGTCTGTAAATTTTATTACAACAGTAATTAACATACGATCAAAAGGTATTACATTAGATCGAATGCCCCTATTTGTATGATCAATCGTAATTACAACTGTTCTCTTACTTCTCTCTTTACCAGTTCTAGCGGGAGCTATTACCATACTACTAACAGACCGAAATTTAAATACATCTTTTTTTGATCCCGCCGGGGGCGGAGACCCTATCTTATACCAACACTTA---
>Stictochironomus_sticticus|BIOUG17012-E04|GMP*03970|KR616640
-------------ATTTTTGGGGCTTGATCTGGAATAGTGGGAACCTCTTTAAGTATACTAATTCGGGCAGAATTAGGACACCCAGGAACTTTTATTGGAGATGACCAAATCTATAATGTAATTGTAACAGCACATGCTTTTATTATAATTTTCTTCATAGTTATGCCTATTTTAATTGGTGGCTTTGGAAATTGACTACTTCCTTTAATACTAGGGGCCCCTGATATAGCCTTTCCCCGTATAAATAATATAAGCTTTTGACTTTTACCCCCTTCTCTAACCCTTCTTCTTTCTAGTTCATTTGTAGAAAATGGGGCGGGTACAGGATGAACAGTATATCCCCCCTTATCTTCAAGTATTGCCCATAGTGGGGCCTCTGTTGACCTAGCCATTTTTTCCCTACATTTAGCCGGGGTATCCTCTATTTTAGGATCAGTTAATTTTATTACAACAGTAATTAATATACGATCAAAAGGAATTACTTTAGACCGTATACCTTTATTTGTTTGATCAATTGTAATTACAACTGTTCTTTTACTTCTTTCATTGCCAGTATTAGCAGGAGCTATTACAATA---------------------------------------------------------------------------------
>Stictochironomus_sticticus|BIOUG17083-F06|GMP*03970|KR622188
-ACATTATACTTTATTTTTGGGGCTTGATCTGGAATAGTGGGAACCTCTTTAAGTATACTAATTCGGGCAGAATTAGGACACCCAGGAACTTTTATTGGAGATGACCAAATCTATAATGTAATTGTAACAGCACATGCTTTTATTATAATTTTCTTCATAGTTATGCCTATTTTAATTGGTGGCTTTGGAAATTGACTACTTCCTTTAATACTAGGGGCCCCTGATATAGCCTTTCCCCGTATAAATAATATAAGCTTTTGACTTTTACCCCCTTCTCTAACCCTTCTTCTTTCTAGTTCATTTGTAGAAAATGGGGCGGGTACAGGATGAACAGTATATCCCCCCTTATCTTCAAGTATTGCCCATAGTGGGGCCTCTGTTGACCTAGCCATTTTTTCCCTACATTTAGCCGGGGTATCCTCTATTTTAGGATCAGTTAATTTTATTACAACAGTAATTAATATACGATCAAAAGGAATTACTTTAGACCGTATACCTTTATTTGTTTGATCAATTGTAATTACAACTGTTCTTTTACTTCTTTCATTGCCAGTATTAGCAGGAGCTATTACAATA---------------------------------------------------------------------------------
>Stictochironomus_sticticus|BIOUG17083-F05|GMP*03970|KR623104
-ACATTATACTTTATTTTTGGGGCTTGATCTGGAATAGTGGGAACCTCTTTAAGTATACTAATTCGGGCAGAATTAGGACACCCAGGAACTTTTATTGGAGATGACCAAATCTATAATGTAATTGTAACAGCACATGCTTTTATTATAATTTTCTTCATAGTTATGCCTATTTTAATTGGTGGCTTTGGAAATTGACTACTTCCTTTAATACTAGGGGCCCCTGATATAGCCTTTCCCCGTATAAATAATATAAGCTTTTGACTTTTACCCCCTTCTCTAACCCTTCTTCTTTCTAGTTCATTTGTAGAAAATGGGGCGGGTACAGGATGAACAGTATATCCCCCCTTATCTTCAAGTATTGCCCATAGTGGGGCCTCTGTTGACCTAGCCATTTTTTCCCTACATTTAGCCGGGGTATCCTCTATTTTAGGATCAGTTAATTTTATTACAACAGTAATTAATATACGATCAAAAGGAATTACTTTAGACCGTATACCTTTATTTGTTTGATCAATTGTAATTACAACTGTTCTTTTACTTCTTTCATTGCCAGTATTAGCAGGAGCTATTACAATA---------------------------------------------------------------------------------
>Stictochironomus_sticticus|BIOUG17075-D05|GMP*03970|KR619507
-ACATTATACTTTATTTTTGGGGCTTGATCTGGAATAGTGGGAACCTCTTTAAGTATACTAATTCGGGCAGAATTAGGACACCCAGGAACTTTTATTGGAGATGACCAAATCTATAATGTAATTGTAACAGCACATGCTTTTATTATAATTTTCTTCATAGTTATGCCTATTTTAATTGGTGGCTTTGGAAATTGACTACTTCCTTTAATACTAGGGGCCCCTGATATAGCCTTTCCCCGTATAAATAATATAAGCTTTTGACTTTTACCCCCTTCTCTAACCCTTCTTCTTTCTAGTTCATTTGTAGAAAATGGGGCGGGTACAGGATGAACAGTATATCCCCCCTTATCTTCAAGTATTGCCCATAGTGGGGCCTCTGTTGACCTAGCCATTTTTTCCCTACATTTAGCCGGGGTATCCTCTATTTTAGGATCAGTTAATTTTATTACAACAGTAATTAATATACGATCAAAAGGAATTACTTTAGACCGTATACCTTTATTTGTTTGATCAATTGTAATTACAACTGTTCTTTTACTTCTTTCATTGCCAGTATTAGCAGGAGCTATTACAATATTATTAACTGAC---------------------------------------------------------------------
>Stictochironomus_sticticus|BIOUG16880-F01|GMP*03969|KR619691
-ACATTATACTTTATTTTTGGGGCTTGATCTGGAATAGTGGGAACCTCTTTAAGTATACTAATTCGGGCAGAATTAGGACACCCAGGAACTTTTATTGGAGATGACCAAATCTATAATGTAATTGTAACAGCACATGCTTTTATTATAATTTTCTTCATAGTTATGCCTATTTTAATTGGTGGCTTTGGAAATTGACTACTTCCTTTAATACTAGGGGCCCCTGATATAGCCTTTCCCCGTATAAATAATATAAGCTTTTGACTTTTACCCCCTTCTCTAACCCTTCTTCTTTCTAGTTCATTTGTAGAAAATGGGGCGGGTACAGGATGAACAGTATATCCCCCCTTATCTTCAAGTATTGCCCATAGTGGGGCCTCTGTTGACCTAGCCATTTTTTCCCTACATTTAGCCGGGGTATCCTCTATTTTAGGATCAGTTAATTTTATTACAACAGTAATTAATATACGATCAAAAGGAATTACTTTAGACCGTATACCTTTATTTGTTTGATCAATTGTAATTACAACTGTTCTTTTACTTCTTTCATTGCCAGTATTAGCAGGAGCTATTACAATATTATTAACTGACCGAAATCTAAATACTTCATTTTTT---------------------------------------------
>Stictochironomus_sticticus|BIOUG17012-D08|GMP*03970|KR619641
----------TTTATTTTTGGGGCTTGATCTGGAATAGTGGGAACCTCTTTAAGTATACTAATTCGGGCAGAATTAGGACACCCAGGAACTTTTATTGGAGATGACCAAATCTATAATGTAATTGTAACAGCACATGCTTTTATTATAATTTTCTTCATAGTTATGCCTATTTTAATTGGTGGCTTTGGAAATTGACTACTTCCTTTAATACTAGGGGCCCCTGATATAGCCTTTCCCCGTATAAATAATATAAGCTTTTGACTTTTACCCCCTTCTCTAACCCTTCTTCTTTCTAGTTCATTTGTAGAAAATGGGGCGGGTACAGGATGAACAGTATATCCCCCCTTATCTTCAAGTATTGCCCATAGTGGGGCCTCTGTTGACCTAGCCATTTTTTCCCTACATTTAGCCGGGGTATCCTCTATTTTAGGATCAGTTAATTTTATTACAACAGTAATTAATATACGATCAAAAGGAATTACTTTAGACCGTATACCTTTATTTGTTTGATCAATTGTAATTACAACTGTTCTTTTACTTCTTTCATTGCCAGTATTAGCAGGAGCTATTACAATATTATTAACTGAC---------------------------------------------------------------------
>Stictochironomus_sticticus|BIOUG17012-D04|GMP*03970|KR630241
----------TTTATTTTTGGGGCTTGATCTGGAATAGTGGGAACCTCTTTAAGTATACTAATTCGGGCAGAATTAGGACACCCAGGAACTTTTATTGGAGATGACCAAATCTATAATGTAATTGTAACAGCACATGNNTTTATTATAATTTTCTTCATAGTTATGCCTATTTTAATTGGTGGCTTTGGAAATTGACTACTTCCTTTAATACTAGGGGCCCCTGATATAGCCTTTCCCCGTATAAATAATATAAGCTTTTGACTTTTACCCCCTTCTCTAACCCTTCTTCTTTCTAGTTCATTTGTAGAAAATGGGGCGGGTACAGGATGAACAGTATATCCCCCCTTATCTTCAAGTATTGCCCATAGTGGGGCCTCTGTTGACCTAGCCATTTTTTCCCTACATTTAGCCGGGGTATCCTCTATTTTAGGATCAGTTAATTTTATTACAACAGTAATTAATATACGATCAAAAGGAATTACTTTAGACCGTATACCTTTATTTGTTTGATCAATTGTAATTACAACTGTTCTTTTACTTCTTTCATTGCCAGTATTAGCAGGAGCTATTACAATA---------------------------------------------------------------------------------
>Stictochironomus_sticticus|BIOUG17015-A03|GMP*03970|KR619072
----------TTTATTTTTGGGGCTTGATCTGGAATAGTGGGAACCTCTTTAAGTATACTAATTCGGGCAGAATTAGGACACCCAGGAACTTTTATTGGAGATGACCAAATCTATAATGTAATTGTAACAGCACATGCTTTTATTATAATTTTCTTCATAGTTATGCCTATTTTAATTGGTGGCTTTGGAAATTGACTACTTCCTTTAATACTAGGGGCCCCTGATATAGCCTTTCCCCGTATAAATAATATAAGCTTTTGACTTTTACCCCCTTCTCTAACCCTTCTTCTTTCTAGTTCATTTGTAGAAAATGGGGCGGGTACAGGATGAACAGTATATCCCCCCTTATCTTCAAGTATTGCCCATAGTGGGGCCTCTGTTGACCTAGCCATTTTTTCCCTACATTTAGCCGGGGTATCCTCTATTTTAGGATCAGTTAATTTTATTACAACAGTAATTAATATACGATCAAAAGGAATTACTTTAGACCGTATACCTTTATTTGTTTGATCAATTGTAATTACAACTGTTCTTTTACTTCTTTCATTGCCAGTATTAGCAGGA---------------------------------------------------------------------------------------------
>Stictochironomus_psilopterus|BJ198||HM406070
-ACATTATATTTTATTTTCGGGGCTTGATCTGGGATAGTAGGAACTTCTTTAAGTATACTAATTCGAGCTGAATTAGGACACCCAGGAACTTTCATTGGAGATGACCAAATCTACAATGTAATTGTAACGGCTCATGCTTTTATCATAATTTTTTTTATAGTTATACCTATTTTAATCGGAGGATTTGGTAATTGGCTACTTCCTTTAATATTAGGCGCTCCTGATATAGCTTTTCCTCGAATAAATAACATAAGTTTCTGACTATTACCCCCCTCTCTTTCACTTCTTCTTTCTAGTTCAATTGTAGAAAATGGGGCAGGAACTGGATGAACTGTATATCCCCCCTTATCATCAAGTATCGCCCATAGTGGAGCTTCTGTTGATTTAGCTATTTTTTCATTACATTTAGCGGGGGTTTCTTCTATTTTAGGGTCGGTTAATTTCATTACAACCGTTATTAATATACGATCAAAGGGGATTACTTTAGACCGTATACCTTTATTTGTTTGATCAATTGTTATTACAACAGTTCTTTTACTTCTTTCACTACCAGTTTTAGCGGGAGCTATTACTATATTATTAACCGATCGAAATTTAAATACTTCATTCTTTGACCCTGCGGGAGGAGGAGACCCTATTTTATACCAACACTTA---
>Stictochironomus_psilopterus|BJ196||HM406068
-ACATTATATTTTATTTTCGGGGCTTGATCTGGGATAGTAGGAACTTCTTTAAGTATACTAATTCGAGCTGAATTAGGACACCCAGGAACTTTCATTGGAGATGACCAAATCTACAATGTAATTGTAACGGCTCATGCTTTTATCATAATTTTTTTTATAGTTATACCTATTTTAATCGGAGGATTTGGTAATTGGCTACTTCCTTTAATATTAGGCGCTCCTGATATAGCTTTTCCTCGAATAAATAACATAAGTTTCTGACTATTACCCCCCTCTCTTTCACTTCTTCTTTCTAGTTCAATTGTAGAAAATGGGGCAGGAACTGGATGAACTGTATATCCCCCCTTATCATCAAGTATCGCCCATAGTGGAGCTTCTGTTGATTTAGCTATTTTTTCATTACATTTAGCGGGGGTTTCTTCTATTTTAGGGTCGGTTAATTTCATTACAACCGTTATTAATATACGATCAAAGGGGATTACTTTAGACCGTATACCTTTATTTGTTTGATCAATTGTTATTACAACAGTTCTTTTACTTCTTTCACTACCAGTTTTAGCGGGAGCTATTACTATATTATTAACCGATCGAAATTTAAATACTTCATTCTTTGACCCTGCGGGAGGAGGAGACCCTATTTTATACCAACACTTA---
>Stictochironomus_sticticus|BIOUG17012-C02|GMP*03970|KR628710
----------TTTATTTTTGGGGCTTGATCTGGAATAGTGGGAACCTCTTTAAGTATACTAATTCGGGCAGAATTAGGACACCCAGGAACTTTTATTGGAGATGACCAAATCTATAATGTAATTGTAACAGCACATGCTTTTATTATAATTTTCTTCATAGTTATGCCTATTTTAATTGGTGGCTTTGGAAATTGACTACTTCCTTTAATACTAGGGGCCCCTGATATAGCCTTTCCCCGTATAAATAATATAAGCTTTTGACTTTTACCCCCTTCTCTAACCCTTCTTCTTTCTAGTTCATTTGTAGAAAATGGGGCGGGTACAGGATGAACAGTATATCCCCCCTTATCTTCAAGTATTGCCCATAGTGGGGCCTCTGTTGACCTAGCCATTTTTTCCCTACATTTAGCCGGGGTATCCTCTATTTTAGGATCAGTTAATTTTATTACAACAGTAATTAATATACGATCAAAAGGAATTACTTTAGACCGTATACCTTTATTTGTTTGATCAATTGTAATTACAACTGTTCTTTTACTTCTTTCATTGCCAGTATTAGCAGGAGCTATTACAATATTATTAACTGAC---------------------------------------------------------------------
>Stictochironomus_sticticus|BIOUG17171-H10|GMP*03970|KR622718
-ACATTATACTTTATTTTTGGGGCTTGATCTGGAATAGTGGGAACCTCTTTAAGTATACTAATTCGGGCAGAATTAGGACACCCAGGAACTTTTATTGGAGATGACCAAATCTATAATGTAATTGTAACAGCACATGCTTTTATTATAATTTTCTTCATAGTTATGCCTATTTTAATTGGTGGCTTTGGAAATTGACTACTTCCTTTAATACTAGGGGCCCCTGATATAGCCTTTCCCCGTATAAATAATATAAGCTTTTGACTTTTACCCCCTTCTCTAACCCTTCTTCTTTCTAGTTCATTTGTAGAAAATGGGGCGGGTACAGGATGAACAGTATATCCCCCCTTATCTTCAAGTATTGCCCATAGTGGGGCCTCTGTTGACCTAGCCATTTTTTCCCTACATTTAGCCGGGGTATCCTCTATTTTAGGATCAGTTAATTTTATTACAACAGTAATTAATATACGATCAAAAGGAATTACTTTAGACCGTATACCTTTATTTGTTTGATCAATTGTAATTACAACTGTTCTTTTACTTCTTTCATTGCCAGTATTAGCAGGAGCTATTACAATATTATTAACTGACCGAAAT---------------------------------------------------------------
>Stictochironomus_devinctus|BIOUG03244-C07|GMP*00171|KJ088466
-ACATTATATTTTATTTTTGGAGCATGATCCGGAATAGTAGGAACATCTCTAAGTATATTAATTCGAGCTGAATTAGGTCACCCTGGAACCTTTATTGGGGACGACCAAATTTATAATGTGGTTGTTACAGCCCATGCCTTTGTTATAATTTTTTTTATAGTAATACCTATTTTAATTGGAGGATTCGGTAATTGACTTCTTCCTTTAATATTAGGTGCCCCAGATATGGCTTTCCCCCGAATAAATAATATAAGTTTTTGATTATTACCCCCCTCTCTTTCTCTCCTTCTTTCTAGTTCATTTGTAGAAAATGGAGCAGGAACTGGATGAACAGTATATCCCCCTTTATCAGCTAGTATTGCCCACAGTGGGGCATCAGTCGATTTAGCTATTTTTTCCCTACATTTAGCTGGGGTCTCTTCTATTTTAGGTTCTGTAAATTTTATTACAACTGTAATCAATATGCGATCTAAGGGTATTACTTTAGACCGAATACCATTATTTGTTTGATCTATTGTTATTACTACGGTTCTTCTTCTTCTTTCTCTTCCAGTTTTAGCCGGAGCTATTACAATACTTTTAACAGACCGAAATTTAAACACTTCTTTCTTCGACCCAGCA------------------------------------
>Stictochironomus_sticticus|BIOUG16914-G01|GMP*03969|KR612498
-ACATTATACTTTATTTTTGGGGCTTGATCTGGAATAGTGGGAACCTCTTTAAGTATACTAATTCGGGCAGAATTAGGACACCCAGGAACTTTTATTGGAGATGACCAAATCTATAATGTAATTGTAACAGCACATGCTTTTATTATAATTTTCTTCATAGTTATGCCTATTTTAATTGGTGGCTTTGGAAATTGACTACTTCCTTTAATACTAGGGGCCCCTGATATAGCCTTTCCCCGTATAAATAATATAAGCTTTTGACTTTTACCCCCTTCTCTAACCCTTCTTCTTTCTAGTTCATTTGTAGAAAATGGGGCGGGTACAGGATGAACAGTATATCCCCCCTTATCTTCAAGTATTGCCCATAGTGGGGCCTCTGTTGACCTAGCCATTTTTTCCCTACATTTAGCCGGGGTATCCTCTATTTTAGGATCAGTTAATTTTATTACAACAGTAATTAATATACGATCAAAAGGAATTACTTTAGACCGTATACCTTTATTTGTTTGATCAATTGTAATTACAACTGTTCTTTTACTTCTTTCATTGCCAGTATTAGCAGGAGCTATTACAATATTATTAACTGAC---------------------------------------------------------------------
>Stictochironomus_sticticus|BIOUG16684-G07|GMP*03969|KR630939
-ACATTATACTTTATTTTTGGGGCTTGATCTGGAATAGTGGGAACCTCTTTAAGTATACTAATTCGGGCAGAATTAGGACACCCAGGAACTTTTATTGGAGATGACCAAATCTATAATGTAATTGTAACAGCACATGCTTTTATTATAATTTTCTTCATAGTTATGCCTATTTTAATTGGTGGCTTTGGAAATTGACTACTTCCTTTAATACTAGGGGCCCCTGATATAGCCTTTCCCCGTATAAATAATATAAGCTTTTGACTTTTACCCCCTTCTCTAACCCTTCTTCTTTCTAGTTCATTTGTAGAAAATGGGGCGGGTACAGGATGAACAGTATATCCCCCCTTATCTTCAAGTATTGCCCATAGTGGGGCCTCTGTTGACCTAGCCATTTTTTCCCTACATTTAGCCGGGGTATCCTCTATTTTAGGATCAGTTAATTTTATTACAACAGTAATTAATATACGATCAAAAGGAATTACTTTAGACCGTATACCTTTATTTGTTTGATCAATTGTAATTACAACTGTTCTTTTACTTCTTTCATTGCCAGTATTAGCAGGAGCTATTACAATATTATTAACTGAC---------------------------------------------------------------------
>Stictochironomus_sticticus|BIOUG17083-C07|GMP*03970|KR621846
----------TTTATTTTTGGGGCTTGATCTGGAATAGTGGGAACCTCTTTAAGTATACTAATTCGGGCAGAATTAGGACACCCAGGAACTTTTATTGGAGATGACCAAATCTATAATGTAATTGTAACAGCACATGCTTTTATTATAATTTTCTTCATAGTTATGCCTATTTTAATTGGTGGCTTTGGAAATTGACTACTTCCTTTAATACTAGGGGCCCCTGATATAGCCTTTCCCCGTATAAATAATATAAGCTTTTGACTTTTACCCCCTTCTCTAACCCTTCTTCTTTCTAGTTCATTTGTAGAAAATGGGGCGGGTACAGGATGAACAGTATATCCCCCCTTATCTTCAAGTATTGCCCATAGTGGGGCCTCTGTTGACCTAGCCATTTTTTCCCTACATTTAGCCGGGGTATCCTCTATTTTAGGATCAGTTAATTTTATTACAACAGTAATTAATATACGATCAAAAGGAATTACTTTAGACCGTATACCTTTATTTGTTTGATCAATTGTAATTACAACTGTTCTTTTACTTCTTTCATTGCCAGTATTAGCAGGAGCTATTACAATA---------------------------------------------------------------------------------
>Stictochironomus_sticticus|BIOUG17171-G09|GMP*03970|KR612442
-ACATTATACTTTATTTTTGGGGCTTGATCTGGAATAGTGGGAACCTCTTTAAGTATACTAATTCGGGCAGAATTAGGACACCCAGGAACTTTTATTGGAGATGACCAAATCTATAATGTAATTGTAACAGCACATGCTTTTATTATAATTTTCTTCATAGTTATGCCTATTTTAATTGGTGGCTTTGGAAATTGACTACTTCCTTTAATACTAGGGGCCCCTGATATAGCCTTTCCCCGTATAAATAATATAAGCTTTTGACTTTTACCCCCTTCTCTAACCCTTCTTCTTTCTAGTTCATTTGTAGAAAATGGGGCGGGTACAGGATGAACAGTATATCCCCCCTTATCTTCAAGTATTGCCCATAGTGGGGCCTCTGTTGACCTAGCCATTTTTTCCCTACATTTAGCCGGGGTATCCTCTATTTTAGGATCAGTTAATTTTATTACAACAGTAATTAATATACGATCAAAAGGAATTACTTTAGACCGTATACCTTTATTTGTTTGATCAATTGTAATTACAACTGTTCTTTTACTTCTTTCATTGCCAGTATTAGCAGGAGCTATTACAATA---------------------------------------------------------------------------------
>Stictochironomus_pictulus|ZMUO.024721||MZ656195
-ACATTATATTTTATTTTCGGAGCTTGATCTGGAATAGTAGGAACTTCTTTAAGTATATTAATTCGAGCCGAATTAGGTCATCCAGGAACTTTTATTGGTGATGATCAAATTTACAATGTAATTGTAACAGCTCATGCTTTTATCATAATTTTTTTTATGGTTATACCCATTTTAATTGGAGGATTTGGTAATTGACTTCTTCCCCTAATATTAGGAGCCCCTGATATGGCCTTCCCCCGAATAAATAATATAAGCTTCTGATTATTACCCCCCTCTTTATCCCTTCTTCTTTCTAGTTCAATTGTAGAAAATGGAGCGGGAACAGGATGAACGGTATATCCCCCCTTATCTGCCAGTATTGCTCACAGAGGGGCTTCTGTCGATTTAGCTATTTTTTCTTTACACTTAGCGGGTATTTCCTCTATTTTAGGATCAGTTAATTTTATTACAACTGTTATTAATATACGCTCAAAAGGAATTACCTTAGACCGTATGCCTTTATTTGTTTGATCAATTGTAATTACAACTGTTCTTTTACTTCTTTCACTTCCAGTTTTAGCAGGTGCTATCACTATATTATTAACTGATCGAAATTTAAATACCTCATTTTTTGACCCTGCAGGAGGGGGTGACCCTATTTTATACCAACACTTA---
>Stictochironomus_pictulus|ZMUO.024720||MZ661000
-ACATTATATTTTATTTTCGGAGCTTGATCTGGAATAGTAGGAACTTCTTTAAGTATATTAATTCGAGCCGAATTAGGTCATCCAGGAACTTTTATTGGTGATGATCAAATTTACAATGTAATTGTAACAGCTCATGCTTTTATCATAATTTTTTTTATGGTTATACCCATTTTAATTGGAGGATTTGGTAATTGACTTCTTCCCCTAATATTAGGAGCCCCTGATATGGCCTTCCCCCGAATAAATAATATAAGCTTCTGATTATTACCCCCCTCTTTATCCCTTCTTCTTTCTAGTTCAATTGTAGAAAATGGAGCGGGAACAGGATGAACGGTATATCCCCCCTTATCTGCCAGTATTGCTCACAGAGGGGCTTCTGTCGATTTAGCTATTTTTTCTTTACACTTAGCGGGTATTTCCTCTATTTTAGGATCAGTTAATTTTATTACAACTGTTATTAATATACGCTCAAAAGGAATTACCTTAGACCGTATGCCTTTATTTGTTTGATCAATTGTAATTACAACTGTTCTTTTACTTCTTTCACTTCCAGTTTTAGCAGGTGCTATCACTATATTATTAACTGATCGAAATTTAAATACCTCATTTTTTGACCCTGCAGGAGGGGGTGACCCTATTTTATACCAACACTTA---
>Stictochironomus_sticticus|BIOUG16684-F05|GMP*03969|KR630734
-ACATTATACTTTATTTTTGGGGCTTGATCTGGAATAGTGGGAACCTCTTTAAGTATACTAATTCGGGCAGAATTAGGACACCCAGGAACTTTTATTGGAGATGACCAAATCTATAATGTAATTGTAACAGCACATGCTTTTATTATAATTTTCTTCATAGTTATGCCTATTTTAATTGGTGGCTTTGGAAATTGACTACTTCCTTTAATACTAGGGGCCCCTGATATAGCCTTTCCCCGTATAAATAATATAAGCTTTTGACTTTTACCCCCTTCTCTAACCCTTCTTCTTTCTAGTTCATTTGTAGAAAATGGGGCGGGTACAGGATGAACAGTATATCCCCCCTTATCTTCAAGTATTGCCCATAGTGGGGCCTCTGTTGACCTAGCCATTTTTTCCCTACATTTAGCCGGGGTATCCTCTATTTTAGGATCAGTTAATTTTATTACAACAGTAATTAATATACGATCAAAAGGAATTACTTTAGACCGTATACCTTTATTTGTTTGATCAATTGTAATTACAACTGTTCTTTTACTTCTTTCATTGCCAGTATTAGCAGGAGCTATTACAATATTATTAACTGACCGAAAT---------------------------------------------------------------
>Stictochironomus_sticticus|BIOUG17083-B07|GMP*03970|KR618819
----------TTTATTTTTGGGGCTTGATCTGGAATAGTGGGAACCTCTTTAAGTATACTAATTCGGGCAGAATTAGGACACCCAGGAACTTTTATTGGAGATGACCAAATCTATAATGTAATTGTAACAGCACATGCTTTTATTATAATTTTCTTCATAGTTATGCCTATTTTAATTGGTGGCTTTGGAAATTGACTACTTCCTTTAATACTAGGGGCCCCTGATATAGCCTTTCCCCGTATAAATAATATAAGCTTTTGACTTTTACCCCCTTCTCTAACCCTTCTTCTTTCTAGTTCATTTGTAGAAAATGGGGCGGGTACAGGATGAACAGTATATCCCCCCTTATCTTCAAGTATTGCCCATAGTGGGGCCTCTGTTGACCTAGCCATTTTTTCCCTACATTTAGCCGGGGTATCCTCTATTTTAGGATCAGTTAATTTTATTACAACAGTAATTAATATACGATCAAAAGGAATTACTTTAGACCGTATACCTTTATTTGTTTGATCAATTGTAATTACAACTGTTCTTTTACTTCTTTCATTGCCAGTATTAGCAGGAGCTATTACAATA---------------------------------------------------------------------------------
>Stictochironomus_sticticus|BIOUG17011-H07|GMP*03970|KR623427
----------TTTATTTTTGGGGCTTGATCTGGAATAGTGGGAACCTCTTTAAGTATACTAATTCGGGCAGAATTAGGACACCCAGGAACTTTTATTGGAGATGACCAAATCTATAATGTAATTGTAACAGCACATGCTTTTATTATAATTTTCTTCATAGTTATGCCTATTTTAATTGGTGGCTTTGGAAATTGACTACTTCCTTTAATACTAGGGGCCCCTGATATAGCCTTTCCCCGTATAAATAATATAAGCTTTTGACTTTTACCCCCTTCTCTAACCCTTCTTCTTTCTAGTTCATTTGTAGAAAATGGGGCGGGTACAGGATGAACAGTATATCCCCCCTTATCTTCAAGTATTGCCCATAGTGGGGCCTCTGTTGACCTAGCCATTTTTTCCCTACATTTAGCCGGGGTATCCTCTATTTTAGGATCAGTTAATTTTATTACAACAGTAATTAATATACGATCAAAAGGAATTACTTTAGACCGTATACCTTTATTTGTTTGATCAATTGTAATTACAACTGTTCTTTTACTTCTTTCA---------------------------------------------------------------------------------------------------------------
>Stictochironomus_sticticus|BIOUG17011-H06|GMP*03970|KR624033
-ACATTATACTTTATTTTTGGGGCTTGATCTGGAATAGTGGGAACCTCTTTAAGTATACTAATTCGGGCAGAATTAGGACACCCAGGAACTTTTATTGGAGATGACCAAATCTATAATGTAATTGTAACAGCACATGCTTTTATTATAATTTTCTTCATAGTTATGCCTATTTTAATTGGTGGCTTTGGAAATTGACTACTTCCTTTAATACTAGGGGCCCCTGATATAGCCTTTCCCCGTATAAATAATATAAGCTTTTGACTTTTACCCCCTTCTCTAACCCTTCTTCTTTCTAGTTCATTTGTAGAAAATGGGGCGGGTACAGGATGAACAGTATATCCCCCCTTATCTTCAAGTATTGCCCATAGTGGGGCCTCTGTTGACCTAGCCATTTTTTCCCTACATTTAGCCGGGGTATCCTCTATTTTAGGATCAGTTAATTTTATTACAACAGTAATTAATATACGATCAAAAGGAATTACTTTAGACNNTATACCTTTATTTGTTTGATCAATTGTAATTACAACTGTTCTTTTACTTCTTTCA---------------------------------------------------------------------------------------------------------------
>Stictochironomus_sticticus|BIOUG17171-F01|GMP*03970|KR620715
-ACATTATACTTTATTTTTGGGGCTTGATCTGGAATAGTGGGAACCTCTTTAAGTATACTAATTCGGGCAGAATTAGGACACCCAGGAACTTTTATTGGAGATGACCAAATCTATAATGTAATTGTAACAGCACATGCTTTTATTATAATTTTCTTCATAGTTATGCCTATTTTAATTGGTGGCTTTGGAAATTGACTACTTCCTTTAATACTAGGGGCCCCTGATATAGCCTTTCCCCGTATAAATAATATAAGCTTTTGACTTTTACCCCCTTCTCTAACCCTTCTTCTTTCTAGTTCATTTGTAGAAAATGGGGCGGGTACAGGATGAACAGTATATCCCCCCTTATCTTCAAGTATTGCCCATAGTGGGGCCTCTGTTGACCTAGCCATTTTTTCCCTACATTTAGCCGGGGTATCCTCTATTTTAGGATCAGTTAATTTTATTACAACAGTAATTAATATACGATCAAAAGGAATTACTTTAGACCGTATACCTTTATTTGTTTGATCAATTGTAATTACAACTGTTCTTTTACTTCTTTCATTGCCAGTATTAGCAGGAGCTATTACAATATTATTAACTGAC---------------------------------------------------------------------
>Stictochironomus_devinctus|BIOUG03244-C01|GMP*00171|KJ091447
-ACATTATATTTTATTTTTGGAGCATGATCCGGAATAGTAGGAACATCTCTAAGTATATTAATTCGAGCTGAATTAGGTCACCCTGGAACCTTTATTGGGGACGACCAAATTTATAATGTGGTTGTTACAGCCCATGCCTTTGTTATAATTTTTTTTATAGTAATACCTATTTTAATTGGAGGATTCGGTAATTGACTTCTTCCTTTAATATTAGGTGCCCCAGATATGGCTTTCCCCCGAATAAATAATATAAGTTTTTGATTATTACCCCCCTCTCTTTCTCTCCTTCTTTCTAGTTCATTTGTAGAAAATGGAGCAGGAACTGGATGAACAGTATATCCCCCTTTATCAGCTAGTATTGCCCACAGTGGGGCATCAGTCGATTTAGCTATTTTTTCCCTACATTTAGCTGGGGTCTCTTCTATTTTAGGTTCTGTAAATTTTATTACAACTGTAATCAATATGCGATCTAAGGGTATTACTTTAGACCGAATACCATTATTTGTTTGATCTATTGTTATTACTACGGTTCTTCTTCTTCTTTCTCTTCCAGTTTTAGCCGGAGCTATTACAATACTTTTAACAGACCGAAATTTAAACACTTCTTTCTTCGACCCAGCA------------------------------------
>Stictochironomus_sticticus|BIOUG17011-B02|GMP*03970|KR613396
-ACATTATACTTTATTTTTGGGGCTTGATCTGGAATAGTGGGAACCTCTTTAAGTATACTAATTCGGGCAGAATTAGGACACCCAGGAACTTTTATTGGAGATGACCAAATCTATAATGTAATTGTAACAGCACATGCTTTTATTATAATTTTCTTCATAGTTATGCCTATTTTAATTGGTGGCTTTGGAAATTGACTACTTCCTTTAATACTAGGGGCCCCTGATATAGCCTTTCCCCGTATAAATAATATAAGCTTTTGACTTTTACCCCCTTCTCTAACCCTTCTTCTTTCTAGTTCATTTGTAGAAAATGGGGCGGGTACAGGATGAACAGTATATCCCCCCTTATCTTCAAGTATTGCCCATAGTGGGGCCTCTGTTGACCTAGCCATTTTTTCCCTACATTTAGCCGGGGTATCCTCTATTTTAGGATCAGTTAATTTTATTACAACAGTAATTAATATACGATCAAAAGGAATTACTTTAGACCGTATACCTTTATTTGTTTGATCAATTGTAATTACAACTGTTCTTTTACTTCTTTCATTGCCAGTATTAGCAGGAGCTATTACAATATTATTAACTGAC---------------------------------------------------------------------
>Stictochironomus_sticticus|BIOUG17171-E05|GMP*03970|KR632047
-ACATTATACTTTATTTTTGGGGCTTGATCTGGAATAGTGGGAACCTCTTTAAGTATACTAATTCGGGCAGAATTAGGACACCCAGGAACTTTTATTGGAGATGACCAAATCTATAATGTAATTGTAACAGCACATGCTTTTATTATAATTTTCTTCATAGTTATGCCTATTTTAATTGGTGGCTTTGGAAATTGACTACTTCCTTTAATACTAGGGGCCCCTGATATAGCCTTTCCCCGTATAAATAATATAAGCTTTTGACTTTTACCCCCTTCTCTAACCCTTCTTCTTTCTAGTTCATTTGTAGAAAATGGGGCGGGTACAGGATGAACAGTATATCCCCCCTTATCTTCAAGTATTGCCCATAGTGGGGCCTCTGTTGACCTAGCCATTTTTTCCCTACATTTAGCCGGGGTATCCTCTATTTTAGGATCAGTTAATTTTATTACAACAGTAATTAATATACGATCAAAAGGAATTACTTTAGACCGTATACCTTTATTTGTTTGATCAATTGTAATTACAACTGTTCTTTTACTTCTTTCATTGCCAGTATTAGCAGGAGCTATTACAATATTATTAACTGAC---------------------------------------------------------------------
>Stictochironomus_sticticus|BIOUG17171-E04|GMP*03970|KR624641
-ACATTATACTTTATTTTTGGGGCTTGATCTGGAATAGTGGGAACCTCTTTAAGTATACTAATTCGGGCAGAATTAGGACACCCAGGAACTTTTATTGGAGATGACCAAATCTATAATGTAATTGTAACAGCACATGCTTTTATTATAATTTTCTTCATAGTTATGCCTATTTTAATTGGTGGCTTTGGAAATTGACTACTTCCTTTAATACTAGGGGCCCCTGATATAGCCTTTCCCCGTATAAATAATATAAGCTTTTGACTTTTACCCCCTTCTCTAACCCTTCTTCTTTCTAGTTCATTTGTAGAAAATGGGGCGGGTACAGGATGAACAGTATATCCCCCCTTATCTTCAAGTATTGCCCATAGTGGGGCCTCTGTTGACCTAGCCATTTTTTCCCTACATTTAGCCGGGGTATCCTCTATTTTAGGATCAGTTAATTTTATTACAACAGTAATTAATATACGATCAAAAGGAATTACTTTAGACCGTATACCTTTATTTGTTTGATCAATTGTAATTACAACTGTTCTTTTACTTCTTTCATTGCCAGTATTAGCAGGAGCTATTACAATATTATTAACTGAC---------------------------------------------------------------------
>Stictochironomus_sticticus|BIOUG17170-H08|GMP*03970|KR628530
-ACATTATACTTTATTTTTGGGGCTTGATCTGGAATAGTGGGAACCTCTTTAAGTATACTAATTCGGGCAGAATTAGGACACCCAGGAACTTTTATTGGAGATGACCAAATCTATAATGTAATTGTAACAGCACATGCTTTTATTATAATTTTCTTCATAGTTATGCCTATTTTAATTGGTGGCTTTGGAAATTGACTACTTCCTTTAATACTAGGGGCCCCTGATATAGCCTTTCCCCGTATAAATAATATAAGCTTTTGACTTTTACCCCCTTCTCTAACCCTTCTTCTTTCTAGTTCATTTGTAGAAAATGGGGCGGGTACAGGATGAACAGTATATCCCCCCTTATCTTCAAGTATTGCCCATAGTGGGGCCTCTGTTGACCTAGCCATTTTTTCCCTACATTTAGCCGGGGTATCCTCTATTTTAGGATCAGTTAATTTTATTACAACAGTAATTAATATACGATCAAAAGGAATTACTTTAGACCGTATACCTTTATTTGTTTGATCAATTGTAATTACAACTGTTCTTTTACTTCTTTCATTGCCAGTATTAGCAGGAGCTATTACAATATTATTAACTGAC---------------------------------------------------------------------
>Stictochironomus_sticticus|BIOUG16827-G06|GMP*03969|KR621237
-------------------------------------------ACCTCTTTAAGTATACTAATTCGGGCAGAATTAGGACACCCAGGAACTTTTATTGGAGATGACCAAATCTATAATGTAATTGTAACAGCACATGCTTTTATTATAATTTTCTTCATAGTTATGCCTATTTTAATTGGTGGCTTTGGAAATTGACTACTTCCTTTAATACTAGGGGCCCCTGATATAGCCTTTCCCCGTATAAATAATATAAGCTTTTGACTTTTACCCCCTTCTCTAACCCTTCTTCTTTCTAGTTCATTTGTAGAAAATGGGGCGGGTACAGGATGAACAGTATATCCCCCCTTATCTTCAAGTATTGCCCATAGTGGGGCCTCTGTTGACCTAGCCATTTTTTCCCTACATTTAGCCGGGGTATCCTCTATTTTAGGATCAGTTAATTTTATTACAACAGTAATTAATATACGATCAAAAGGAATTACTTTAGACCGTATACCTTTATTTGTTTGATCAATTGTAATTACAACTGTTCTTTTACTTCTTTCATTGCCAGTATTAGCAGGAGCTATTACAATATTATTAACTGACCGA------------------------------------------------------------------
>Stictochironomus_sticticus|BIOUG16914-B04|GMP*03969|KR630844
-ACATTATACTTTATTTTTGGGGCTTGATCTGGAATAGTGGGAACCTCTTTAAGTATACTAATTCGGGCAGAATTAGGACACCCAGGAACTTTTATTGGAGATGACCAAATCTATAATGTAATTGTAACAGCACATGCTTTTATTATAATTTTCTTCATAGTTATGCCTATTTTAATTGGTGGCTTTGGAAATTGACTACTTCCTTTAATACTAGGGGCCCCTGATATAGCCTTTCCCCGTATAAATAATATAAGCTTTTGACTTTTACCCCCTTCTCTAACCCTTCTTCTTTCTAGTTCATTTGTAGAAAATGGGGCGGGTACAGGATGAACAGTATATCCCCCCTTATCTTCAAGTATTGCCCATAGTGGGGCCTCTGTTGACCTAGCCATTTTTTCCCTACATTTAGCCGGGGTATCCTCTATTTTAGGATCAGTTAATTTTATTACAACAGTAATTAATATACGATCAAAAGGAATTACTTTAGACCGTATACCTTTATTTGTTTGATCAATTGTAATTACAACTGTTCTTTTACTTCTTTCATTGCCAGTATTAGCAGGAGCTATTACAATATTATTAACTGAC---------------------------------------------------------------------
>Stictochironomus_sticticus|BIOUG17011-E09|GMP*03970|KR612824
-------------ATTTTTGGGGCTTGATCTGGAATAGTGGGAACCTCTTTAAGTATACTAATTCGGGCAGAATTAGGACACCCAGGAACTTTTATTGGAGATGACCAAATCTATAATGTAATTGTAACAGCACATGCTTTTATTATAATTTTCTTCATAGTTATGCCTATTTTAATTGGTGGCTTTGGAAATTGACTACTTCCTTTAATACTAGGGGCCCCTGATATAGCCTTTCCCCGTATAAATAATATAAGCTTTTGACTTTTACCCCCTTCTCTAACCCTTCTTCTTTCTAGTTCATTTGTAGAAAATGGGGCGGGTACAGGATGAACAGTATATCCCCCCTTATCTTCAAGTATTGCCCATAGTGGGGCCTCTGTTGACCTAGCCATTTTTTCCCTACATTTAGCCGGGGTATCCTCTATTTTAGGATCAGTTAATTTTATTACAACAGTAATTAATATACGATCAAAAGGAATTACTTTAGACCGTATACCTTTATTTGTTTGATCAATTGTAATTACAACTGTTCTTTTACTTCTTTCATTGCCAGTATTAGCAGGA---------------------------------------------------------------------------------------------
>Stictochironomus_sp._T08|VIII46|Tibet_2019-2021|
TACATTATATTTTATTTTCGGAGCTTGATCTGGAATAGTAGGAACCTCTTTAAGTATATTAATTCGGGCTGAATTAGGCCACCCAGGAACTTTTATCGGGGATGACCAAATTTATAACGTAATTGTAACAGCCCACGCTTTTATCATAATTTTTTTCATAGTTATACCCATTTTAATCGGAGGGTTTGGTAATTGACTTCTTCCTCTAATACTAGGAGCCCCGGATATGGCCTTCCCTCGAATAAATAATATAAGCTTTTGATTACTGCCCCCCTCTCTCTCCCTTCTTCTTTCTAGTTCAATTGTAGAAAATGGGGCAGGAACAGGATGAACTGTTTACCCCCCACTATCTTCCAGAATTGCCCATAGCGGGGCTTCTGTTGACCTAGCCATTTTTTCTTTACACTTAGCAGGTATCTCCTCTATCCTAGGATCTGTAAATTTTATTACAACAGTAATTAATATACGATCAAAAGGAATCACTTTAGACCGCATACCTCTATTCGTATGATCAATTGTCATTACAACAGTTCTTTTACTTCTTTCTTTACCAGTTCTTGCCGGAGCTATTACTATATTATTAACAGATCGAAATCTAAATACTTCCTTTTTTGACCCCGCTGGAGGAGGGGACCCTATCCTATACCAACACTTA---
>Stictochironomus_sticticus|BIOUG17011-E03|GMP*03970|KR629593
----------TTTATTTTTGGGGCTTGATCTGGAATAGTGGGAACCTCTTTAAGTATACTAATTCGGGCAGAATTAGGACACCCAGGAACTTTTATTGGAGATGACCAAATCTATAATGTAATTGTAACAGCACATGCTTTTATTATAATTTTCTTCATAGTTATGCCTATTTTAATTGGTGGCTTTGGAAATTGACTACTTCCTTTAATACTAGGGGCCCCTGATATAGCCTTTCCCCGTATAAATAATATAAGCTTTTGACTTTTACCCCCTTCTCTAACCCTTCTTCTTTCTAGTTCATTTGTAGAAAATGGGGCGGGTACAGGATGAACAGTATATCCCCCCTTATCTTCAAGTATTGCCCATAGTGGGGCCTCTGTTGACCTAGCCATTTTTTCCCTACATTTAGCCGGGGTATCCTCTATTTTAGGATCAGTTAATTTTATTACAACAGTAATTAATATACGATCAAAAGGAATTACTTTAGACCGTATACCTTTATTTGTTTGATCAATTGTAATTACAACTGTTCTTTTACTTCTTTCA---------------------------------------------------------------------------------------------------------------
>Stictochironomus_rosenschoeldi|Finnmark653|Finnmark653|
-ACATTATATTTTATTTTTGGGGCTTGATCTGGAATAGTAGGAACCTCCTTAAGTATGTTAATTCGAGCCGAATTAGGTCATCCTGGAACTTTTATTGGTGATGACCAAATTTATAATGTAATTGTTACAGCTCACGCTTTTATTATAATTTTTTTCATGGTTATACCTATTTTAATTGGAGGCTTTGGTAATTGACTTCTCCCTCTAATATTAGGTGCTCCTGATATAGCATTCCCACGAATAAATAATATAAGTTTCTGACTGTTACCTCCATCCCTATCTCTTCTTCTTTCTAGTTCAATTGTAGAAAATGGGGCGGGAACCGGATGAACGGTATACCCTCCTTTATCGGCAAGCATTGCTCATAGTGGGGCTTCAGTTGATTTAGCTATCTTTTCCTTACATCTAGCAGGTATTTCCTCTATTTTAGGATCGGTTAATTTCATTACAACTGTAATTAACATACGCTCAAAAGGAATTACCTTAGACCGTATACCTTTATTTGTTTGATCAATTGTAATTACGACTATTCTTTTACTTCTCTCTCTACCAGTTTTAGCAGGAGCTATCACTATACTATTAACTGATCGAAATTTAAATACCTCTTTCTTCGACCCCGCAGGGGGGGGAGACCCCATTTTATACCAACACTTA---
>Stictochironomus_sticticus|BIOUG17082-F01|GMP*03970|KR624599
-ACATTATACTTTATTTTTGGGGCTTGATCTGGAATAGTGGGAACCTCTTTAAGTATACTAATTCGGGCAGAATTAGGACACCCAGGAACTTTTATTGGAGATGACCAAATCTATAATGTAATTGTAACAGCACATGCTTTTATTATAATTTTCTTCATAGTTATGCCTATTTTAATTGGTGGCTTTGGAAATTGACTACTTCCTTTAATACTAGGGGCCCCTGATATAGCCTTTCCCCGTATAAATAATATAAGCTTTTGACTTTTACCCCCTTCTCTAACCCTTCTTCTTTCTAGTTCATTTGTAGAAAATGGGGCGGGTACAGGATGAACAGTATATCCCCCCTTATCTTCAAGTATTGCCCATAGTGGGGCCTCTGTTGACCTAGCCATTTTTTCCCTACATTTAGCCGGGGTATCCTCTATTTTAGGATCAGTTAATTTTATTACAACAGTAATTAATATACGATCAAAAGGAATTACTTTAGACCGTATACCTTTATTTGTTTGATCAATTGTAATTACAACTGTTCTTTTACTTCTTTCATTGCCAGTATTAGCAGGAGCTATTACAATA---------------------------------------------------------------------------------
>Stictochironomus|CHARS00352-B07|L*19KUGK-0303|
----TTATATTTTATTTTTGGAGCTTGATCTGGAATAGTAGGAACCTCTTTAAGTATATTAATTCGAGCCGAACTAGGACACCCAGGAACTTTTATTGGTGATGATCAAATTTACAATGTAATTGTAACGGCCCACGCTTTTATCATAATTTTTTTCATAGTTATACCCATCTTAATTGGAGGATTTGGTAATTGGCTACTTCCCTTGATATTAGGGGCCCCTGATATAGCTTTTCCTCGAATAAATAATATAAGTTTCTGACTATTACCACCCTCTCTTTCTCTCCTCCTTTCTAGCTCAATTGTAGAAAATGGAGCAGGAACTGGATGAACAGTATACCCCCCCCTATCGGCAAGTATTGCTCATAGCGGAGCTTCGGTTGATTTAGCTATTTTTTCCTTACACTTAGCAGGAATCTCTTCTATTTTAGGCTCAGTTAATTTTATTACAACCGTTATTAATATACGCTCAAAAGGAATTACTTTAGACCGCATACCTTTATTCGTTTGATCAATTGTAATTACAACTGTTCTTTTACTTCTTTCACTACCAGTTTTGGCGGGGGCTATTACAATATTATTAACTGACCGAAATTTAAATACTTCGTTTTTTGACCCTGCGGGGGGAGGAGACCCCATTTTATACCAACACTTA---
>Stictochironomus_sticticus|BIOUG16683-H10|GMP*03969|KR616843
-------------ATTTTTGGGGCTTGATCTGGAATAGTGGGAACCTCTTTAAGTATACTAATTCGGGCAGAATTAGGACACCCAGGAACTTTTATTGGAGATGACCAAATCTATAATGTAATTGTAACAGCACATGCTTTTATTATAATTTTCTTCATAGTTATGCCTATTTTAATTGGTGGCTTTGGAAATTGACTACTTCCTTTAATACTAGGGGCCCCTGATATAGCCTTTCCCCGTATAAATAATATAAGCTTTTGACTTTTACCCCCTTCTCTAACCCTTCTTCTTTCTAGTTCATTTGTAGAAAATGGGGCGGGTACAGGATGAACAGTATATCCCCCCTTATCTTCAAGTATTGCCCATAGTGGGGCCTCTGTTGACCTAGCCATTTTTTCCCTACATTTAGCCGGGGTATCCTCTATTTTAGGATCAGTTAATTTTATTACAACAGTAATTAATATACGATCAAAAGGAATTACTTTAGACCGTATACCTTTATTTGTTTGATCAATTGTAATTACAACTGTTCTTTTACTTCTTTCATTGCCAGTATTAGCAGGAGCTATTACAATATTATTAACTGACCGA------------------------------------------------------------------
>Stictochironomus_sticticus|BIOUG17011-C06|GMP*03970|KR623908
-ACATTATACTTTATTTTTGGGGCTTGATCTGGAATAGTGGGAACCTCTTTAAGTATACTAATTCGGGCAGAATTAGGACACCCAGGAACTTTTATTGGAGATGACCAAATCTATAATGTAATTGTAACAGCACATGCTTTTATTATAATTTTCTTCATAGTTATGCCTATTTTAATTGGTGGCTTTGGAAATTGACTACTTCCTTTAATACTAGGGGCCCCTGATATAGCCTTTCCCCGTATAAATAATATAAGCTTTTGACTTTTACCCCCTTCTCTAACCCTTCTTCTTTCTAGTTCATTTGTAGAAAATGGGGCGGGTACAGGATGAACAGTATATCCCCCCTTATCTTCAAGTATTGCCCATAGTGGGGCCTCTGTTGACCTAGCCATTTTTTCCCTACATTTAGCCGGGGTATCCTCTATTTTAGGATCAGTTAATTTTATTACAACAGTAATTAATATACGATCAAAAGGAATTACTTTAGACCGTATACCTTTATTTGTTTGATCAATTGTAATTACAACTGTTCTTTTACTTCTTTCATTGCCAGTATTA---------------------------------------------------------------------------------------------------
>Stictochironomus_sticticus|BIOUG17082-D08|GMP*03970|KR617608
-ACATTATACTTTATTTTTGGGGCTTGATCTGGAATAGTGGGAACCTCTTTAAGTATACTAATTCGGGCAGAATTAGGACACCCAGGAACTTTTATTGGAGATGACCAAATCTATAATGTAATTGTAACAGCACATGCTTTTATTATAATTTTCTTCATAGTTATGCCTATTTTAATTGGTGGCTTTGGAAATTGACTACTTCCTTTAATACTAGGGGCCCCTGATATAGCCTTTCCCCGTATAAATAATATAAGCTTTTGACTTTTACCCCCTTCTCTAACCCTTCTTCTTTCTAGTTCATTTGTAGAAAATGGGGCGGGTACAGGATGAACAGTATATCCCCCCTTATCTTCAAGTATTGCCCATAGTGGGGCCTCTGTTGACCTAGCCATTTTTTCCCTACATTTAGCCGGGGTATCCTCTATTTTAGGATCAGTTAATTTTATTACAACAGTAATTAATATACGATCAAAAGGAATTACTTTAGACCGTATACCTTTATTTGTTTGATCAATTGTAATTACAACTGTTCTTTTACTTCTTTCATTGCCAGTATTAGCAGGAGCTATTACAATA---------------------------------------------------------------------------------
>Stictochironomus_sticticus|BIOUG16889-G08|GMP*03969|KR617601
-ACATTATACTTTATTTTTGGGGCTTGATCTGGAATAGTGGGAACCTCTTTAAGTATACTAATTCGGGCAGAATTAGGACACCCAGGAACTTTTATTGGAGATGACCAAATCTATAATGTAATTGTAACAGCACATGCTTTTATTATAATTTTCTTCATAGTTATGCCTATTTTAATTGGTGGCTTTGGAAATTGACTACTTCCTTTAATACTAGGGGCCCCTGATATAGCCTTTCCCCGTATAAATAATATAAGCTTTTGACTTTTACCCCCTTCTCTAACCCTTCTTCTTTCTAGTTCATTTGTAGAAAATGGGGCGGGTACAGGATGAACAGTATATCCCCCCTTATCTTCAAGTATTGCCCATAGTGGGGCCTCTGTTGACCTAGCCATTTTTTCCCTACATTTAGCCGGGGTATCCTCTATTTTAGGATCAGTTAATTTTATTACAACAGTAATTAATATACGATCAAAAGGAATTACTTTAGACCGTATACCTTTATTTGTTTGATCAATTGTAATTACAACTGTTCTTTTACTTCTTTCATTGCCAGTATTAGCAGGAGCTATTACAATA---------------------------------------------------------------------------------
>Stictochironomus_sticticus|BIOUG16889-G07|GMP*03969|KR615703
-------------ATTTTTGGGGCTTGATCTGGAATAGTGGGAACCTCTTTAAGTATACTAATTCGGGCAGAATTAGGACACCCAGGAACTTTTATTGGAGATGACCAAATCTATAATGTAATTGTAACAGCACATGCTTTTATTATAATTTTCTTCATAGTTATGCCTATTTTAATTGGTGGCTTTGGAAATTGACTACTTCCTTTAATACTAGGGGCCCCTGATATAGCCTTTCCCCGTATAAATAATATAAGCTTTTGACTTTTACCCCCTTCTCTAACCCTTCTTCTTTCTAGTTCATTTGTAGAAAATGGGGCGGGTACAGGATGAACAGTATATCCCCCCTTATCTTCAAGTATTGCCCATAGTGGGGCCTCTGTTGACCTAGCCATTTTTTCCCTACATTTAGCCGGGGTATCCTCTATTTTAGGATCAGTTAATTTTATTACAACAGTAATTAATATACGATCAAAAGGAATTACTTTAGACCGTATACCTTTATTTGTTTGATCAATTGTAATTACAACTGTTCTTTTACTTCTTTCATTGCCAGTATTAGCAGGAGCTATTACAATATTATTAACT------------------------------------------------------------------------
>Stictochironomus_sticticus|BIOUG17170-D10|GMP*03970|KR616345
-ACATTATACTTTATTTTTGGGGCTTGATCTGGAATAGTGGGAACCTCTTTAAGTATACTAATTCGGGCAGAATTAGGACACCCAGGAACTTTTATTGGAGATGACCAAATCTATAATGTAATTGTAACAGCACATGCTTTTATTATAATTTTCTTCATAGTTATGCCTATTTTAATTGGTGGCTTTGGAAATTGACTACTTCCTTTAATACTAGGGGCCCCTGATATAGCCTTTCCCCGTATAAATAATATAAGCTTTTGACTTTTACCCCCTTCTCTAACCCTTCTTCTTTCTAGTTCATTTGTAGAAAATGGGGCGGGTACAGGATGAACAGTATATCCCCCCTTATCTTCAAGTATTGCCCATAGTGGGGCCTCTGTTGACCTAGCCATTTTTTCCCTACATTTAGCCGGGGTATCCTCTATTTTAGGATCAGTTAATTTTATTACAACAGTAATTAATATACGATCAAAAGGAATTACTTTAGACCGTATACCTTTATTTGTTTGATCAATTGTAATTACAACTGTTCTTTTACTTCTTTCATTGCCAGTATTAGCAGGAGCTATTACAATATTATTAACTGAC---------------------------------------------------------------------
>Stictochironomus_sticticus|BIOUG16827-C12|GMP*03969|KR627271
-------------------------------------------ACCTCTTTAAGTATACTAATTCGGGCAGAATTAGGACACCCAGGAACTTTTATNGGAGATGACCAAATCTATAATGTAATTGTAACAGCACATGCTTTTATTATAATTTTCTTCATAGTTATGCCTATTTTAATTGGTGGCTTTGGAAATTGACTACTTCCTTTAATACTAGGGGCCCCTGATATAGCCTTTCCCCGTATAAATAATATAAGCTTTTGACTTTTACCCCCTTCTCTAACCCTTCTTCTTTCTAGTTCATTTGTAGAAAATGGGGCGGGTACAGGATGAACAGTATATCCCCCCTTATCTTCAAGTATTGCCCATAGTGGGGCCTCTGTTGACCTAGCCATTTTTTCCCTACATTTAGCCGGGGTATCCTCTATTTTAGGATCAGTTAATTTTATTACAACAGTAATTAATATACGATCAAAAGGAATTACTTTAGACCGTATACCTTTATTTGTTTGATCAATTGTAATTACAACTGTTCTTTTACTTCTTTCATTGCCAGTATTAGCAGGA---------------------------------------------------------------------------------------------
>Stictochironomus_sticticus|BIOUG17082-D02|GMP*03970|KR613336
-ACATTATACTTTATTTTTGGGGCTTGATCTGGAATAGTGGGAACCTCTTTAAGTATACTAATTCGGGCAGAATTAGGACACCCAGGAACTTTTATTGGAGATGACCAAATCTATAATGTAATTGTAACAGCACATGCTTTTATTATAATTTTCTTCATAGTTATGCCTATTTTAATTGGTGGCTTTGGAAATTGACTACTTCCTTTAATACTAGGGGCCCCTGATATAGCCTTTCCCCGTATAAATAATATAAGCTTTTGACTTTTACCCCCTTCTCTAACCCTTCTTCTTTCTAGTTCATTTGTAGAAAATGGGGCGGGTACAGGATGAACAGTATATCCCCCCTTATCTTCAAGTATTGCCCATAGTGGGGCCTCTGTTGACCTAGCCATTTTTTCCCTACATTTAGCCGGGGTATCCTCTATTTTAGGATCAGTTAATTTTATTACAACAGTAATTAATATACGATCAAAAGGAATTACTTTAGACCGTATACCTTTATTTGTTTGATCAATTGTAATTACAACTGTTCTTTTACTTCTTTCATTGCCAGTATTAGCAGGAGCTATTACAATATTATTAACTGAC---------------------------------------------------------------------
>Stictochironomus_sticticus|BIOUG16889-F10|GMP*03969|KR622566
-ACATTATACTTTATTTTTGGGGCTTGATCTGGAATAGTGGGAACCTCTTTAAGTATACTAATTCGGGCAGAATTAGGACACCCAGGAACTTTTATTGGAGATGACCAAATCTATAATGTAATTGTAACAGCACATGCTTTTATTATAATTTTCTTCATAGTTATGCCTATTTTAATTGGTGGCTTTGGAAATTGACTACTTCCTTTAATACTAGGGGCCCCTGATATAGCCTTTCCCCGTATAAATAATATAAGCTTTTGACTTTTACCCCCTTCTCTAACCCTTCTTCTTTCTAGTTCATTTGTAGAAAATGGGGCGGGTACAGGATGAACAGTATATCCCCCCTTATCTTCAAGTATTGCCCATAGTGGGGCCTCTGTTGACCTAGCCATTTTTTCCCTACATTTAGCCGGGGTATCCTCTATTTTAGGATCAGTTAATTTTATTACAACAGTAATTAATATACGATCAAAAGGAATTACTTTAGACCGTATACCTTTATTTGTTTGATCAATTGTAATTACAACTGTTCTTTTACTTCTTTCATTGCCAGTATTAGCAGGAGCTATTACAATA---------------------------------------------------------------------------------
>Stictochironomus_sticticus|BIOUG16889-F09|GMP*03969|KR621416
-ACATTATACTTTATTTTTGGGGCTTGATCTGGAATAGTGGGAACCTCTTTAAGTATACTAATTCGGGCAGAATTAGGACACCCAGGAACTTTTATTGGAGATGACCAAATCTATAATGTAATTGTAACAGCACATGCTTTTATTATAATTTTCTTCATAGTTATGCCTATTTTAATTGGTGGCTTTGGAAATTGACTACTTCCTTTAATACTAGGGGCCCCTGATATAGCCTTTCCCCGTATAAATAATATAAGCTTTTGACTTTTACCCCCTTCTCTAACCCTTCTTCTTTCTAGTTCATTTGTAGAAAATGGGGCGGGTACAGGATGAACAGTATATCCCCCCTTATCTTCAAGTATTGCCCATAGTGGGGCCTCTGTTGACCTAGCCATTTTTTCCCTACATTTAGCCGGGGTATCCTCTATTTTAGGATCAGTTAATTTTATTACAACAGTAATTAATATACGATCAAAAGGAATTACTTTAGACCGTATACCTTTATTTGTTTGATCAATTGTAATTACAACTGTTCTTTTACTTCTTTCATTGCCAGTATTAGCAGGAGCTATTACAATATTATTAACTGAC---------------------------------------------------------------------
>Stictochironomus_sticticus|BIOUG17170-D01|GMP*03970|KR613124
-ACATTATACTTTATTTTTGGGGCTTGATCTGGAATAGTGGGAACCTCTTTAAGTATACTAATTCGGGCAGAATTAGGACACCCAGGAACTTTTATTGGAGATGACCAAATCTATAATGTAATTGTAACAGCACATGCTTTTATTATAATTTTCTTCATAGTTATGCCTATTTTAATTGGTGGCTTTGGAAATTGACTACTTCCTTTAATACTAGGGGCCCCTGATATAGCCTTTCCCCGTATAAATAATATAAGCTTTTGACTTTTACCCCCTTCTCTAACCCTTCTTCTTTCTAGTTCATTTGTAGAAAATGGGGCGGGTACAGGATGAACAGTATATCCCCCCTTATCTTCAAGTATTGCCCATAGTGGGGCCTCTGTTGACCTAGCCATTTTTTCCCTACATTTAGCCGGGGTATCCTCTATTTTAGGATCAGTTAATTTTATTACAACAGTAATTAATATACGATCAAAAGGAATTACTTTAGACCGTATACCTTTATTTGTTTGATCAATTGTAATTACAACTGTTCTTTTACTTCTTTCATTGCCAGTATTAGCAGGAGCTATTACAATATTATTAACTGAC---------------------------------------------------------------------
>Stictochironomus_sticticus|BIOUG16683-G01|GMP*03969|KR631480
-ACATTATACTTTATTTTTGGGGCTTGATCTGGAATAGTGGGAACCTCTTTAAGTATACTAATTCGGGCAGAATTAGGACACCCAGGAACTTTTATTGGAGATGACCAAATCTATAATGTAATTGTAACAGCACATGCTTTTATTATAATTTTCTTCATAGTTATGCCTATTTTAATTGGTGGCTTTGGAAATTGACTACTTCCTTTAATACTAGGGGCCCCTGATATAGCCTTTCCCCGTATAAATAATATAAGCTTTTGACTTTTACCCCCTTCTCTAACCCTTCTTCTTTCTAGTTCATTTGTAGAAAATGGGGCGGGTACAGGATGAACAGTATATCCCCCCTTATCTTCAAGTATTGCCCATAGTGGGGCCTCTGTTGACCTAGCCATTTTTTCCCTACATTTAGCCGGGGTATCCTCTATTTTAGGATCAGTTAATTTTATTACAACAGTAATTAATATACGATCAAAAGGAATTACTTTAGACCGTATACCTTTATTTGTTTGATCAATTGTAATTACAACTGTTCTTTTACTTCTTTCATTGCCAGTATTAGCAGGAGCTATTACAATATTATTAACTGAC---------------------------------------------------------------------
>Stictochironomus_sticticus|BIOUG16683-F12|GMP*03969|KR632203
-ACATTATACTTTATTTTTGGGGCTTGATCTGGAATAGTGGGAACCTCTTTAAGTATACTAATTCGGGCAGAATTAGGACACCCAGGAACTTTTATTGGAGATGACCAAATCTATAATGTAATTGTAACAGCACATGCTTTTATTATAATTTTCTTCATAGTTATGCCTATTTTAATTGGTGGCTTTGGAAATTGACTACTTCCTTTAATACTAGGGGCCCCTGATATAGCCTTTCCCCGTATAAATAATATAAGCTTTTGACTTTTACCCCCTTCTCTAACCCTTCTTCTTTCTAGTTCATTTGTAGAAAATGGGGCGGGTACAGGATGAACAGTATATCCCCCCTTATCTTCAAGTATTGCCCATAGTGGGGCCTCTGTTGACCTAGCCATTTTTTCCCTACATTTAGCCGGGGTATCCTCTATTTTAGGATCAGTTAATTTTATTACAACAGTAATTAATATACGATCAAAAGGAATTACTTTAGACCGTATACCTTTATTTGTTTGATCAATTGTAATTACAACTGTTCTTTTACTTCTTTCATTGCCAGTATTAGCAGGAGCTATTACAATATTATTAACTGACCGA------------------------------------------------------------------
>Stictochironomus_sticticus|BIOUG16683-F11|GMP*03969|KR616537
----------TTTATTTTTGGGGCTTGATCTGGAATAGTGGGAACCTCTTTAAGTATACTAATTCGGGCAGAATTAGGACACCCAGGAACTTTTATTGGAGATGACCAAATCTATAATGTAATTGTAACAGCACATGCTTTTATTATAATTTTCTTCATAGTTATGCCTATTTTAATTGGTGGCTTTGGAAATTGACTACTTCCTTTAATACTAGGGGCCCCTGATATAGCCTTTCCCCGTATAAATAATATAAGCTTTTGACTTTTACCCCCTTCTCTAACCCTTCTTCTTTCTAGTTCATTTGTAGAAAATGGGGCGGGTACAGGATGAACAGTATATCCCCCCTTATCTTCAAGTATTGCCCATAGTGGGGCCTCTGTTGACCTAGCCATTTTTTCCCTACATTTAGCCGGGGTATCCTCTATTTTAGGATCAGTTAATTTTATTACAACAGTAATTAATATACGATCAAAAGGAATTACTTTAGACCGTATACCTTTATTTGTTTGATCAATTGTAATTACAACTGTTCTTTTACTTCTTTCATTGCCAGTATTAGCAGGAGCTATTACAATATTATTAACTGACCGA------------------------------------------------------------------
>Stictochironomus_sticticus|BIOUG17082-C12|GMP*03970|KR614321
----------TTTATTTTTGGGGCTTGATCTGGAATAGTGGGAACCTCTTTAAGTATACTAATTCGGGCAGAATTAGGACACCCAGGAACTTTTATTGGAGATGACCAAATCTATAATGTAATTGTAACAGCACATGCTTTTATTATAATTTTCTTCATAGTTATGCCTATTTTAATTGGTGGCTTTGGAAATTGACTACTTCCTTTAATACTAGGGGCCCCTGATATAGCCTTTCCCCGTATAAATAATATAAGCTTTTGACTTTTACCCCCTTCTCTAACCCTTCTTCTTTCTAGTTCATTTGTAGAAAATGGGGCGGGTACAGGATGAACAGTATATCCCCCCTTATCTTCAAGTATTGCCCATAGTGGGGCCTCTGTTGACCTAGCCATTTTTTCCCTACATTTAGCCGGGGTATCCTCTATTTTAGGATCAGTTAATTTTATTACAACAGTAATTAATATACGATCAAAAGGAATTACTTTAGACCGTATACCTTTATTTGTTTGATCAATTGTAATTACAACTGTTCTTTTACTTCTTTCATTGCCAGTATTAGCAGGAGCTATTACAATATTATTAACTGAC---------------------------------------------------------------------
>Stictochironomus_sp.|Stictochironomus_sp_Tuohongtai|XJDQ0757|
----------------------GCTTGATCTGGGATAGTAGGAACTTCTTTAAGTATGTTAATTCGTGCTGAATTAGGACACCCAGGAACTTTTATTGGAGATGACCAAATTTACAATGTAATTGTTACAGCACACGCTTTTGTCATAATTTTTTTCATAGTTATACCTATTTTAATTGGAGGATTTGGTAATTGGTTACTTCCACTAATACTTGGAGCTCCTGATATAGCCTTCCCCCGGATAAATAATATAAGATTTTGACTATTACCTCCCTCTCTTTCACTTCTTCTTTCTAGTTCAATTGTAGAAAATGGGGCAGGAACAGGTTGAACTGTATACCCCCCACTTTCATCAAGTATTGCTCATAGAGGAGCATCTGTAGATTTAGCTATTTTTTCTTTACATTTAGCAGGAATCTCTTCAATTCTAGGATCAGTTAATTTTATTACAACCGTTATTAATATACGATCAAAAGGAATTACTCTTGATCGCATACCTTTATTTGTATGATCTATTGTAATTACAACGGTCCTCTTACTTTTATCTCTTCCTGTACTAGCAGGAGCCATCACTATATTATTAACAGATCGAAACTTAAATACATCCTTCTTTGACCCTGCTGGAGGAGGAGACCCTATTTTATATCAACACTTATTT
>Stictochironomus_sticticus|BIOUG16827-B06|GMP*03969|KR628569
----------TTTATTTTTGGGGCTTGATCTGGAATAGTGGGAACCTCTTTAAGTATACTAATTCGGGCAGAATTAGGACACCCAGGAACTTTTATTGGAGATGACCAAATCTATAATGTAATTGTAACAGCACATGCTTTTATTATAATTTTCTTCATAGTTATGCCTATTTTAATTGGTGGCTTTGGAAATTGACTACTTCCTTTAATACTAGGGGCCCCTGATATAGCCTTTCCCCGTATAAATAATATAAGCTTTTGACTTTTACCCCCTTCTCTAACCCTTCTTCTTTCTAGTTCATTTGTAGAAAATGGGGCGGGTACAGGATGAACAGTATATCCCCCCTTATCTTCAAGTATTGCCCATAGTGGGGCCTCTGTTGACCTAGCCATTTTTTCCCTACATTTAGCCGGGGTATCCTCTATTTTAGGATCAGTTAATTTTATTACAACAGTAATTAATATACGATCAAAAGGAATTACTTTAGACCGTATACCTTTATTTGTTTGATCAATTGTAATTACAACTGTTCTTTTACTTCTTTCATTGCCAGTATTAGCAGGAGCTATTACAATATTATTAACTGAC---------------------------------------------------------------------
>Stictochironomus_sticticus|BIOUG17170-C01|GMP*03970|KR614462
-ACATTATACTTTATTTTTGGGGCTTGATCTGGAATAGTGGGAACCTCTTTAAGTATACTAATTCGGGCAGAATTAGGACACCCAGGAACTTTTATTGGAGATGACCAAATCTATAATGTAATTGTAACAGCACATGCTTTTATTATAATTTTCTTCATAGTTATGCCTATTTTAATTGGTGGCTTTGGAAATTGACTACTTCCTTTAATACTAGGGGCCCCTGATATAGCCTTTCCCCGTATAAATAATATAAGCTTTTGACTTTTACCCCCTTCTCTAACCCTTCTTCTTTCTAGTTCATTTGTAGAAAATGGGGCGGGTACAGGATGAACAGTATATCCCCCCTTATCTTCAAGTATTGCCCATAGTGGGGCCTCTGTTGACCTAGCCATTTTTTCCCTACATTTAGCCGGGGTATCCTCTATTTTAGGATCAGTTAATTTTATTACAACAGTAATTAATATACGATCAAAAGGAATTACTTTAGACCGTATACCTTTATTTGTTTGATCAATTGTAATTACAACTGTTCTTTTACTTCTTTCATTGCCAGTATTAGCAGGAGCTATTACAATATTATTAACTGAC---------------------------------------------------------------------
>Stictochironomus_sticticus|BIOUG17082-A10|GMP*03970|KR613670
-ACATTATACTTTATTTTTGGGGCTTGATCTGGAATAGTGGGAACCTCTTTAAGTATACTAATTCGGGCAGAATTAGGACACCCAGGAACTTTTATTGGAGATGACCAAATCTATAATGTAATTGTAACAGCACATGCTTTTATTATAATTTTCTTCATAGTTATGCCTATTTTAATTGGTGGCTTTGGAAATTGACTACTTCCTTTAATACTAGGGGCCCCTGATATAGCCTTTCCCCGTATAAATAATATAAGCTTTTGACTTTTACCCCCTTCTCTAACCCTTCTTCTTTCTAGTTCATTTGTAGAAAATGGGGCGGGTACAGGATGAACAGTATATCCCCCCTTATCTTCAAGTATTGCCCATAGTGGGGCCTCTGTTGACCTAGCCATTTTTTCCCTACATTTAGCCGGGGTATCCTCTATTTTAGGATCAGTTAATTTTATTACAACAGTAATTAATATACGATCAAAAGGAATTACTTTAGACCGTATACCTTTATTTGTTTGATCAATTGTAATTACAACTGTTCTTTTACTTCTTTCATTGCCAGTATTAGCAGGAGCTATTACAATATTATTAACTGACCGAAAT---------------------------------------------------------------
>Stictochironomus_sticticus|BIOUG17010-H01|GMP*03970|KR625481
-ACATTATACTTTATTTTTGGGGCTTGATCTGGAATAGTGGGAACCTCTTTAAGTATACTAATTCGGGCAGAATTAGGACACCCAGGAACTTTTATTGGAGATGACCAAATCTATAATGTAATTGTAACAGCACATGCTTTTATTATAATTTTCTTCATAGTTATGCCTATTTTAATTGGTGGCTTTGGAAATTGACTACTTCCTTTAATACTAGGGGCCCCTGATATAGCCTTTCCCCGTATAAATAATATAAGCTTTTGACTTTTACCCCCTTCTCTAACCCTTCTTCTTTCTAGTTCATTTGTAGAAAATGGGGCGGGTACAGGATGAACAGTATATCCCCCCTTATCTTCAAGTATTGCCCATAGTGGGGCCTCTGTTGACCTAGCCATTTTTTCCCTACATTTAGCCGGGGTATCCTCTATTTTAGGATCAGTTAATTTTATTACAACAGTAATTAATATACGATCAAAAGGAATTACTTTAGACCGTATACCTTTATTTGTTTGATCAATTGTAATTACAACTGTTCTTTTACTTCTTTCATTGCCAGTATTAGCAGGAGCTATTACAATA---------------------------------------------------------------------------------
>Stictochironomus_sticticus|BIOUG17082-A04|GMP*03970|KR620397
-ACATTATACTTTATTTTTGGGGCTTGATCTGGAATAGTGGGANCCTCTTTAAGTATACTAATTCGGGCAGAATTAGGACACCCAGGAACTTTTATTGGAGATGACCAAATCTATAATGTAATTGTAACAGCACATGCTTTTATTATAATTTTCTTCATAGTTATGCCTATTTTAATTGGTGGCTTTGGAAATTGACTACTTCCTTTAATACTAGGGGCCCCTGATATAGCCTTTCCCCGTATAAATAATATAAGCTTTTGACTTTTACCCCCTTCTCTAACCCTTCTTCTTTCTAGTTCATTTGTAGAAAATGGGGCGGGTACAGGATGAACAGTATATCCCCCCTTATCTTCAAGTATTGCCCATAGTGGGGCCTCTGTTGACCTAGCCATTTTTTCCCTACATTTAGCCGGGGTATCCTCTATTTTAGGATCAGTTAATTTTATTACAACAGTAATTAATATACGATCAAAAGGAATTACTTTAGACCGTATACCTTTATTTGTTTGATCAATTGTAATTACAACTGTTCTTTTACTTCTTTCATTGCCAGTATTAGCAGGAGCTATTACAATA---------------------------------------------------------------------------------
>Stictochironomus_sticticus|BIOUG17082-A03|GMP*03970|KR623060
-ACATTATACTTTATTTTTGGGGCTTGATCTGGAATAGTGGGAACCTCTTTAAGTATACTAATTCGGGCAGAATTAGGACACCCAGGAACTTTTATTGGAGATGACCAAATCTATAATGTAATTGTAACAGCACATGCTTTTATTATAATTTTCTTCATAGTTATGCCTATTTTAATTGGTGGCTTTGGAAATTGACTACTTCCTTTAATACTAGGGGCCCCTGATATAGCCTTTCCCCGTATAAATAATATAAGCTTTTGACTTTTACCCCCTTCTCTAACCCTTCTTCTTTCTAGTTCATTTGTAGAAAATGGGGCGGGTACAGGATGAACAGTATATCCCCCCTTATCTTCAAGTATTGCCCATAGTGGGGCCTCTGTTGACCTAGCCATTTTTTCCCTACATTTAGCCGGGGTATCCTCTATTTTAGGATCAGTTAATTTTATTACAACAGTAATTAATATACGATCAAAAGGAATTACTTTAGACCGTATACCTTTATTTGTTTGATCAATTGTAATTACAACTGTTCTTTTACTTCTTTCATTGCCAGTATTAGCAGGAGCTATTACAATA---------------------------------------------------------------------------------
>Stictochironomus_sticticus|BIOUG17082-A01|GMP*03970|KR614213
-ACATTATACTTTATTTTTGGGGCTTGATCTGGAATAGTGGGAACCTCTTTAAGTATACTAATTCGGGCAGAATTAGGACACCCAGGAACTTTTATTGGAGATGACCAAATCTATAATGTAATTGTAACAGCACATGCTTTTATTATAATTTTCTTCATAGTTATGCCTATTTTAATTGGTGGCTTTGGAAATTGACTACTTCCTTTAATACTAGGGGCCCCTGATATAGCCTTTCCCCGTATAAATAATATAAGCTTTTGACTTTTACCCCCTTCTCTAACCCTTCTTCTTTCTAGTTCATTTGTAGAAAATGGGGCGGGTACAGGATGAACAGTATATCCCCCCTTATCTTCAAGTATTGCCCATAGTGGGGCCTCTGTTGACCTAGCCATTTTTTCCCTACATTTAGCCGGGGTATCCTCTATTTTAGGATCAGTTAATTTTATTACAACAGTAATTAATATACGATCAAAAGGAATTACTTTAGACCGTATACCTTTATTTGTTTGATCAATTGTAATTACAACTGTTCTTTTACTTCTTTCATTGCCAGTATTAGCAGGAGCTATTACAATATTATTAACTGAC---------------------------------------------------------------------
>Stictochironomus_sticticus|BIOUG16826-H06|GMP*03969|KR630455
-ACATTATACTTTATTTTTGGGGCTTGATCTGGAATAGTGGGAACCTCTTTAAGTATACTAATTCGGGCAGAATTAGGACACCCAGGAACTTTTATTGGAGATGACCAAATCTATAATGTAATTGTAACAGCACATGCTTTTATTATAATTTTCTTCATAGTTATGCCTATTTTAATTGGTGGCTTTGGAAATTGACTACTTCCTTTAATACTAGGGGCCCCTGATATAGCCTTTCCCCGTATAAATAATATAAGCTTTTGACTTTTACCCCCTTCTCTAACCCTTCTTCTTTCTAGTTCATTTGTAGAAAATGGGGCGGGTACAGGATGAACAGTATATCCCCCCTTATCTTCAAGTATTGCCCATAGTGGGGCCTCTGTTGACCTAGCCATTTTTTCCCTACATTTAGCCGGGGTATCCTCTATTTTAGGATCAGTTAATTTTATTACAACAGTAATTAATATACGATCAAAAGGAATTACTTTAGACCGTATACCTTTATTTGTTTGATCAATTGTAATTACAACTGTTCTTTTACTTCTTTCATTGCCAGTATTAGCAGGAGCTATTACAATATTATTAACTGAC---------------------------------------------------------------------
>Stictochironomus_sticticus|BIOUG17010-F11|GMP*03970|KR614245
-ACATTATACTTTATTTTTGGGGCTTGATCTGGAATAGTGGGAACCTCTTTAAGTATACTAATTCGGGCAGAATTAGGACACCCAGGAACTTTTATTGGAGATGACCAAATCTATAATGTAATTGTAACAGCACATGCTTTTATTATAATTTTCTTCATAGTTATGCCTATTTTAATTGGTGGCTTTGGAAATTGACTACTTCCTTTAATACTAGGGGCCCCTGATATAGCCTTTCCCCGTATAAATAATATAAGCTTTTGACTTTTACCCCCTTCTCTAACCCTTCTTCTTTCTAGTTCATTTGTAGAAAATGGGGCGGGTACAGGATGAACAGTATATCCCCCCTTATCTTCAAGTATTGCCCATAGTGGGGCCTCTGTTGACCTAGCCATTTTTTCCCTACATTTAGCCGGGGTATCCTCTATTTTAGGATCAGTTAATTTTATTACAACAGTAATTAATATACGATCAAAAGGAATTACTTTAGACCGTATACCTTTATTTGTTTGATCAATTGTAATTACAACTGTTCTTTTACTTCTTTCATTGCCAGTATTAGCAGGAGCTATTACAATA---------------------------------------------------------------------------------
>Stictochironomus_sticticus|BIOUG16683-C11|GMP*03969|KR627374
-ACATTATACTTTATTTTTGGGGCTTGATCTGGAATAGTGGGAACCTCTTTAAGTATACTAATTCGGGCAGAATTAGGACACCCAGGAACTTTTATTGGAGATGACCAAATCTATAATGTAATTGTAACAGCACATGCTTTTATTATAATTTTCTTCATAGTTATGCCTATTTTAATTGGTGGCTTTGGAAATTGACTACTTCCTTTAATACTAGGGGCCCCTGATATAGCCTTTCCCCGTATAAATAATATAAGCTTTTGACTTTTACCCCCTTCTCTAACCCTTCTTCTTTCTAGTTCATTTGTAGAAAATGGGGCGGGTACAGGATGAACAGTATATCCCCCCTTATCTTCAAGTATTGCCCATAGTGGGGCCTCTGTTGACCTAGCCATTTTTTCCCTACATTTAGCCGGGGTATCCTCTATTTTAGGATCAGTTAATTTTATTACAACAGTAATTAATATACGATCAAAAGGAATTACTTTAGACCGTATACCTTTATTTGTTTGATCAATTGTAATTACAACTGTTCTTTTACTTCTTTCATTGCCAGTATTAGCAGGAGCTATTACAATATTATTAACT------------------------------------------------------------------------
>Stictochironomus_sticticus|CHARS00181-E02|L*18CHARS-0229|MN683315
----TTATACTTTATTTTTGGGGCTTGATCTGGAATAGTGGGAACCTCTTTAAGTATACTAATTCGGGCAGAATTAGGACACCCAGGAACTTTTATTGGAGATGACCAAATCTATAATGTAATTGTAACAGCACATGCTTTTATTATAATTTTCTTCATAGTTATGCCTATTTTAATTGGTGGCTTTGGAAATTGACTACTTCCTTTAATACTGGGGGCCCCTGATATAGCCTTTCCCCGTATAAATAATATAAGCTTTTGACTTTTACCCCCTTCTCTAACCCTTCTTCTTTCTAGTTCATTTGTAGAAAATGGGGCGGGTACAGGATGAACAGTATATCCCCCCTTATCTTCAAGTATTGCCCATAGTGGGGCCTCTGTTGACCTAGCCATTTTTTCCCTACATTTAGCCGGGGTATCCTCTATTTTAGGATCAGTTAATTTTATTACAACAGTAATTAATATACGATCAAAAGGAATTACTTTAGACCGTATACCTTTATTTGTTTGATCAATTGTAATTACAACTGTTCTTTTACTTCTTTCATTGCCAGTATTAGCAGGAGCTATTACAATATTATTAACTGACCGAAATCTAAATACTTCATTTTTTGATCCTGCTGGTGGAGGCGACCCTATTTTATACCAACACTTA---
>Stictochironomus_sticticus|BIOUG17010-F02|GMP*03970|KR632311
----------TTTATTTTTGGGGCTTGATCTGGAATAGTGGGAACCTCTTTAAGTATACTAATTCGGGCAGAATTAGGACACCCAGGAACTTTTATTGGAGATGACCAAATCTATAATGTAATTGTAACAGCACATGCTTTTATTATAATTTTCTTCATAGTTATGCCTATTTTAATTGGTGGCTTTGGAAATTGACTACTTCCTTTAATACTAGGGGCCCCTGATATAGCCTTTCCCCGTATAAATAATATAAGCTTTTGACTTTTACCCCCTTCTCTAACCCTTCTTCTTTCTAGTTCATTTGTAGAAAATGGGGCGGGTACAGGATGAACAGTATATCCCCCCTTATCTTCAAGTATTGCCCATAGTGGGGCCTCTGTTGACCTAGCCATTTTTTCCCTACATTTAGCCGGGGTATCCTCTATTTTAGGATCAGTTAATTTTATTACAACAGTAATTAATATACGATCAAAAGGAATTACTTTAGACCGTATACCTTTATTTGTTTGATCAATTGTAATTACAACTGTTCTTTTACTTCTTTCATTGCCAGTATTAGCAGGAGCTATTACAATA---------------------------------------------------------------------------------
>Stictochironomus_sticticus|BIOUG16889-B07|GMP*03969|KR613684
-ACATTATACTTTATTTTTGGGGCTTGATCTGGAATAGTGGGAACCTCTTTAAGTATACTAATTCGGGCAGAATTAGGACACCCAGGAACTTTTATTGGAGATGACCAAATCTATAATGTAATTGTAACAGCACATGCTTTTATTATAATTTTCTTCATAGTTATGCCTATTTTAATTGGTGGCTTTGGAAATTGACTACTTCCTTTAATACTAGGGGCCCCTGATATAGCCTTTCCCCGTATAAATAATATAAGCTTTTGACTTTTACCCCCTTCTCTAACCCTTCTTCTTTCTAGTTCATTTGTAGAAAATGGGGCGGGTACAGGATGAACAGTATATCCCCCCTTATCTTCAAGTATTGCCCATAGTGGGGCCTCTGTTGACCTAGCCATTTTTTCCCTACATTTAGCCGGGGTATCCTCTATTTTAGGATCAGTTAATTTTATTACAACAGTAATTAATATACGATCAAAAGGAATTACTTTAGACCGTATACCTTTATTTGTTTGATCAATTGTAATTACAACTGTTCTTTTACTTCTTTCATTGCCAGTATTAGCAGGAGCTATTACAATA---------------------------------------------------------------------------------
>Stictochironomus_sticticus|BIOUG16889-B01|GMP*03969|KR612566
----------TTTATTTTTGGGGCTTGATCTGGAATAGTGGGANCCTCTTTAAGTATACTAATTCGGGCAGAATTAGGACACCCAGGAACTTTTATTGGAGATGACCAAATCTATAATGTAATTGTAACAGCACATGCTTTTATTATAATTTTCTTCATAGTTATGCCTATTTTAATTGGTGGCTTTGGAAATTGACTACTTCCTTTAATACTAGGGGCCCCTGATATAGCCTTTCCCCGTATAAATAATATAAGCTTTTGACTTTTACCCCCTTCTCTAACCCTTCTTCTTTCTAGTTCATTTGTAGAAAATGGGGCGGGTACAGGATGAACAGTATATCCCCCCTTATCTTCAAGTATTGCCCATAGTGGGGCCTCTGTTGACCTAGCCATTTTTTCCCTACATTTAGCCGGGGTATCCTCTATTTTAGGATCAGTTAATTTTATTACAACAGTAATTAATATACGATCAAAAGGAATTACTTTAGACCGTATACCTTTATTTGTTTGATCAATTGTAATTACAACTGTTCTTTTACTTCTTTCATTGCCAGTATTAGCAGGAGCTATTACAATA---------------------------------------------------------------------------------
>Stictochironomus_sticticus|BIOUG17010-E02|GMP*03970|KR615750
-ACATTATACTTTATTTTTGGGGCTTGATCTGGAATAGTGGGAACCTCTTTAAGTATACTAATTCGGGCAGAATTAGGACACCCAGGAACTTTTATTGGAGATGACCAAATCTATAATGTAATTGTAACAGCACATGCTTTTATTATAATTTTCTTCATAGTTATGCCTATTTTAATTGGTGGCTTTGGAAATTGACTACTTCCTTTAATACTAGGGGCCCCTGATATAGCCTTTCCCCGTATAAATAATATAAGCTTTTGACTTTTACCCCCTTCTCTAACCCTTCTTCTTTCTAGTTCATTTGTAGAAAATGGGGCGGGTACAGGATGAACAGTATATCCCCCCTTATCTTCAAGTATTGCCCATAGTGGGGCCTCTGTTGACCTAGCCATTTTTTCCCTACATTTAGCCGGGGTATCCTCTATTTTAGGATCAGTTAATTTTATTACAACAGTAATTAATATACGATCAAAAGGAATTACTTTAGACCGTATACCTTTATTTGTTTGATCAATTGTAATTACAACTGTTCTTTTACTTCTTTCATTGCCAGTATTAGCAGGA---------------------------------------------------------------------------------------------
>Stictochironomus_sticticus|BIOUG17010-D12|GMP*03970|KR623387
----------TTTATTTTNNGGGCTTGATCTGGAATAGTGGGAACCTCTTTAAGTATACTAATTCGGGCAGAATTAGGACACCCAGGAACTTTTATTGGAGATGACCAAATCTATAATGTAATTGTAACAGCACATGCTTTTATTATAATTTTCTTCATAGTTATGCCTATTTTAATTGGTGGCTTTGGAAATTGACTACTTCCTTTAATACTAGGGGCCCCTGATATAGCCTTTCCCCGTATAAATAATATAAGCTTTTGACTTTTACCCCCTTCTCTAACCCTTCTTCTTTCTAGTTCATTTGTAGAAAATGGGGCGGGTACAGGATGAACAGTATATCCCCCCTTATCTTCAAGTATTGCCCATAGTGGGGCCTCTGTTGACCTAGCCATTTTTTCCCTACATTTAGCCGGGGTATCCTCTATTTTAGGATCAGTTAATTTTATTACAACAGTAATTAATATACGATCAAAAGGAATTACTTTAGACCGTATACCTTTATTTGTTTGATCAATTGTAATTACAACTGTTCTTTTACTTCTTTCA---------------------------------------------------------------------------------------------------------------
>Stictochironomus_sticticus|BIOUG16826-F01|GMP*03969|KR615640
-ACATTATACTTTATTTTTGGGGCTTGATCTGGAATAGTGGGAACCTCTTTAAGTATACTAATTCGGGCAGAATTAGGACACCCAGGAACTTTTATTGGAGATGACCAAATCTATAATGTAATTGTAACAGCACATGCTTTTATTATAATTTTCTTCATAGTTATGCCTATTTTAATTGGTGGCTTTGGAAATTGACTACTTCCTTTAATACTAGGGGCCCCTGATATAGCCTTTCCCCGTATAAATAATATAAGCTTTTGACTTTTACCCCCTTCTCTAACCCTTCTTCTTTCTAGTTCATTTGTAGAAAATGGGGCGGGTACAGGATGAACAGTATATCCCCCCTTATCTTCAAGTATTGCCCATAGTGGGGCCTCTGTTGACCTAGCCATTTTTTCCCTACATTTAGCCGGGGTATCCTCTATTTTAGGATCAGTTAATTTTATTACAACAGTAATTAATATACGATCAAAAGGAATTACTTTAGACCGTATACCTTTATTTGTTTGATCAATTGTAATTACAACTGTTCTTTTACTTCTTTCATTGCCAGTATTAGCAGGAGCTATTACAATATTATTAACTGAC---------------------------------------------------------------------
>Stictochironomus|CHARS00187-H03|L*19KUGK-0332|
----TTATATTTTATTTTTGGAGCTTGATCTGGAATAGTAGGAACCTCTTTAAGTATATTAATTCGAGCCGAACTAGGACACCCAGGAACTTTTATTGGTGATGATCAAATTTACAATGTAATTGTAACGGCTCACGCTTTTATCATAATTTTTTTCATAGTTATACCCATCTTAATTGGAGGATTTGGTAATTGACTACTCCCCTTGATATTAGGAGCCCCTGATATAGCTTTTCCTCGAATAAATAATATAAGTTTCTGACTATTACCCCCCTCTCTATCTCTCCTCCTTTCTAGCTCAATTGTAGAAAATGGAGCAGGAACTGGATGAACAGTATACCCCCCCCTATCGGCAAGTATTGCTCATAGTGGTGCTTCTGTTGATTTAGCTATTTTTTCCTTACACTTAGCGGGAATCTCTTCTATTTTAGGCTCAGTTAATTTTATTACAACCGTTATTAATATACGCTCAAAAGGAATTACTTTAGACCGCATACCTTTATTCGTTTGATCAATTGTAATTACAACTGTTCTTTTACTTCTTTCACTACCAGTTTTAGCGGGAGCTATTACAATATTATTAACTGACCGAAATTTAAATACTTCGTTTTTTGACCCTGCGGGTGGAGGAGACCCCATTTTATACCAACACTTA---
>Stictochironomus_sticticus|BIOUG17169-F03|GMP*03970|KR630195
-ACATTATACTTTATTTTTGGGGCTTGATCTGGAATAGTGGGAACCTCTTTAAGTATACTAATTCGGGCAGAATTAGGACACCCAGGAACTTTTATTGGAGATGACCAAATCTATAATGTAATTGTAACAGCACATGCTTTTATTATAATTTTCTTCATAGTTATGCCTATTTTAATTGGTGGCTTTGGAAATTGACTACTTCCTTTAATACTAGGGGCCCCTGATATAGCCTTTCCCCGTATAAATAATATAAGCTTTTGACTTTTACCCCCTTCTCTAACCCTTCTTCTTTCTAGTTCATTTGTAGAAAATGGGGCGGGTACAGGATGAACAGTATATCCCCCCTTATCTTCAAGTATTGCCCATAGTGGGGCCTCTGTTGACCTAGCCATTTTTTCCCTACATTTAGCCGGGGTATCCTCTATTTTAGGATCAGTTAATTTTATTACAACAGTAATTAATATACGATCAAAAGGAATTACTTTAGACCGTATACCTTTATTTGTTTGATCAATTGTAATTACAACTGTTCTTTTACTTCTTTCATTGCCAGTATTAGCAGGAGCTATTACAATATTATTAACTGAC---------------------------------------------------------------------
>Stictochironomus_sticticus|BIOUG17045-G12|GMP*03970|KR626781
-ACATTATACTTTATTTTTGGGGCTTGATCTGGAATAGTGGGAACCTCTTTAAGTATACTAATTCGGGCAGAATTAGGACACCCAGGAACTTTTATTGGAGATGACCAAATCTATAATGTAATTGTAACAGCACATGCTTTTATTATAATTTTCTTCATAGTTATGCCTATTTTAATTGGTGGCTTTGGAAATTGACTACTTCCTTTAATACTAGGGGCCCCTGATATAGCCTTTCCCCGTATAAATAATATAAGCTTTTGACTTTTACCCCCTTCTCTAACCCTTCTTCTTTCTAGTTCATTTGTAGAAAATGGGGCGGGTACAGGATGAACAGTATATCCCCCCTTATCTTCAAGTATTGCCCATAGTGGGGCCTCTGTTGACCTAGCCATTTTTTCCCTACATTTAGCCGGGGTATCCTCTATTTTAGGATCAGTTAATTTTATTACAACAGTAATTAATATACGATCAAAAGGAATTACTTTAGACCGTATACCTTTATTTGTTTGATCAATTGTAATTACAACTGTTCTTTTACTTCTTTCATTGCCAGTATTAGCAGGAGCTATTACAATA---------------------------------------------------------------------------------
>Stictochironomus_sticticus|BIOUG17010-C07|GMP*03970|KR620266
----------TTTATTTTTGGGGCTTGATCTGGAATAGTGGGAACCTCTTTAAGTATACTAATTCGGGCAGAATTAGGACACCCAGGAACTTTTATTGGAGATGACCAAATCTATAATGTAATTGTAACAGCACATGCTTTTATTATAATTTTCTTCATAGTTATGCCTATTTTAATTGGTGGCTTTGGAAATTGACTACTTCCTTTAATACTAGGGGCCCCTGATATAGCCTTTCCCCGTATAAATAATATAAGCTTTTGACTTTTACCCCCTTCTCTAACCCTTCTTCTTTCTAGTTCATTTGTAGAAAATGGGGCGGGTACAGGATGAACAGTATATCCCCCCTTATCTTCAAGTATTGCCCATAGTGGGGCCTCTGTTGACCTAGCCATTTTTTCCCTACATTTAGCCGGGGTATCCTCTATTTTAGGATCAGTTAATTTTATTACAACAGTAATTAATATACGATCAAAAGGAATTACTTTAGACCGTATACCTTTATTTGTTTGATCAATTGTAATTACAACTGTTCTTTTACTTCTTTCATTGCCAGTATTAGCAGGA---------------------------------------------------------------------------------------------
>Stictochironomus_sticticus|BIOUG16826-D02|GMP*03969|KR627560
-ACATTATACTTTATTTTTGGGGCTTGATCTGGAATAGTGGGAACCTCTTTAAGTATACTAATTCGGGCAGAATTAGGACACCCAGGAACTTTTATTGGAGATGACCAAATCTATAATGTAATTGTAACAGCACATGCTTTTATTATAATTTTCTTCATAGTTATGCCTATTTTAATTGGTGGCTTTGGAAATTGACTACTTCCTTTAATACTAGGGGCCCCTGATATAGCCTTTCCCCGTATAAATAATATAAGCTTTTGACTTTTACCCCCTTCTCTAACCCTTCTTCTTTCTAGTTCATTTGTAGAAAATGGGGCGGGTACAGGATGAACAGTATATCCCCCCTTATCTTCAAGTATTGCCCATAGTGGGGCCTCTGTTGACCTAGCCATTTTTTCCCTACATTTAGCCGGGGTATCCTCTATTTTAGGATCAGTTAATTTTATTACAACAGTAATTAATATACGATCAAAAGGAATTACTTTAGACCGTATACCTTTATTTGTTTGATCAATTGTAATTACAACTGTTCTTTTACTTCTTTCATTGCCAGTATTAGCAGGAGCTATTACAATA---------------------------------------------------------------------------------
>Stictochironomus_sticticus|BIOUG16826-D01|GMP*03969|KR631537
-ACATTATACTTTATTTTTGGGGCTTGATCTGGAATAGTGGGAACCTCTTTAAGTATACTAATTCGGGCAGAATTAGGACACCCAGGAACTTTTATTGGAGATGACCAAATCTATAATGTAATTGTAACAGCACATGCTTTTATTATAATTTTCTTCATAGTTATGCCTATTTTAATTGGTGGCTTTGGAAATTGACTACTTCCTTTAATACTAGGGGCCCCTGATATAGCCTTTCCCCGTATAAATAATATAAGCTTTTGACTTTTACCCCCTTCTCTAACCCTTCTTCTTTCTAGTTCATTTGTAGAAAATGGGGCGGGTACAGGATGAACAGTATATCCCCCCTTATCTTCAAGTATTGCCCATAGTGGGGCCTCTGTTGACCTAGCCATTTTTTCCCTACATTTAGCCGGGGTATCCTCTATTTTAGGATCAGTTAATTTTATTACAACAGTAATTAATATACGATCAAAAGGAATTACTTTAGACCGTATACCTTTATTTGTTTGATCAATTGTAATTACAACTGTTCTTTTACTTCTTTCATTGCCAGTATTAGCAGGAGCTATTACAATATTATTAACTGAC---------------------------------------------------------------------
>Stictochironomus_sticticus|BIOUG17010-B06|GMP*03970|KR620258
-ACATTATACTTTATTTTTGGGGCTTGATCTGGAATAGTGGGAACCTCTTTAAGTATACTAATTCGGGCAGAATTAGGACACCCAGGAACTTTTATTGGAGATGACCAAATCTATAATGTAATTGTAACAGCACATGCTTTTATTATAATTTTCTTCATAGTTATGCCTATTTTAATTGGTGGCTTTGGAAATTGACTACTTCCTTTAATACTAGGGGCCCCTGATATAGCCTTTCCCCGTATAAATAATATAAGCTTTTGACTTTTACCCCCTTCTCTAACCCTTCTTCTTTCTAGTTCATTTGTAGAAAATGGGGCGGGTACAGGATGAACAGTATATCCCCCCTTATCTTCAAGTATTGCCCATAGTGGGGCCTCTGTTGACCTAGCCATTTTTTCCCTACATTTAGCCGGGGTATCCTCTATTTTAGGATCAGTTAATTTTATTACAACAGTAATTAATATACGATCAAAAGGAATTACTTTAGACCGTATACCTTTATTTGTTTGATCAATTGTAATTACAACTGTTCTTTTACTTCTTTCATTGCCAGTATTAGCAGGAGCTATTACAATA---------------------------------------------------------------------------------
>Stictochironomus_sp._INVSJ17L259|MT186529||MT186529
----------------------------------ATAGTATGGACTTCTTTAAGTATACTAATTCGAGCTGAATTAGGACACCCAGGAACTTTTATTGGAGATGACCAAATTGACAATGGAATTGTAACGGCGCATGCTTTTATTATAATTTTTTTAATAGTTATACCCATCTTAATTGGCGGATTTGGAAATTGACTTCTTCCTTTAATATTAGGGGCCCCTGATATAGCCTTTCCCCGAATAAATAATATAAGTTTTTGACTATTACCCCCTTCTTTAACGCTTCTTCTTTCTAGCTCAATCGGAGAAAATGGGGCGGGAACTGGATGAACAGTATACCCCCCTCTATCAGCAAGTATTGCCCATAGAGGGGCCTCAGTTGATTTAGCTATTTTTTCTTTACACCTAGCAGGTATCTCCTCTATTTTAGGATCAGTTAATTTCATTACAACTGTTATTAATATACGCTCAAAAGGAATTACTTTAGACCGAATACCTTTATTTGTTTGATCAATTGTAATTACAACAATTCTTTTACTTCTCTCACTCCCAGTTTTAGCAGGAGCTATTACCATATTATTAACTGATCGAAACTTAAATACCTCATTCTTTGACCCTGCAGGAGGAGGAGACCCAATCTTATACCAACATTTATTT
>Stictochironomus_sp._INVSJ17L257|MT186527||MT186527
-------------------GGAGCTTGATCTGGAATAGTAGGGACTTCTTTAAGTATACTAATTCGAGCTGAATTAGGACACCCAGGAACTTTTATTGGAGATGACCAAATTTACAATGTAATTGTAACAGCTCATGCTTTTATTATAATTTTTTTTATAGTTATACCCATCTTAATTGGTGGATTTGGTAATTGACTTCTTCCTTTAATATTAGGGGCCCCTGATATAGCCTTTCCCCGAATAAATAATATAAGTTTTTGACTATTACCCCCTTCTTTAACGCTTCTTCTTTCTAGCTCAATCGTAGAAAATGGGGCGGGAACAGGATGAACAGTATACCCCCCTCTATCAGCAAGTATTGCCCATAGTGGGGCCTCAGTTGATTTAGCTATTTTTTCTTTACACCTAGCAGGTATCTCCTCTATTTTAGGATCAGTTAATTTCATTACAACTGTTATTAATATACGCTCAAAAGGAATTACTTTAGACCGAATACCTTTATTTGTTTGATCAATTGTAATTACAACAATTCTTTTACTTCTCTCACTCCCAGTTTTAGCAGGAGCTATTACCATATTATTAACTGATCGAAACTTAAATACCTCATTCTTCGATCCTGCAGGAGGAGGAGACCCAATCTTATACCAACATTTATTT
>Stictochironomus_sticticus|BIOUG16682-G02|GMP*03969|KR615063
-ACATTATACTTTATTTTTGGGGCTTGATCTGGAATAGTGGGAACCTCTTTAAGTATACTAATTCGGGCAGAATTAGGACACCCAGGAACTTTTATTGGAGATGACCAAATCTATAATGTAATTGTAACAGCACATGCTTTTATTATAATTTTCTTCATAGTTATGCCTATTTTAATTGGTGGCTTTGGAAATTGACTACTTCCTTTAATACTAGGGGCCCCTGATATAGCCTTTCCCCGTATAAATAATATAAGCTTTTGACTTTTACCCCCTTCTCTAACCCTTCTTCTTTCTAGTTCATTTGTAGAAAATGGGGCGGGTACAGGATGAACAGTATATCCCCCCTTATCTTCAAGTATTGCCCATAGTGGGGCCTCTGTTGACCTAGCCATTTTTTCCCTACATTTAGCCGGGGTATCCTCTATTTTAGGATCAGTTAATTTTATTACAACAGTAATTAATATACGATCAAAAGGAATTACTTTAGACCGTATACCTTTATTTGTTTGATCAATTGTAATTACAACTGTTCTTTTACTTCTTTCATTGCCAGTATTAGCAGGAGCTATTACAATATTATTAACTGAC---------------------------------------------------------------------
>Stictochironomus_sticticus|BIOUG17010-B01|GMP*03970|KR629895
----------TTTATTTTTGGGGCTTGATCTGGAATAGTGGGAACCTCTTTAAGTATACTAATTCGGGCAGAATTAGGACACCCAGGAACTTTTATTGGAGATGACCAAATCTATAATGTAATTGTAACAGCACATGCTTTTATTATAATTTTCTTCATAGTTATGCCTATTTTAATTGGTGGCTTTGGAAATTGACTACTTCCTTTAATACTAGGGGCCCCTGATATAGCCTTTCCCCGTATAAATAATATAAGCTTTTGACTTTTACCCCCTTCTCTAACCCTTCTTCTTTCTAGTTCATTTGTAGAAAATGGGGCGGGTACAGGATGAACAGTATATCCCCCCTTATCTTCAAGTATTGCCCATAGTGGGGCCTCTGTTGACCTAGCCATTTTTTCCCTACATTTAGCCGGGGTATCCTCTATTTTAGGATCAGTTAATTTTATTACAACAGTAATTAATATACGATCAAAAGGAATTACTTTAGACCGTATACCTTTATTTGTTTGATCAATTGTAATTACAACTGTTCTTTTACTTCTTTCATTGCCAGTATTAGCAGGA---------------------------------------------------------------------------------------------
>Stictochironomus_sp._INVSJ17L190|MT186480||MT186480
----------------TTTGGAGCTTGATCTGGAATAGTAGGGACTTCTTTAAGTATACTAATTCGAGCTGAATTAGGACACCCAGGAACTTTTATTGGAGATGACCAAATTTACAATGTAATTGTAACAGCTCATGCTTTTATTATAATTTTTTTTATAGTTATACCCATCTTAATTGGTGGATTTGGTAATTGACTTCTTCCTTTAATATTAGGGGCCCCTGATATAGCCTTTCCCCGAATAAATAATATAAGTTTTTGACTATTACCCCCTTCTTTAACGCTTCTTCTTTCTAGCTCAATCGTAGAAAATGGGGCGGGAACAGGATGAACAGTATACCCCCCTCTATCAGCAAGTATTGCCCATAGGGGGGCCTCAGTTGATTTAGCTATTTTTTCTTTACACCTAGCAGGTATCTCCTCTATTTTAGGATCAGTTAATTTCATTACGACTGTTATTAATATACGCTCAAAAGGAATTACTTTAGACCGAATACCTTTATTTGTTTGATCAATTGTAATTACAACAATTCTTTTACTTCTCTCACTCCCAGTTTTAGCAGGAGCTATTACCATATTATTAACTGATCGAAACTTAAATACCTCATTCTTCGACCCTGCAGGAGGAGGAGACCCAATCTTATACCAACATTTATTT
>Stictochironomus_sticticus|BIOUG17081-C01|GMP*03970|KR613041
-ACATTATACTTTATTTTTGGGGCTTGATCTGGAATAGTGGGAACCTCTTTAAGTATACTAATTCGGGCAGAATTAGGACACCCAGGAACTTTTATTGGAGATGACCAAATCTATAATGTAATTGTAACAGCACATGCTTTTATTATAATTTTCTTCATAGTTATGCCTATTTTAATTGGTGGCTTTGGAAATTGACTACTTCCTTTAATACTAGGGGCCCCTGATATAGCCTTTCCCCGTATAAATAATATAAGCTTTTGACTTTTACCCCCTTCTCTAACCCTTCTTCTTTCTAGTTCATTTGTAGAAAATGGGGCGGGTACAGGATGAACAGTATATCCCCCCTTATCTTCAAGTATTGCCCATAGTGGGGCCTCTGTTGACCTAGCCATTTTTTCCCTACATTTAGCCGGGGTATCCTCTATTTTAGGATCAGTTAATTTTATTACAACAGTAATTAATATACGATCAAAAGGAATTACTTTAGACCGTATACCTTTATTTGTTTGATCAATTGTAATTACAACTGTTCTTTTACTTCTTTCATTGCCAGTATTAGCAGGAGCTATTACAATATTATTAACTGACCGAAATCTAAATACTTCATTTTTTGATCCTGCTGGTGGAGGCGAC------------------------
>Stictochironomus_sticticus|BIOUG17169-C08|GMP*03970|KR624073
-ACATTATACTTTATTTTTGGGGCTTGATCTGGAATAGTGGGAACCTCTTTAAGTATACTAATTCGGGCAGAATTAGGACACCCAGGAACTTTTATTGGAGATGACCAAATCTATAATGTAATTGTAACAGCACATGCTTTTATTATAATTTTCTTCATAGTTATGCCTATTTTAATTGGTGGCTTTGGAAATTGACTACTTCCTTTAATACTAGGGGCCCCTGATATAGCCTTTCCCCGTATAAATAATATAAGCTTTTGACTTTTACCCCCTTCTCTAACCCTTCTTCTTTCTAGTTCATTTGTAGAAAATGGGGCGGGTACAGGATGAACAGTATATCCCCCCTTATCTTCAAGTATTGCCCATAGTGGGGCCTCTGTTGACCTAGCCATTTTTTCCCTACATTTAGCCGGGGTATCCTCTATTTTAGGATCAGTTAATTTTATTACAACAGTAATTAATATACGATCAAAAGGAATTACTTTAGACCGTATACCTTTATTTGTTTGATCAATTGTAATTACAACTGTTCTTTTACTTCTTTCATTGCCAGTATTAGCAGGAGCTATTACAATATTATTAACTGACCGAAAT---------------------------------------------------------------
>Stictochironomus_sp._INVSJ17L050|MT186395||MT186395
----------------TTTGGAGCTTGATCTGGAATAGTAGGGACTTCTTTAAGTATACTAATTCGAGCTGAATTAGGACACCCAGGAACTTTTATTGGAGATGACCAAATTTACAATGTAATTGTAACAGCTCATGCTTTTATTATAATTTTTTTTATAGTTATACCCATCTTAATTGGGGGATTTGGTAATTGACTTCTTCCTTTAATATTAGGGGCCCCTGATATAGCCTTTCCCCGAATAAATAATATAAGTTTTTGACTATTACCCCCTTCTTTAACGCTTCTTCTTTCTAGCTCAATCGTAGAAAATGGGGCGGGAACAGGATGAACAGTATACCCCCCTCTATCAGCAAGTATTGCCCATAGGGGGGCCTCAGTTGATTTAGCTATTTTTTCTTTACACCTAGCAGGTATCTCCTCTATTTTAGGATCAGTTAATTTCATTACGACTGTTATTAATATACGCTCAAAAGGAATTACTTTAGACCGAATACCTTTATTTGTTTGATCAATTGTAATTACAACAATTCTTTTACTTCTCTCACTCCCAGTTTTAGCAGGAGCTATTACCATATTATTAACTGATCGAAACTTAAATACCTCATTCTTCGACCCTGCAGGAGGAGGAGACCCAATCTTATACCAACATTTATTT
>Stictochironomus|CHARS00183-G03|L*19KUGK-0309|
----TTATATTTTATTTTTGGAGCTTGATCTGGAATAGTAGGAACCTCTTTAAGTATATTAATTCGAGCCGAACTAGGACACCCAGGAACTTTTATTGGTGATGATCAAATTTACAATGTAATTGTAACGGCTCACGCTTTTATCATAATTTTTTTCATAGTTATACCCATCTTAATTGGAGGATTTGGTAATTGACTACTCCCCTTGATATTAGGAGCCCCTGATATAGCTTTTCCTCGAATAAATAATATAAGTTTCTGACTATTACCCCCCTCTCTATCTCTCCTCCTTTCTAGCTCAATTGTAGAAAATGGAGCAGGAACTGGATGAACAGTATACCCCCCCCTATCGGCAAGTATTGCTCATAGTGGTGCTTCTGTTGATTTAGCTATTTTTTCCTTACACTTAGCGGGAATCTCTTCTATTTTAGGCTCAGTTAATTTTATTACAACCGTTATTAATATACGCTCAAAAGGAATTACTTTAGACCGCATACCTTTATTCGTTTGATCAATTGTAATTACAACTGTTCTTTTACTTCTTTCACTACCAGTTTTAGCGGGAGCTATTACAATATTATTAACTGACCGAAATTTAAATACTTCGTTTTTTGACCCTGCGGGTGGAGGAGACCCCATTTTATACCAACACTTA---
>Stictochironomus_sticticus|BIOUG16826-B01|GMP*03969|KR615128
----------TTTATTTTTGGGGCTTGATCTGGAATAGTGGGAACCTCTTTAAGTATACTAATTCGGGCAGAATTAGGACACCCAGGAACTTTTATTGGAGATGACCAAATCTATAATGTAATTGTAACAGCACATGCTTTTATTATAATTTTCTTCATAGTTATGCCTATTTTAATTGGTGGCTTTGGAAATTGACTACTTCCTTTAATACTAGGGGCCCCTGATATAGCCTTTCCCCGTATAAATAATATAAGCTTTTGACTTTTACCCCCTTCTCTAACCCTTCTTCTTTCTAGTTCATTTGTAGAAAATGGGGCGGGTACAGGATGAACAGTATATCCCCCCTTATCTTCAAGTATTGCCCATAGTGGGGCCTCTGTTGACCTAGCCATTTTTTCCCTACATTTAGCCGGGGTATCCTCTATTTTAGGATCAGTTAATTTTATTACAACAGTAATTAATATACGATCAAAAGGAATTACTTTAGACCGTATACCTTTATTTGTTTGATCAATTGTAATTACAACTGTTCTTTTACTTCTTTCATTGCCAGTATTAGCAGGAGCTATTACAATATTATTAACTGAC---------------------------------------------------------------------
>Stictochironomus_sticticus|BIOUG17078-E09|GMP*03970|KR620774
-------------ATTTTTGGGGCTTGATCTGGAATAGTGGGAACCTCTTTAAGTATACTAATTCGGGCAGAATTAGGACACCCAGGAACTTTTATTGGAGATGACCAAATCTATAATGTAATTGTAACAGCACATGCTTTTATTATAATTTTCTTCATAGTTATGCCTATTTTAATTGGTGGCTTTGGAAATTGACTACTTCCTTTAATACTAGGGGCCCCTGATATAGCCTTTCCCCGTATAAATAATATAAGCTTTTGACTTTTACCCCCTTCTCTAACCCTTCTTCTTTCTAGTTCATTTGTAGAAAATGGGGCGGGTACAGGATGAACAGTATATCCCCCCTTATCTTCAAGTATTGCCCATAGTGGGGCCTCTGTTGACCTAGCCATTTTTTCCCTACATTTAGCCGGGGTATCCTCTATTTTAGGATCAGTTAATTTTATTACAACAGTAATTAATATACGATCAAAAGGAATTACTTTAGACCGTATACCTTTATTTGTTTGATCAATTGTAATTACAACTGTTCTTTTACTTCTTTCATTGCCAGTATTAGCAGGAGCTATTACAATATTATTAACTGACCGAAAT---------------------------------------------------------------
>Stictochironomus_sticticus|BIOUG17009-H07|GMP*03970|KR629629
-------------------------------------------------------ATACTAATTCGGGCAGAATTAGGACACCCAGGAACTTTTATTGGAGATGACCAAATCTATAATGTAATTGTAACAGCACATGCTTTTATTATAATTTTCTTCATAGTTATGCCTATTTTAATTGGTGGCTTTGGAAATTGACTACTTCCTTTAATACTAGGGGCCCCTGATATAGCCTTTCCCCGTATAAATAATATAAGCTTTTGACTTTTACCCCCTTCTCTAACCCTTCTTCTTTCTAGTTCATTTGTAGAAAATGGGGCGGGTACAGGATGAACAGTATATCCCCCCTTATCTTCAAGTATTGCCCATAGTGGGGCCTCTGTTGACCTAGCCATTTTTTCCCTACATTTAGCCGGGGTATCCTCTATTTTAGGATCAGTTAATTTTATTACAACAGTAATTAATATACGATCAAAAGGAATTACTTTAGACCGTATACCTTTATTTGTTTGATCAATTGTAATTACAACTGTTCTTTTACTTCTTTCATTGCCAGTATTAGCAGGA---------------------------------------------------------------------------------------------
>Stictochironomus_devinctus|MT186288||MT186288
----------------------GCATGATCCGGAATAGTAGGAACATCTCTAAGTATATTAATTCGAGCTGAATTAGGTCACCCTGGAACCTTTATTGGGGACGACCAAATTTATAATGTGATTGTTACAGCCCATGCTTTTGTTATAATTTTTTTTATAGTAATACCTATTTTAATTGGAGGATTCGGTAATTGACTTCTTCCTTTAATATTAGGTGCCCCAGATATGGCTTTCCCCCGAATAAATAATATAAGTTTTTGATTATTACCCCCATCTCTTTCTCTCCTTCTTTCTAGTTCATTTGTAGAAAATGGAGCGGGAACTGGATGAACAGTATATCCCCCTTTATCAGCTAGTATTGCCCACAGTGGTGCATCAGTCGATTTAGCTATTTTTTCCCTACATTTAGCAGGGGTCTCTTCTATTTTAGGTTCTGTAAATTTTATTACAACTGTAATTAATATACGATCTAAGGGTATTACTTTAGACCGAATACCATTATTTGTTTGATCTATTGTTATTACTACAGTTCTTCTTCTTCTTTCTCTTCCAGTTTTAGCCGGAGCTATTACAATACTTTTAACAGACCGAAATTTAAACACTTCTTTCTTCGACCCAGCGGGGGGAGGAGACCCAATTTTATATCAACATTTATTT
>Stictochironomus_sticticus|BIOUG16798-H04|GMP*03969|KR613062
-ACATTATACTTTATTTTTGGGGCTTGATCTGGAATAGTGGGAACCTCTTTAAGTATACTAATTCGGGCAGAATTAGGACACCCAGGAACTTTTATTGGAGATGACCAAATCTATAATGTAATTGTAACAGCACATGCTTTTATTATAATTTTCTTCATAGTTATGCCTATTTTAATTGGTGGCTTTGGAAATTGACTACTTCCTTTAATACTAGGGGCCCCTGATATAGCCTTTCCCCGTATAAATAATATAAGCTTTTGACTTTTACCCCCTTCTCTAACCCTTCTTCTTTCTAGTTCATTTGTAGAAAATGGGGCGGGTACAGGATGAACAGTATATCCCCCCTTATCTTCAAGTATTGCCCATAGTGGGGCCTCTGTTGACCTAGCCATTTTTTCCCTACATTTAGCCGGGGTATCCTCTATTTTAGGATCAGTTAATTTTATTACAACAGTAATTAATATACGATCAAAAGGAATTACTTTAGACCGTATACCTTTATTTGTTTGATCAATTGTAATTACAACTGTTCTTTTACTTCTTTCATTGCCAGTATTAGCAGGAGCTATTACAATATTATTAACTGAC---------------------------------------------------------------------
>Stictochironomus_psilopterus|BJ218||MT048162
-ACATTATATTTTATTTTCGGGGCTTGATCTGGGATAGTAGGAACTTCTTTAAGTATACTAATTCGAGCTGAATTAGGACACCCAGGAACTTTCATTGGAGATGACCAAATCTACAATGTAATTGTAACGGCTCATGCTTTTATCATAATTTTTTTTATAGTTATACCTATTTTAATCGGAGGATTTGGTAATTGGCTACTTCCTTTAATATTAGGCGCTCCTGATATAGCTTTTCCTCGAATAAATAACATAAGTTTCTGACTATTACCCCCCTCTCTTTCACTTCTTCTTTCTAGTTCAATTGTAGAAAATGGGGCAGGAACTGGATGAACTGTATATCCCCCCTTATCATCAAGTATCGCCCATAGTGGAGCTTCTGTTGATTTAGCTATTTTTTCATTACATTTAGCGGGGGTTTCTTCTATTTTAGGGTCGGTTAATTTCATTACAACCGTTATTAATATACGATCAAAGGGGATTACTTTAGACCGTATACCTTTATTTGTTTGATCAATTGTTATTACAACAGTTCTTTTACTTCTTTCACTACCAGTTTTAGCGGGAGCTATTACTATATTATTAACCGATCGAAATTTAAATACTTCATTCTTTGACCCTGCGGGAGGAGGAGACCCTATTTTATACCAACACTTA---
>Stictochironomus_sticticus|BIOUG16825-H07|GMP*03969|KR618805
-ACATTATACTTTATTTTTGGGGCTTGATCTGGAATAGTGGGAACCTCTTTAAGTATACTAATTCGGGCAGAATTAGGACACCCAGGAACTTTTATTGGAGATGACCAAATCTATAATGTAATTGTAACAGCACATGCTTTTATTATAATTTTCTTCATAGTTATGCCTATTTTAATTGGTGGCTTTGGAAATTGACTACTTCCTTTAATACTAGGGGCCCCTGATATAGCCTTTCCCCGTATAAATAATATAAGCTTTTGACTTTTACCCCCTTCTCTAACCCTTCTTCTTTCTAGTTCATTTGTAGAAAATGGGGCGGGTACAGGATGAACAGTATATCCCCCCTTATCTTCAAGTATTGCCCATAGTGGGGCCTCTGTTGACCTAGCCATTTTTTCCCTACATTTAGCCGGGGTATCCTCTATTTTAGGATCAGTTAATTTTATTACAACAGTAATTAATATACGATCAAAAGGAATTACTTTAGACCGTATACCTTTATTTGTTTGATCAATTGTAATTACAACTGTTCTTTTACTTCTTTCATTGCCAGTATTAGCAGGAGCTATTACAATA---------------------------------------------------------------------------------
>Stictochironomus_sticticus|BIOUG16825-H06|GMP*03969|KR622107
----------TTTATTTTTGGGGCTTGATCTGGAATAGTGGGAACCTCTTTAAGTATACTAATTCGGGCAGAATTAGGACACCCAGGAACTTTTATTGGAGATGACCAAATCTATAATGTAATTGTAACAGCACATGCTTTTATTATAATTTTCTTCATAGTTATGCCTATTTTAATTGGTGGCTTTGGAAATTGACTACTTCCTTTAATACTAGGGGCCCCTGATATAGCCTTTCCCCGTATAAATAATATAAGCTTTTGACTTTTACCCCCTTCTCTAACCCTTCTTCTTTCTAGTTCATTTGTAGAAAATGGGGCGGGTACAGGATGAACAGTATATCCCCCCTTATCTTCAAGTATTGCCCATAGTGGGGCCTCTGTTGACCTAGCCATTTTTTCCCTACATTTAGCCGGGGTATCCTCTATTTTAGGATCAGTTAATTTTATTACAACAGTAATTAATATACGATCAAAAGGAATTACTTTAGACCGTATACCTTTATTTGTTTGATCAATTGTAATTACAACTGTTCTTTTACTTCTTTCATTGCCAGTATTAGCAGGAGCTATTACAATATTATTAACTGACCGAAAT---------------------------------------------------------------
>Stictochironomus_sticticus|BIOUG16682-D03|GMP*03969|KR614753
-ACATTATACTTTATTTTTGGGGCTTGATCTGGAATAGTGGGAACCTCTTTAAGTATACTAATTCGGGCAGAATTAGGACACCCAGGAACTTTTATTGGAGATGACCAAATCTATAATGTAATTGTAACAGCACATGCTTTTATTATAATTTTCTTCATAGTTATGCCTATTTTAATTGGTGGCTTTGGAAATTGACTACTTCCTTTAATACTAGGGGCCCCTGATATAGCCTTTCCCCGTATAAATAATATAAGCTTTTGACTTTTACCCCCTTCTCTAACCCTTCTTCTTTCTAGTTCATTTGTAGAAAATGGGGCGGGTACAGGATGAACAGTATATCCCCCCTTATCTTCAAGTATTGCCCATAGTGGGGCCTCTGTTGACCTAGCCATTTTTTCCCTACATTTAGCCGGGGTATCCTCTATTTTAGGATCAGTTAATTTTATTACAACAGTAATTAATATACGATCAAAAGGAATTACTTTAGACCGTATACCTTTATTTGTTTGATCAATTGTAATTACAACTGTTCTTTTACTTCTTTCATTGCCAGTATTAGCAGGAGCTATTACAATATTATTAACTGAC---------------------------------------------------------------------
>Stictochironomus_sticticus|BIOUG16825-H04|GMP*03969|KR628121
-ACATTATACTTTATTTTTGGGGCTTGATCTGGAATAGTGGGAACCTCTTTAAGTATACTAATTCGGGCAGAATTAGGACACCCAGGAACTTTTATTGGAGATGACCAAATCTATAATGTAATTGTAACAGCACATGCTTTTATTATAATTTTCTTCATAGTTATGCCTATTTTAATTGGTGGCTTTGGAAATTGACTACTTCCTTTAATACTAGGGGCCCCTGATATAGCCTTTCCCCGTATAAATAATATAAGCTTTTGACTTTTACCCCCTTCTCTAACCCTTCTTCTTTCTAGTTCATTTGTAGAAAATGGGGCGGGTACAGGATGAACAGTATATCCCCCCTTATCTTCAAGTATTGCCCATAGTGGGGCCTCTGTTGACCTAGCCATTTTTTCCCTACATTTAGCCGGGGTATCCTCTATTTTAGGATCAGTTAATTTTATTACAACAGTAATTAATATACGATCAAAAGGAATTACTTTAGACCGTATACCTTTATTTGTTTGATCAATTGTAATTACAACTGTTCTTTTACTTCTTTCATTGCCAGTATTAGCAGGAGCTATTACAATATTATTAACTGAC---------------------------------------------------------------------
>Stictochironomus_sticticus|BIOUG17080-H02|GMP*03970|KR621414
----------TTTATTTTTGGGGCTTGATCTGGAATAGTGGGAACCTCTTTAAGTATACTAATTCGGGCAGAATTAGGACACCCAGGAACTTTTATTGGAGATGACCAAATCTATAATGTAATTGTAACAGCACATGCTTTTATTATAATTTTCTTCATAGTTATGCCTATTTTAATTGGTGGCTTTGGAAATTGACTACTTCCTTTAATACTAGGGGCCCCTGATATAGCCTTTCCCCGTATAAATAATATAAGCTTTTGACTTTTACCCCCTTCTCTAACCCTTCTTCTTTCTAGTTCATTTGTAGAAAATGGGGCGGGTACAGGATGAACAGTATATCCCCCCTTATCTTCAAGTATTGCCCATAGTGGGGCCTCTGTTGACCTAGCCATTTTTTCCCTACATTTAGCCGGGGTATCCTCTATTTTAGGATCAGTTAATTTTATTACAACAGTAATTAATATACGATCAAAAGGAATTACTTTAGACCGTATACCTTTATTTGTTTGATCAATTGTAATTACAACTGTTCTTTTACTTCTTTCATTGCCAGTATTAGCAGGAGCTATTACAATA---------------------------------------------------------------------------------
>Stictochironomus_sticticus|BIOUG17080-G07|GMP*03970|KR625401
-------------ATTTTTGGGGCTTGATCTGGAATAGTGGGAACCTCTTTAAGTATACTAATTCGGGCAGAATTAGGACACCCAGGAACTTTTATTGGAGATGACCAAATCTATAATGTAATTGTAACAGCACATGCTTTTATTATAATTTTCTTCATAGTTATGCCTATTTTAATTGGTGGCTTTGGAAATTGACTACTTCCTTTAATACTAGGGGCCCCTGATATAGCCTTTCCCCGTATAAATAATATAAGCTTTTGACTTTTACCCCCTTCTCTAACCCTTCTTCTTTCTAGTTCATTTGTAGAAAATGGGGCGGGTACAGGATGAACAGTATATCCCCCCTTATCTTCAAGTATTGCCCATAGTGGGGCCTCTGTTGACCTAGCCATTTTTTCCCTACATTTAGCCGGGGTATCCTCTATTTTAGGATCAGTTAATTTTATTACAACAGTAATTAATATACGATCAAAAGGAATTACTTTAGACCGTATACCTTTATTTGTTTGATCAATTGTAATTACAACTGTTCTTTTACTTCTTTCATTGCCAGTATTAGCAGGAGCTATTACAATATTATTAACTGAC---------------------------------------------------------------------
>Stictochironomus_sticticus|BIOUG17009-E07|GMP*03970|KR622873
-ACATTATACTTTATTTTTGGGGCTTGATCTGGAATAGTGGGAACCTCTTTAAGTATACTAATTCGGGCAGAATTAGGACACCCAGGAACTTTTATTGGAGATGACCAAATCTATAATGTAATTGTAACAGCACATGCTTTTATTATAATTTTCTTCATAGTTATGCCTATTTTAATTGGTGGCTTTGGAAATTGACTACTTCCTTTAATACTAGGGGCCCCTGATATAGCCTTTCCCCGTATAAATAATATAAGCTTTTGACTTTTACCCCCTTCTCTAACCCTTCTTCTTTCTAGTTCATTTGTAGAAAATGGGGCGGGTACAGGATGAACAGTATATCCCCCCTTATCTTCAAGTATTGCCCATAGTGGGGCCTCTGTTGACCTAGCCATTTTTTCCCTACATTTAGCCGGGGTATCCTCTATTTTAGGATCAGTTAATTTTATTACAACAGTAATTAATATACGATCAAAAGGAATTACTTTAGACCGTATACCTTTATTTGTTTGATCAATTGTAATTACAACTGTTCTTTTACTTCTTTCATTGCCAGTATTAGCAGGAGCTATTACAATATTATTAACTGAC---------------------------------------------------------------------
>Stictochironomus_sticticus|BIOUG16825-F09|GMP*03969|KR628148
-ACATTATACTTTATTTTTGGGGCTTGATCTGGAATAGTGGGAACCTCTTTAAGTATACTAATTCGGGCAGAATTAGGACACCCAGGAACTTTTATTGGAGATGACCAAATCTATAATGTAATTGTAACAGCACATGCTTTTATTATAATTTTCTTCATAGTTATGCCTATTTTAATTGGTGGCTTTGGAAATTGACTACTTCCTTTAATACTAGGGGCCCCTGATATAGCCTTTCCCCGTATAAATAATATAAGCTTTTGACTTTTACCCCCTTCTCTAACCCTTCTTCTTTCTAGTTCATTTGTAGAAAATGGGGCGGGTACAGGATGAACAGTATATCCCCCCTTATCTTCAAGTATTGCCCATAGTGGGGCCTCTGTTGACCTAGCCATTTTTTCCCTACATTTAGCCGGGGTATCCTCTATTTTAGGATCAGTTAATTTTATTACAACAGTAATTAATATACGATCAAAAGGAATTACTTTAGACCGTATACCTTTATTTGTTTGATCAATTGTAATTACAACTGTTCTTTTACTTCTTTCATTGCCAGTATTAGCAGGAGCTATTACAATATTATTAACTGAC---------------------------------------------------------------------
>Stictochironomus_sticticus|BIOUG17207-C03|GMP*03970|KR629911
-ACATTATACTTTATTTTTGGGGCTTGATCTGGAATAGTGGGAACCTCTTTAAGTATACTAATTCGGGCAGAATTAGGACACCCAGGAACTTTTATTGGAGATGACCAAATCTATAATGTAATTGTAACAGCACATGCTTTTATTATAATTTTCTTCATAGTTATGCCTATTTTAATTGGTGGCTTTGGAAATTGACTACTTCCTTTAATACTAGGGGCCCCTGATATAGCCTTTCCCCGTATAAATAATATAAGCTTTTGACTTTTACCCCCTTCTCTAACCCTTCTTCTTTCTAGTTCATTTGTAGAAAATGGGGCGGGTACAGGATGAACAGTATATCCCCCCTTATCTTCAAGTATTGCCCATAGTGGGGCCTCTGTTGACCTAGCCATTTTTTCCCTACATTTAGCCGGGGTATCCTCTATTTTAGGATCAGTTAATTTTATTACAACAGTAATTAATATACGATCAAAAGGAATTACTTTAGACCGTATACCTTTATTTGTTTGATCAATTGTAATTACAACTGTTCTTTTACTTCTTTCATTGCCAGTATTAGCAGGAGCTATTACAATATTATTAACTGAC---------------------------------------------------------------------
>Stictochironomus_sticticus|BIOUG17168-F09|GMP*03970|KR616334
-ACATTATACTTTATTTTTGGGGCTTGATCTGGAATAGTGGGAACCTCTTTAAGTATACTAATTCGGGCAGAATTAGGACACCCAGGAACTTTTATTGGAGATGACCAAATCTATAATGTAATTGTAACAGCACATGCTTTTATTATAATTTTCTTCATAGTTATGCCTATTTTAATTGGTGGCTTTGGAAATTGACTACTTCCTTTAATACTAGGGGCCCCTGATATAGCCTTTCCCCGTATAAATAATATAAGCTTTTGACTTTTACCCCCTTCTCTAACCCTTCTTCTTTCTAGTTCATTTGTAGAAAATGGGGCGGGTACAGGATGAACAGTATATCCCCCCTTATCTTCAAGTATTGCCCATAGTGGGGCCTCTGTTGACCTAGCCATTTTTTCCCTACATTTAGCCGGGGTATCCTCTATTTTAGGATCAGTTAATTTTATTACAACAGTAATTAATATACGATCAAAAGGAATTACTTTAGACCGTATACCTTTATTTGTTTGATCAATTGTAATTACAACTGTTCTTTTACTTCTTTCATTGCCAGTATTAGCAGGAGCTATTACAATATTATTAACTGACCGAAAT---------------------------------------------------------------
>Stictochironomus_sticticus|NIESD0561|NIESD0561|
-ACATTATATTTTATTTTCGGAGCTTGATCCGGCATAGTAGGCACCTCCCTAAGTATGCTAATCCGAGCAGAATTAGGCCACCCAGGCACTTTTATTGGAGACGACCAAATTTATAACGTAATTGTAACAGCCCACGCTTTTATCATAATTTTTTTCATAGTTATACCTATTTTAATTGGAGGATTTGGTAACTGACTCCTTCCTTTAATATTAGGGGCCCCCGATATGGCCTTCCCTCGAATAAATAATATAAGCTTTTGACTATTGCCCCCCTCTTTATCTCTTCTTCTTTCTAGTTCAATTGTAGAAAATGGGGCAGGAACCGGTTGAACAGTTTACCCCCCACTATCTTCTAGAATTGCCCACAGTGGGGCTTCTGTTGACTTAGCTATTTTTTCGTTACATTTAGCGGGAATCTCCTCTATCTTAGGGTCTGTAAATTTTATTACAACAGTAATTAACATACGATCAAAAGGTATTACATTAGATCGAATGCCCCTATTTGTATGATCAATCGTAATTACAACTGTTCTCTTACTTCTCTCTTTACCAGTTCTAGCGGGAGCTATTACCATACTACTAACAGACCGAAATTTAAATACATCTTTTTTTGATCCCGCCGGGGGCGGAGACCCTATCTTATACCAACACTTA---
>Stictochironomus_sticticus|BIOUG16825-E11|GMP*03969|KR614551
-ACATTATACTTTATTTTTGGGGCTTGATCTGGAATAGTGGGAACCTCTTTAAGTATACTAATTCGGGCAGAATTAGGACACCCAGGAACTTTTATTGGAGATGACCAAATCTATAATGTAATTGTAACAGCACATGCTTTTATTATAATTTTCTTCATAGTTATGCCTATTTTAATTGGTGGCTTTGGAAATTGACTACTTCCTTTAATACTAGGGGCCCCTGATATAGCCTTTCCCCGTATAAATAATATAAGCTTTTGACTTTTACCCCCTTCTCTAACCCTTCTTCTTTCTAGTTCATTTGTAGAAAATGGGGCGGGTACAGGATGAACAGTATATCCCCCCTTATCTTCAAGTATTGCCCATAGTGGGGCCTCTGTTGACCTAGCCATTTTTTCCCTACATTTAGCCGGGGTATCCTCTATTTTAGGATCAGTTAATTTTATTACAACAGTAATTAATATACGATCAAAAGGAATTACTTTAGACCGTATACCTTTATTTGTTTGATCAATTGTAATTACAACTGTTCTTTTACTTCTTTCATTGCCAGTATTAGCAGGAGCTATTACAATA---------------------------------------------------------------------------------
>Stictochironomus_sticticus|BIOUG17009-D01|GMP*03970|KR624172
-ACATTATACTTTATTTTTGGGGCTTGATCTGGAATAGTGGGAACCTCTTTAAGTATACTAATTCGGGCAGAATTAGGACACCCAGGAACTTTTATTGGAGATGACCAAATCTATAATGTAATTGTAACAGCACATGCTTTTATTATAATTTTCTTCATAGTTATGCCTATTTTAATTGGTGGCTTTGGAAATTGACTACTTCCTTTAATACTAGGGGCCCCTGATATAGCCTTTCCCCGTATAAATAATATAAGCTTTTGACTTTTACCCCCTTCTCTAACCCTTCTTCTTTCTAGTTCATTTGTAGAAAATGGGGCGGGTACAGGATGAACAGTATATCCCCCCTTATCTTCAAGTATTGCCCATAGTGGGGCCTCTGTTGACCTAGCCATTTTTTCCCTACATTTAGCCGGGGTATCCTCTATTTTAGGATCAGTTAATTTTATTACAACAGTAATTAATATACGATCAAAAGGAATTACTTTAGACCGTATACCTTTATTTGTTTGATCAATTGTAATTACAACTGTTCTTTTACTTCTTTCATTGCCAGTATTAGCAGGAGCTATTACAATATTATTAACTGACCGAAATCTAAATACTTCATTTTTTGATCCT---------------------------------------
>Stictochironomus_sticticus|BIOUG17009-C12|GMP*03970|KR631213
-ACATTATACTTTATTTTTGGGGCTTGATCTGGAATAGTGGGAACCTCTTTAAGTATACTAATTCGGGCAGAATTAGGACACCCAGGAACTTTTATTGGAGATGACCAAATCTATAATGTAATTGTAACAGCACATGCTTTTATTATAATTTTCTTCATAGTTATGCCTATTTTAATTGGTGGCTTTGGAAATTGACTACTTCCTTTAATACTAGGGGCCCCTGATATAGCCTTTCCCCGTATAAATAATATAAGCTTTTGACTTTTACCCCCTTCTCTAACCCTTCTTCTTTCTAGTTCATTTGTAGAAAATGGGGCGGGTACAGGATGAACAGTATATCCCCCCTTATCTTCAAGTATTGCCCATAGTGGGGCCTCTGTTGACCTAGCCATTTTTTCCCTACATTTAGCCGGGGTATCCTCTATTTTAGGATCAGTTAATTTTATTACAACAGTAATTAATATACGATCAAAAGGAATTACTTTAGACCGTATACCTTTATTTGTTTGATCAATTGTAATTACAACTGTTCTTTTACTTCTTTCATTGCCAGTATTAGCAGGAGCTATTACAATATTATTAACTGACCGAAATCTAAATACTTCATTTTTTGATCCTGCT------------------------------------
>Stictochironomus_sticticus|BIOUG17168-E04|GMP*03970|KR619352
-ACATTATACTTTATTTTTGGGGCTTGATCTGGAATAGTGGGAACCTCTTTAAGTATACTAATTCGGGCAGAATTAGGACACCCAGGAACTTTTATTGGAGATGACCAAATCTATAATGTAATTGTAACAGCACATGCTTTTATTATAATTTTCTTCATAGTTATGCCTATTTTAATTGGTGGCTTTGGAAATTGACTACTTCCTTTAATACTAGGGGCCCCTGATATAGCCTTTCCCCGTATAAATAATATAAGCTTTTGACTTTTACCCCCTTCTCTAACCCTTCTTCTTTCTAGTTCATTTGTAGAAAATGGGGCGGGTACAGGATGAACAGTATATCCCCCCTTATCTTCAAGTATTGCCCATAGTGGGGCCTCTGTTGACCTAGCCATTTTTTCCCTACATTTAGCCGGGGTATCCTCTATTTTAGGATCAGTTAATTTTATTACAACAGTAATTAATATACGATCAAAAGGAATTACTTTAGACCGTATACCTTTATTTGTTTGATCAATTGTAATTACAACTGTTCTTTTACTTCTTTCATTGCCAGTATTAGCAGGAGCTATTACAATATTATTAACTGACCGAAATCTAAATACT------------------------------------------------------
>Stictochironomus_devinctus|BIOUG09830-G07|GMP*01536|KR273150
-ACATTATATTTTATTTTTGGAGCATGATCCGGAATAGTAGGAACATCTCTAAGTATATTAATTCGAGCTGAATTAGGTCACCCTGGAACCTTTATTGGGGACGACCAAATTTATAATGTGGTTGTTACAGCCCATGCCTTTGTTATAATTTTTTTTATAGTAATACCTATTTTAATTGGAGGATTCGGTAATTGACTTCTTCCTTTAATATTAGGTGCCCCAGATATGGCTTTCCCCCGAATAAATAATATAAGTTTTTGATTATTACCCCCCTCTCTTTCTCTCCTTCTTTCTAGTTCATTTGTAGAAAATGGAGCAGGAACTGGATGAACAGTATATCCCCCTTTATCAGCTAGTATTGCCCACAGTGGGGCATCAGTCGATTTAGCTATTTTTTCCCTACATTTAGCTGGGGTCTCTTCTATTTTAGGTTCTGTAAATTTTATTACAACTGTAATCAATATACGATCTAAGGGTATTACTTTAGACCGAATACCATTATTTGTTTGATCTATTGTTATTACTACAGTTCTTCTTCTTCTTTCTCTTCCAGTTTTAGCCGGAGCTATTACAATA---------------------------------------------------------------------------------
>Stictochironomus_sticticus|BIOUG17168-D11|GMP*03970|KR628050
-ACATTATACTTTATTTTTGGGGCTTGATCTGGAATAGTGGGAACCTCTTTAAGTATACTAATTCGGGCAGAATTAGGACACCCAGGAACTTTTATTGGAGATGACCAAATCTATAATGTAATTGTAACAGCACATGCTTTTATTATAATTTTCTTCATAGTTATGCCTATTTTAATTGGTGGCTTTGGAAATTGACTACTTCCTTTAATACTAGGGGCCCCTGATATAGCCTTTCCCCGTATAAATAATATAAGCTTTTGACTTTTACCCCCTTCTCTAACCCTTCTTCTTTCTAGTTCATTTGTAGAAAATGGGGCGGGTACAGGATGAACAGTATATCCCCCCTTATCTTCAAGTATTGCCCATAGTGGGGCCTCTGTTGACCTAGCCATTTTTTCCCTACATTTAGCCGGGGTATCCTCTATTTTAGGATCAGTTAATTTTATTACAACAGTAATTAATATACGATCAAAAGGAATTACTTTAGACCGTATACCTTTATTTGTTTGATCAATTGTAATTACAACTGTTCTTTTACTTCTTTCATTGCCAGTATTAGCAGGAGCTATTACAATATTATTAACTGACCGAAATCTAAAT---------------------------------------------------------
>Stictochironomus_sticticus|BIOUG17009-B05|GMP*03970|KR617843
-------------------------------GGAATAGTGGGAACCTCTTTAAGTATACTAATTCGGGCAGAATTAGGACACCCAGGAACTTTTATTGGAGATGACCAAATCTATAATGTAATTGTAACAGCACATGCTTTTATTATAATTTTCTTCATAGTTATGCCTATTTTAATTGGTGGCTTTGGAAATTGACTACTTCCTTTAATACTAGGGGCCCCTGATATAGCCTTTCCCCGTATAAATAATATAAGCTTTTGACTTTTACCCCCTTCTCTAACCCTTCTTCTTTCTAGTTCATTTGTAGAAAATGGGGCGGGTACAGGATGAACAGTATATCCCCCCTTATCTTCAAGTATTGCCCATAGTGGGGCCTCTGTTGACCTAGCCATTTTTTCCCTACATTTAGCCGGGGTATCCTCTATTTTAGGATCAGTTAATTTTATTACAACAGTAATTAATATACGATCAAAAGGAATTACTTTAGACCGTATACCTTTATTTGTTTGATCAATTGTAATTACAACTGTTCTTTTACTTCTTTCATTGCCAGTATTAGCAGGA---------------------------------------------------------------------------------------------
>Stictochironomus_sticticus|BIOUG17009-B04|GMP*03970|KR618680
----------TTTATTTTTGGGGCTTGATNTGGAATAGTGGGAACCTCTTTAAGTATACTAATTCGGGCAGAATTAGGACACCCAGGAACTTTTATTGGAGATGACCAAATCTATAATGTAATTGTAACAGCACATGCTTTTATTATAATTTTCTTCATAGTTATGCCTATTTTAATTGGTGGCTTTGGAAATTGACTACTTCCTTTAATACTAGGGGCCCCTGATATAGCCTTTCCCCGTATAAATAATATAAGCTTTTGACTTTTACCCCCTTCTCTAACCCTTCTTCTTTCTAGTTCATTTGTAGAAAATGGGGCGGGTACAGGATGAACAGTATATCCCCCCTTATCTTCAAGTATTGCCCATAGTGGGGCCTCTGTTGACCTAGCCATTTTTTCCCTACATTTAGCCGGGGTATCCTCTATTTTAGGATCAGTTAATTTTATTACAACAGTAATTAATATACGATCAAAAGGAATTACTTTAGACCGTATACCTTTATTTGTTTGATCAATTGTAATTACAACTGTTCTTTTACTTCTTTCATTGCCAGTATTAGCAGGAGCTATTACAATATTATTAACTGAC---------------------------------------------------------------------
>Stictochironomus_sticticus|CHARS00099-F06|GMP*13688|MN665979
----TTATACTTTATTTTTGGGGCTTGATCTGGAATAGTGGGAACCTCTTTAAGTATACTAATTCGGGCAGAATTAGGACACCCAGGAACTTTTATTGGAGATGACCAAATCTATAATGTAATTGTAACAGCACATGCTTTTATTATAATTTTCTTCATAGTTATGCCTATTTTAATTGGTGGCTTTGGAAATTGACTACTTCCTTTAATACTAGGGGCCCCTGATATAGCCTTTCCCCGTATAAATAATATAAGCTTTTGACTTTTACCCCCTTCTCTAACCCTTCTTCTTTCTAGTTCATTTGTAGAAAATGGGGCGGGTACAGGATGAACAGTATATCCCCCCTTATCTTCAAGTATTGCCCATAGTGGGGCCTCTGTTGACCTAGCCATTTTTTCCCTACATTTAGCCGGGGTATCCTCTATTTTAGGATCAGTTAATTTTATTACAACAGTAATTAATATACGATCAAAAGGAATTACTTTAGACCGTATACCTTTATTTGTTTGATCAATTGTAATTACAACTGTTCTTTTACTTCTTTCATTGCCAGTATTAGCAGGAGCTATTACAATATTATTAACTGACCGAAATCTAAATACTTCATTTTTTGATCCTGCTGGTGGAGGCGACCCTATTTTATACCAACACTTA---
>Stictochironomus_sticticus|BIOUG16825-B06|GMP*03969|KR624004
-ACATTATACTTTATTTTTGGGGCTTGATCTGGAATAGTGGGAACCTCTTTAAGTATACTAATTCGGGCAGAATTAGGACACCCAGGAACTTTTATTGGAGATGACCAAATCTATAATGTAATTGTAACAGCACATGCTTTTATTATAATTTTCTTCATAGTTATGCCTATTTTAATTGGTGGCTTTGGAAATTGACTACTTCCTTTAATACTAGGGGCCCCTGATATAGCCTTTCCCCGTATAAATAATATAAGCTTTTGACTTTTACCCCCTTCTCTAACCCTTCTTCTTTCTAGTTCATTTGTAGAAAATGGGGCGGGTACAGGATGAACAGTATATCCCCCCTTATCTTCAAGTATTGCCCATAGTGGGGCCTCTGTTGACCTAGCCATTTTTTCCCTACATTTAGCCGGGGTATCCTCTATTTTAGGATCAGTTAATTTTATTACAACAGTAATTAATATACGATCAAAAGGAATTACTTTAGACCGTATACCTTTATTTGTTTGATCAATTGTAATTACAACTGTTCTTTTACTTCTTTCATTGCCAGTATTAGCAGGAGCTATTACAATATTATTAACTGAC---------------------------------------------------------------------
>Stictochironomus_sticticus|BIOUG17009-A02|GMP*03970|KR618383
----TTATACTTTATTTTTGGGGCTTGATCTGGAATAGTGGGAACCTCTTTAAGTATACTAATTCGGGCAGAATTAGGACACCCAGGAACTTTTATTGGAGATGACCAAATCTATAATGTAATTGTAACAGCACATGCTTTTATTATAATTTTCTTCATAGTTATGCCTATTTTAATTGGTGGCTTTGGAAATTGACTACTTCCTTTAATACTAGGGGCCCCTGATATAGCCTTTCCCCGTATAAATAATATAAGCTTTTGACTTTTACCCCCTTCTCTAACCCTTCTTCTTTCTAGTTCATTTGTAGAAAATGGGGCGGGTACAGGATGAACAGTATATCCCCCCTTATCTTCAAGTATTGCCCATAGTGGGGCCTCTGTTGACCTAGCCATTTTTTCCCTACATTTAGCCGGGGTATCCTCTATTTTAGGATCAGTTAATTTTATTACAACAGTAATTAATATACGATCAAAAGGAATTACTTTAGACCGTATACCTTTATTTGTTTGATCAATTGTAATTACAACTGTTCTTTTACTTCTTTCATTGCCAGTATTAGCAGGAGCTATTACAATATTATTAACTGACCGAAATCTAAATACTTCA---------------------------------------------------
>Stictochironomus_sticticus|BIOUG17008-H11|GMP*03970|KR622325
-------------ATTTTTGGGGCTTGATCTGGAATAGTGGGAACCTCTTTAAGTATACTAATTCGGNCAGAATTAGGACACCCAGGAACTTTTATNGGAGATGACCAAATCTATAATGTAATTGTAACAGCACATGCTTTTATTATAATTTTCTTCATAGTTATGCCTATTTTAATTGGTGGCTTTGGAAATTGACTACTTCCTTTAATACTAGGGGCCCCTGATATAGCCTTTCCCCGTATAAATAATATAAGCTTTTGACTTTTACCCCCTTCTCTAACCCTTCTTCTTTCTAGTTCATTTGTAGAAAATGGGGCGGGTACAGGATGAACAGTATATCCCCCCTTATCTTCAAGTATTGCCCATAGTGGGGCCTCTGTTGACCTAGCCATTTTTTCCCTACATTTAGCCGGGGTATCCTCTATTTTAGGATCAGTTAATTTTATTACAACAGTAATTAATATACGATCAAAAGGAATTACTTTAGACCGTATACCTTTATTTGTTTGATCAATTGTAATTACAACTGTTCTTTTACTTCTTTCATTGCCAGTATTAGCAGGAGCTATTACAATATTATTA---------------------------------------------------------------------------
>Stictochironomus_sticticus|BIOUG16681-E09|GMP*03969|KR622227
-ACATTATACTTTATTTTTGGGGCTTGATCTGGAATAGTGGGAACCTCTTTAAGTATACTAATTCGGGCAGAATTAGGACACCCAGGAACTTTTATTGGAGATGACCAAATCTATAATGTAATTGTAACAGCACATGCTTTTATTATAATTTTCTTCATAGTTATGCCTATTTTAATTGGTGGCTTTGGAAATTGACTACTTCCTTTAATACTAGGGGCCCCTGATATAGCCTTTCCCCGTATAAATAATATAAGCTTTTGACTTTTACCCCCTTCTCTAACCCTTCTTCTTTCTAGTTCATTTGTAGAAAATGGGGCGGGTACAGGATGAACAGTATATCCCCCCTTATCTTCAAGTATTGCCCATAGTGGGGCCTCTGTTGACCTAGCCATTTTTTCCCTACATTTAGCCGGGGTATCCTCTATTTTAGGATCAGTTAATTTTATTACAACAGTAATTAATATACGATCAAAAGGAATTACTTTAGACCGTATACCTTTATTTGTTTGATCAATTGTAATTACAACTGTTCTTTTACTTCTTTCATTGCCAGTATTAGCAGGAGCTATTACAATATTATTAACTGACCGA------------------------------------------------------------------
>Stictochironomus_pictulus|NIESD0345|NIESD0345|
-ACATTATATTTTATTTTTGGAGCTTGATCTGGAATAGTAGGAACCTCTTTAAGTATACTAATTCGGGCCGAATTAGGACACCCAGGTACTTTTATCGGAGACGATCAAATTTACAATGTAATTGTTACAGCACATGCTTTTATTATAATTTTTTTCATAGTTATGCCTATTTTAATCGGGGGATTTGGTAATTGACTCCTTCCTCTAATACTTGGAGCACCTGATATAGCATTTCCCCGAATAAATAATATAAGTTTTTGACTATTACCTCCCTCCCTTTCCCTTCTTCTTTCTAGCTCAATTGTAGAAAATGGGGCAGGAACAGGATGAACAGTTTACCCTCCTCTCTCATCAAGTATTGCGCACAGCGGTGCCTCTGTAGATTTAGCTATTTTCTCTTTACATTTAGCCGGAATTTCCTCAATTCTAGGATCAGTTAATTTTATTACAACTGTAATTAATATACGATCAAAAGGAATTACTCTTGATCGAATACCTTTATTTGTCTGATCTATTGTAATTACAACAGTTCTATTACTCCTATCTCTTCCTGTATTAGCAGGAGCTATTACTATATTATTAACAGATCGAAATTTAAATACATCCTTCTTTGACCCTGCTGGAGGAGGGGACCCTATTTTATACCAACACTTA---
>Stictochironomus_pictulus|NIESD0344|NIESD0344|
-ACATTATATTTTATTTTTGGAGCTTGATCTGGAATAGTAGGAACCTCTTTAAGTATACTAATTCGGGCCGAATTAGGACACCCAGGTACTTTTATCGGAGACGATCAAATTTACAATGTAATTGTTACAGCACATGCTTTTATTATAATTTTTTTCATAGTTATGCCTATTTTAATCGGGGGATTTGGTAATTGACTCCTTCCTCTAATACTTGGAGCACCTGATATAGCATTTCCCCGAATAAATAATATAAGTTTTTGACTATTACCTCCCTCCCTTTCCCTTCTTCTTTCTAGCTCAATTGTAGAAAATGGGGCAGGAACAGGATGAACAGTTTACCCACCTCTCTCATCAAGTATTGCGCACAGCGGTGCCTCTGTAGATTTAGCTATTTTCTCTTTACATTTAGCCGGAATTTCCTCAATTCTAGGATCAGTTAATTTTATTACAACTGTAATTAATATACGATCAAAAGGAATTACTCTTGATCGAATACCTTTATTTGTCTGATCTATTGTAATTACAACAGTTCTATTACTCCTATCTCTTCCTGTATTAGCAGGAGCTATTACTATATTATTAACAGATCGAAATTTAAATACATCCTTCTTTGACCCTGCTGGAGGAGGGGACCCTATTTTATACCAACACTTA---
>Stictochironomus_pictulus|NIESD0343|NIESD0343|
-ACATTATATTTTATTTTTGGAGCTTGATCTGGAATAGTAGGAACCTCTTTAAGTATACTAATTCGGGCCGAATTAGGACACCCAGGTACTTTTATCGGAGACGATCAAATTTACAATGTAATTGTTACAGCACATGCTTTTATTATAATTTTTTTCATAGTTATGCCTATTTTAATCGGGGGATTTGGTAATTGACTCCTTCCTCTAATACTTGGAGCACCTGATATAGCATTTCCCCGAATAAATAATATAAGTTTTTGACTATTACCTCCCTCCCTTTCCCTTCTTCTTTCTAGCTCAATTGTAGAAAATGGGGCAGGAACAGGATGAACAGTTTACCCACCTCTCTCATCAAGTATTGCGCACAGCGGTGCCTCTGTAGATTTAGCTATTTTCTCTTTACATTTAGCCGGAATTTCCTCAATTCTAGGATCAGTTAATTTTATTACAACTGTAATTAATATACGATCAAAAGGAATTACTCTTGATCGAATACCTTTATTTGTCTGATCTATTGTAATTACAACAGTTCTATTACTCCTATCTCTTCCTGTATTAGCAGGAGCTATTACTATATTATTAACAGATCGAAATTTAAATACATCCTTCTTTGACCCTGCTGGAGGAGGGGACCCTATTTTATACCAACACTTA---
>Stictochironomus_sticticus|BIOUG17080-A05|GMP*03970|KR612793
----------TTTATTTTTGGGGCTTGATCTGGAATAGTGGGAACCTCTTTAAGTATACTAATTCGGGCAGAATTAGGACACCCAGGAACTTTTATTGGAGATGACCAAATCTATAATGTAATTGTAACAGCACATGCTTTTATTATAATTTTCTTCATAGTTATGCCTATTTTAATTGGTGGCTTTGGAAATTGACTACTTCCTTTAATACTAGGGGCCCCTGATATAGCCTTTCCCCGTATAAATAATATAAGCTTTTGACTTTTACCCCCTTCTCTAACCCTTCTTCTTTCTAGTTCATTTGTAGAAAATGGGGCGGGTACAGGATGAACAGTATATCCCCCCTTATCTTCAAGTATTGCCCATAGTGGGGCCTCTGTTGACCTAGCCATTTTTTCCCTACATTTAGCCGGGGTATCCTCTATTTTAGGATCAGTTAATTTTATTACAACAGTAATTAATATACGATCAAAAGGAATTACTTTAGACCGTATACCTTTATTTGTTTGATCAATTGTAATTACAACTGTTCTTTTACTTCTTTCATTGCCAGTATTAGCAGGAGCTATTACAATATTATTAACTGACCGAAAT---------------------------------------------------------------
>Stictochironomus_sticticus|BIOUG16825-A02|GMP*03969|KR631164
----------TTTATTTTTGGGGCTTGATCTGGAATAGTGGGAACCTCTTTAAGTATACTAATTCGGGCAGAATTAGGACACCCAGGAACTTTTATTGGAGATGACCAAATCTATAATGTAATTGTAACAGCACATGCTTTTATTATAATTTTCTTCATAGTTATGCCTATTTTAATTGGTGGCTTTGGAAATTGACTACTTCCTTTAATACTAGGGGCCCCTGATATAGCCTTTCCCCGTATAAATAATATAAGCTTTTGACTTTTACCCCCTTCTCTAACCCTTCTTCTTTCTAGTTCATTTGTAGAAAATGGGGCGGGTACAGGATGAACAGTATATCCCCCCTTATCTTCAAGTATTGCCCATAGTGGGGCCTCTGTTGACCTAGCCATTTTTTCCCTACATTTAGCCGGGGTATCCTCTATTTTAGGATCAGTTAATTTTATTACAACAGTAATTAATATACGATCAAAAGGAATTACTTTAGACCGTATACCTTTATTTGTTTGATCAATTGTAATTACAACTGTTCTTTTACTTCTTTCATTGCCAGTATTAGCAGGAGCTATTACAATATTATTAACTGAC---------------------------------------------------------------------
>Stictochironomus_sticticus|BIOUG16824-H11|GMP*03969|KR629428
-------------------------------------------------------------------------------CACCCAGGAACTTTTATTGGAGATGACCAAATCTATAATGTAATNGTAACAGCACATGCTTTTATTATAATTTTCTTCATAGTTATGCCTATTTTAATTGGTGGCTTTGGAAATNGACTACTNCCTTTAATACTAGGGGCCCCTGATATAGCCTTTCCCCGTATAAATAATATAAGCTTTNGACTTTTACCCCCTTCTCTAACCCTTCTTCTTTCTAGTTCATTTGTAGAAAATGGGGCGGGTACAGGATGAACAGTATATCCCCCCTTATCTTCAAGTATTGCCCATAGTGGGGCCTCTGTTGACCTAGCCATTTTTTCCCTACATTTAGCCGGGGTATCCTCTATTTTAGGATCAGTTAATTTTATTACAACAGTAATTAATATACGATCAAAAGGAATTACTTTAGACCGTATACCTTTATTTGTTTGATCAATTGTAATTACAACTGTTCTTTTACTTCTTTCATTGCCAGTATTAGCAGGAGCTATTACAATATTATTAACTGACCGAAATCTAAAT---------------------------------------------------------
>Stictochironomus_sticticus|NIESD0333|NIESD0333|
-ACATTATATTTTATTTTCGGAGCTTGATCCGGCATAGTAGGCACCTCCCTGAGTATGCTAATCCGAGCAGAATTAGGCCACCCAGGCACTTTTATTGGAGACGACCAAATTTATAACGTAATTGTAACAGCCCACGCTTTTATCATAATTTTTTTCATAGTTATACCTATTTTAATTGGAGGATTTGGTAACTGACTCCTTCCTTTAATATTAGGGGCCCCCGATATGGCCTTCCCTCGAATAAATAATATAAGCTTTTGACTATTGCCCCCCTCTTTATCTCTTCTTCTTTCTAGTTCAATTGTAGAAAATGGGGCAGGAACCGGTTGAACAGTTTACCCCCCACTATCTTCTAGAATTGCCCACAGTGGGGCTTCTGTTGACTTAGCTATTTTTTCGTTACATTTAGCGGGAATCTCCTCTATCTTAGGGTCTGTAAATTTTATTACAACAGTAATTAACATACGATCAAAAGGTATTACATTAGATCGAATGCCCCTATTTGTATGATCAATCGTAATTACAACTGTTCTCTTACTTCTCTCTTTACCAGTTCTAGCGGGAGCTATTACCATACTACTAACAGACCGAAATTTAAATACATCTTTTTTTGATCCCGCCGGGGGCGGAGACCCTATCTTATACCAACACTTA---
>Stictochironomus_sticticus|Finnmark202|Fi202|JF870849
-ACATTATACTTTATTTTTGGGGCTTGATCTGGAATAGTGGGAACCTCTTTAAGTATACTAATTCGGGCAGAATTAGGACACCCAGGAACTTTTATTGGAGATGACCAAATCTATAATGTAATTGTAACAGCACATGCTTTTATTATAATTTTCTTCATAGTTATGCCTATTTTAATTGGTGGCTTTGGGAATTGACTACTTCCTTTAATACTAGGGGCCCCTGATATAGCCTTTCCCCGTATAAATAATATAAGCTTTTGACTTTTACCCCCTTCTCTAACCCTTCTTCTTTCTAGTTCATTTGTAGAAAATGGGGCGGGTACGGGATGAACAGTATATCCCCCCTTATCTTCAAGTATTGCCCATAGTGGGGCCTCTGTTGACCTAGCCATTTTTTCCCTACATTTAGCCGGGGTATCCTCTATTTTAGGATCAGTTAATTTTATTACAACAGTAATTAATATACGATCAAAAGGAATTACTTTAGACCGTATACCTTTATTTGTTTGATCAATTGTAATTACAACTGTTCTTTTACTTCTTTCATTGCCAGTATTAGCAGGAGCTATTACAATATTATTAACTGACCGAAATCTAAATACTTCATTTTTTGATCCTGCTGGTGGAGGCGACCCTATTTTATACCAACACTTA---
>Stictochironomus_sticticus|BIOUG17167-H07|GMP*03970|KR619123
-ACATTATACTTTATTTTTGGGGCTTGATCTGGAATAGTGGGAACCTCTTTAAGTATACTAATTCGGGCAGAATTAGGACACCCAGGAACTTTTATTGGAGATGACCAAATCTATAATGTAATTGTAACAGCACATGCTTTTATTATAATTTTCTTCATAGTTATGCCTATTTTAATTGGTGGCTTTGGAAATTGACTACTTCCTTTAATACTAGGGGCCCCTGATATAGCCTTTCCCCGTATAAATAATATAAGCTTTTGACTTTTACCCCCTTCTCTAACCCTTCTTCTTTCTAGTTCATTTGTAGAAAATGGGGCGGGTACAGGATGAACAGTATATCCCCCCTTATCTTCAAGTATTGCCCATAGTGGGGCCTCTGTTGACCTAGCCATTTTTTCCCTACATTTAGCCGGGGTATCCTCTATTTTAGGATCAGTTAATTTTATTACAACAGTAATTAATATACGATCAAAAGGAATTACTTTAGACCGTATACCTTTATTTGTTTGATCAATTGTAATTACAACTGTTCTTTTACTTCTTTCATTGCCAGTATTAGCAGGAGCTATTACAATATTATTAACTGAC---------------------------------------------------------------------
>Stictochironomus_sticticus|BIOUG17167-H06|GMP*03970|KR624014
----------TTTATTTTTGGGGCTTGATCTGGAATAGTGGGAACCTCTTTAAGTATACTAATTCGGGCAGAATTAGGACACCCAGGAACTTTTATTGGAGATGACCAAATCTATAATGTAATTGTAACAGCACATGCTTTTATTATAATTTTCTTCATAGTTATGCCTATTTTAATTGGTGGCTTTGGAAATTGACTACTTCCTTTAATACTAGGGGCCCCTGATATAGCCTTTCCCCGTATAAATAATATAAGCTTTTGACTTTTACCCCCTTCTCTAACCCTTCTTCTTTCTAGTTCATTTGTAGAAAATGGGGCGGGTACAGGATGAACAGTATATCCCCCCTTATCTTCAAGTATTGCCCATAGTGGGGCCTCTGTTGACCTAGCCATTTTTTCCCTACATTTAGCCGGGGTATCCTCTATTTTAGGATCAGTTAATTTTATTACAACAGTAATTAATATACGATCAAAAGGAATTACTTTAGACCGTATACCTTTATTTGTTTGATCAATTGTAATTACAACTGTTCTTTTACTTCTTTCATTGCCAGTATTAGCAGGAGCTATTACAATA---------------------------------------------------------------------------------
>Stictochironomus_sticticus|BIOUG17008-F04|GMP*03970|KR614299
-ACATTATACTTTATTTTTGGGGCTTGATNTGGAATAGTGGGAACCTCTTTAAGTATACTAATTCGGGCAGAATTAGGACACCCAGGAACTTTTATTGGAGATGACCAAATCTATAATGTAATTGTAACAGCACATGCTTTTATTATAATTTTCTTCATAGTTATGCCTATTTTAATTGGTGGCTTTGGAAATTGACTACTTCCTTTAATACTAGGGGCCCCTGATATAGCCTTTCCCCGTATAAATAATATAAGCTTTTGACTTTTACCCCCTTCTCTAACCCTTCTTCTTTCTAGTTCATTTGTAGAAAATGGGGCGGGTACAGGATGAACAGTATATCCCCCCTTATCTTCAAGTATTGCCCATAGTGGGGCCTCTGTTGACCTAGCCATTTTTTCCCTACATTTAGCCGGGGTATCCTCTATTTTAGGATCAGTTAATTTTATTACAACAGTAATTAATATACGATCAAAAGGAATTACTTTAGACCGTATACCTTTATTTGTTTGATCAATTGTAATTACAACTGTTCTTTTACTTCTTTCATTGCCAGTATTAGCAGGAGCTATTACAATATTATTAACTGACCGAAATCTAAATACTTCATTTTTTGAT------------------------------------------
>Stictochironomus_sticticus|BIOUG16681-C03|GMP*03969|KR614376
-ACATTATACTTTATTTTTGGGGCTTGATCTGGAATAGTGGGAACCTCTTTAAGTATACTAATTCGGGCAGAATTAGGACACCCAGGAACTTTTATTGGAGATGACCAAATCTATAATGTAATTGTAACAGCACATGCTTTTATTATAATTTTCTTCATAGTTATGCCTATTTTAATTGGTGGCTTTGGAAATTGACTACTTCCTTTAATACTAGGGGCCCCTGATATAGCCTTTCCCCGTATAAATAATATAAGCTTTTGACTTTTACCCCCTTCTCTAACCCTTCTTCTTTCTAGTTCATTTGTAGAAAATGGGGCGGGTACAGGATGAACAGTATATCCCCCCTTATCTTCAAGTATTGCCCATAGTGGGGCCTCTGTTGACCTAGCCATTTTTTCCCTACATTTAGCCGGGGTATCCTCTATTTTAGGATCAGTTAATTTTATTACAACAGTAATTAATATACGATCAAAAGGAATTACTTTAGACCGTATACCTTTATTTGTTTGATCAATTGTAATTACAACTGTTCTTTTACTTCTTTCATTGCCAGTATTAGCAGGAGCTATTACAATATTATTAACTGAC---------------------------------------------------------------------
>Stictochironomus_sticticus|BIOUG16965-B09|GMP*03970|KR621095
----------TTTATTTTTGGGGCTTGATCTGGAATAGTGGGAACCTCTTTAAGTATACTAATTCGGGCAGAATTAGGACACCCAGGAACTTTTATTGGAGATGACCAAATCTATAATGTAATTGTAACAGCACATGCTTTTATTATAATTTTCTTCATAGTTATGCCTATTTTAATTGGTGGCTTTGGAAATTGACTACTTCCTTTAATACTAGGGGCCCCTGATATAGCCTTTCCCCGTATAAATAATATAAGCTTTTGACTTTTACCCCCTTCTCTAACCCTTCTTCTTTCTAGTTCATTTGTAGAAAATGGGGCGGGTACAGGATGAACAGTATATCCCCCCTTATCTTCAAGTATTGCCCATAGTGGGGCCTCTGTTGACCTAGCCATTTTTTCCCTACATTTAGCCGGGGTATCCTCTATTTTAGGATCAGTTAATTTTATTACAACAGTAATTAATATACGATCAAAAGGAATTACTTTAGACCGTATACCTTTATTTGTTTGATCAATTGTAATTACAACTGTTCTTTTACTTCTTTCATTGCCAGTATTAGCAGGAGCTATTACAATATTATTAACTGAC---------------------------------------------------------------------
>Stictochironomus_sticticus|BIOUG16824-G02|GMP*03969|KR623340
----------TTTATTTTTGGGGCTTGATCTGGAATAGTGGGAACCTCTTTAAGTATACTAATTCGGGCAGAATTAGGACACCCAGGAACTTTTATTGGAGATGACCAAATCTATAATGTAATTGTAACAGCACATGCTTTTATTATAATTTTCTTCATAGTTATGCCTATTTTAATTGGTGGCTTTGGAAATTGACTACTTCCTTTAATACTAGGGGCCCCTGATATAGCCTTTCCCCGTATAAATAATATAAGCTTTTGACTTTTACCCCCTTCTCTAACCCTTCTTCTTTCTAGTTCATTTGTAGAAAATGGGGCGGGTACAGGATGAACAGTATATCCCCCCTTATCTTCAAGTATTGCCCATAGTGGGGCCTCTGTTGACCTAGCCATTTTTTCCCTACATTTAGCCGGGGTATCCTCTATTTTAGGATCAGTTAATTTTATTACAACAGTAATTAATATACGATCAAAAGGAATTACTTTAGACCGTATACCTTTATTTGTTTGATCAATTGTAATTACAACTGTTCTTTTACTTCTTTCATTGCCAGTATTAGCAGGA---------------------------------------------------------------------------------------------
>Stictochironomus_sticticus|BIOUG16681-B11|GMP*03969|KR626263
-ACATTATACTTTATTTTTGGGGCTTGATCTGGAATAGTGGGAACCTCTTTAAGTATACTAATTCGGGCAGAATTAGGACACCCAGGAACTTTTATTGGAGATGACCAAATCTATAATGTAATTGTAACAGCACATGCTTTTATTATAATTTTCTTCATAGTTATGCCTATTTTAATTGGTGGCTTTGGAAATTGACTACTTCCTTTAATACTAGGGGCCCCTGATATAGCCTTTCCCCGTATAAATAATATAAGCTTTTGACTTTTACCCCCTTCTCTAACCCTTCTTCTTTCTAGTTCATTTGTAGAAAATGGGGCGGGTACAGGATGAACAGTATATCCCCCCTTATCTTCAAGTATTGCCCATAGTGGGGCCTCTGTTGACCTAGCCATTTTTTCCCTACATTTAGCCGGGGTATCCTCTATTTTAGGATCAGTTAATTTTATTACAACAGTAATTAATATACGATCAAAAGGAATTACTTTAGACCGTATACCTTTATTTGTTTGATCAATTGTAATTACAACTGTTCTTTTACTTCTTTCATTGCCAGTATTAGCAGGAGCTATTACAATATTATTAACTGACCGA------------------------------------------------------------------
>Stictochironomus_sticticus|BIOUG17167-G05|GMP*03970|KR630356
-------TACTTTATTTTTGGGGCTTGATCTGGAATAGTGGGAACCTCTTTAAGTATACTAATTCGGGCAGAATTAGGACACCCAGGAACTTTTATTGGAGATGACCAAATCTATAATGTAATTGTAACAGCACATGCTTTTATTATAATTTTCTTCATAGTTATGCCTATTTTAATTGGTGGCTTTGGAAATTGACTACTTCCTTTAATACTAGGGGCCCCTGATATAGCCTTTCCCCGTATAAATAATATAAGCTTTTGACTTTTACCCCCTTCTCTAACCCTTCTTCTTTCTAGTTCATTTGTAGAAAATGGGGCGGGTACAGGATGAACAGTATATCCCCCCTTATCTTCAAGTATTGCCCATAGTGGGGCCTCTGTTGACCTAGCCATTTTTTCCCTACATTTAGCCGGGGTATCCTCTATTTTAGGATCAGTTAATTTTATTACAACAGTAATTAATATACGATCAAAAGGAATTACTTTAGACCGTATACCTTTATTTGTTTGATCAATTGTAATTACAACTGTTCTTTTACTTCTTTCATTGCCAGTATTAGCAGGAGCTATTACAATA---------------------------------------------------------------------------------
>Stictochironomus_sticticus|BIOUG16824-F05|GMP*03969|KR622497
-ACATTATACTTTATTTTTGGGGCTTGATCTGGAATAGTGGGAACCTCTTTAAGTATACTAATTCGGGCAGAATTAGGACACCCAGGAACTTTTATTGGAGATGACCAAATCTATAATGTAATTGTAACAGCACATGCTTTTATTATAATTTTCTTCATAGTTATGCCTATTTTAATTGGTGGCTTTGGAAATTGACTACTTCCTTTAATACTAGGGGCCCCTGATATAGCCTTTCCCCGTATAAATAATATAAGCTTTTGACTTTTACCCCCTTCTCTAACCCTTCTTCTTTCTAGTTCATTTGTAGAAAATGGGGCGGGTACAGGATGAACAGTATATCCCCCCTTATCTTCAAGTATTGCCCATAGTGGGGCCTCTGTTGACCTAGCCATTTTTTCCCTACATTTAGCCGGGGTATCCTCTATTTTAGGATCAGTTAATTTTATTACAACAGTAATTAATATACGATCAAAAGGAATTACTTTAGACCGTATACCTTTATTTGTTTGATCAATTGTAATTACAACTGTTCTTTTACTTCTTTCATTGCCAGTATTAGCAGGAGCTATTACAATATTATTAACTGACCGAAATCTAAATACTTCATTT------------------------------------------------
>Stictochironomus_sticticus|BIOUG16824-F01|GMP*03969|KR616093
-ACATTATACTTTATTTTTGGGGCTTGATCTGGAATAGTGGGAACCTCTTTAAGTATACTAATTCGGGCAGAATTAGGACACCCAGGAACTTTTATTGGAGATGACCAAATCTATAATGTAATTGTAACAGCACATGCTTTTATTATAATTTTCTTCATAGTTATGCCTATTTTAATTGGTGGCTTTGGAAATTGACTACTTCCTTTAATACTAGGGGCCCCTGATATAGCCTTTCCCCGTATAAATAATATAAGCTTTTGACTTTTACCCCCTTCTCTAACCCTTCTTCTTTCTAGTTCATTTGTAGAAAATGGGGCGGGTACAGGATGAACAGTATATCCCCCCTTATCTTCAAGTATTGCCCATAGTGGGGCCTCTGTTGACCTAGCCATTTTTTCCCTACATTTAGCCGGGGTATCCTCTATTTTAGGATCAGTTAATTTTATTACAACAGTAATTAATATACGATCAAAAGGAATTACTTTAGACCGTATACCTTTATTTGTTTGATCAATTGTAATTACAACTGTTCTTTTACTTCTTTCATTGCCAGTATTAGCAGGAGCTATTACAATATTATTAACTGACCGAAATCTAAATACTTCATTTTTTGATCCTGCT------------------------------------
>Stictochironomus_sticticus|BIOUG17079-E12|GMP*03970|KR618906
----------TTTATTTTTGGGGCTTGATCTGGAATAGTGGGAACCTCTTTAAGTATACTAATTCGGGCAGAATTAGGACACCCAGGAACTTTTATTGGAGATGACCAAATCTATAATGTAATTGTAACAGCACATGCTTTTATTATAATTTTCTTCATAGTTATGCCTATTTTAATTGGTGGCTTTGGAAATTGACTACTTCCTTTAATACTAGGGGCCCCTGATATAGCCTTTCCCCGTATAAATAATATAAGCTTTTGACTTTTACCCCCTTCTCTAACCCTTCTTCTTTCTAGTTCATTTGTAGAAAATGGGGCGGGTACAGGATGAACAGTATATCCCCCCTTATCTTCAAGTATTGCCCATAGTGGGGCCTCTGTTGACCTAGCCATTTTTTCCCTACATTTAGCCGGGGTATCCTCTATTTTAGGATCAGTTAATTTTATTACAACAGTAATTAATATACGATCAAAAGGAATTACTTTAGACCGTATACCTTTATTTGTTTGATCAATTGTAATTACAACTGTTCTTTTACTTCTTTCATTGCCAGTATTAGCAGGAGCTATTACAATATTATTAACTGACCGA------------------------------------------------------------------
>Stictochironomus_sticticus|BIOUG17079-E11|GMP*03970|KR625191
----------TTTATTTTTNGGGCTTGATCTGGAATAGTGGGAACCTCTTTAAGTATACTAATTCGGGCAGAATTAGGACACCCAGGAACTTTTATTGGAGATGACCAAATCTATAATGTAATTGTAACAGCACATGCTTTTATTATAATTTTCTTCATAGTTATGCCTATTTTAATTGGTGGCTTTGGAAATTGACTACTTCCTTTAATACTAGGGGCCCCTGATATAGCCTTTCCCCGTATAAATAATATAAGCTTTTGACTTTTACCCCCTTCTCTAACCCTTCTTCTTTCTAGTTCATTTGTAGAAAATGGGGCGGGTACAGGATGAACAGTATATCCCCCCTTATCTTCAAGTATTGCCCATAGTGGGGCCTCTGTTGACCTAGCCATTTTTTCCCTACATTTAGCCGGGGTATCCTCTATTTTAGGATCAGTTAATTTTATTACAACAGTAATTAATATACGATCAAAAGGAATTACTTTAGACCGTATACCTTTATTTGTTTGATCAATTGTAATTACAACTGTTCTTTTACTTCTTTCATTGCCAGTATTAGCAGGAGCTATTACAATA---------------------------------------------------------------------------------
>Stictochironomus_sticticus|BIOUG16824-E03|GMP*03969|KR614780
-ACATTATACTTTATTTTTGGGGCTTGATCTGGAATAGTGGGAACCTCTTTAAGTATACTAATTCGGGCAGAATTAGGACACCCAGGAACTTTTATTGGAGATGACCAAATCTATAATGTAATTGTAACAGCACATGCTTTTATTATAATTTTCTTCATAGTTATGCCTATTTTAATTGGTGGCTTTGGAAATTGACTACTTCCTTTAATACTAGGGGCCCCTGATATAGCCTTTCCCCGTATAAATAATATAAGCTTTTGACTTTTACCCCCTTCTCTAACCCTTCTTCTTTCTAGTTCATTTGTAGAAAATGGGGCGGGTACAGGATGAACAGTATATCCCCCCTTATCTTCAAGTATTGCCCATAGTGGGGCCTCTGTTGACCTAGCCATTTTTTCCCTACATTTAGCCGGGGTATCCTCTATTTTAGGATCAGTTAATTTTATTACAACAGTAATTAATATACGATCAAAAGGAATTACTTTAGACCGTATACCTTTATTTGTTTGATCAATTGTAATTACAACTGTTCTTTTACTTCTTTCATTGCCAGTATTAGCAGGAGCTATTACAATATTATTAACTGACCGAAATCTAAATACTTCATTTTTTGAT------------------------------------------
>Stictochironomus_sticticus|BIOUG16645-H11|GMP*03969|KR620261
-ACATTATACTTTATTTTTGGGGCTTGATCTGGAATAGTGGGAACCTCTTTAAGTATACTAATTCGGGCAGAATTAGGACACCCAGGAACTTTTATTGGAGATGACCAAATCTATAATGTAATTGTAACAGCACATGCTTTTATTATAATTTTCTTCATAGTTATGCCTATTTTAATTGGTGGCTTTGGAAATTGACTACTTCCTTTAATACTAGGGGCCCCTGATATAGCCTTTCCCCGTATAAATAATATAAGCTTTTGACTTTTACCCCCTTCTCTAACCCTTCTTCTTTCTAGTTCATTTGTAGAAAATGGGGCGGGTACAGGATGAACAGTATATCCCCCCTTATCTTCAAGTATTGCCCATAGTGGGGCCTCTGTTGACCTAGCCATTTTTTCCCTACATTTAGCCGGGGTATCCTCTATTTTAGGATCAGTTAATTTTATTACAACAGTAATTAATATACGATCAAAAGGAATTACTTTAGACCGTATACCTTTATTTGTTTGATCAATTGTAATTACAACTGTTCTTTTACTTCTTTCATTGCCAGTATTAGCAGGAGCTATTACAATATTATTAACTGACCGAAAT---------------------------------------------------------------
>Stictochironomus_sticticus|BIOUG17079-D05|GMP*03970|KR617358
-ACATTATACTTTATTTTTGGGGCTTGATCTGGAATAGTGGGAACCTCTTTAAGTATACTAATTCGGGCAGAATTAGGACACCCAGGAACTTTTATTGGAGATGACCAAATCTATAATGTAATTGTAACAGCACATGCTTTTATTATAATTTTCTTCATAGTTATGCCTATTTTAATTGGTGGCTTTGGAAATTGACTACTTCCTTTAATACTAGGGGCCCCTGATATAGCCTTTCCCCGTATAAATAATATAAGCTTTTGACTTTTACCCCCTTCTCTAACCCTTCTTCTTTCTAGTTCATTTGTAGAAAATGGGGCGGGTACAGGATGAACAGTATATCCCCCCTTATCTTCAAGTATTGCCCATAGTGGGGCCTCTGTTGACCTAGCCATTTTTTCCCTACATTTAGCCGGGGTATCCTCTATTTTAGGATCAGTTAATTTTATTACAACAGTAATTAATATACGATCAAAAGGAATTACTTTAGACCGTATACCTTTATTTGTTTGATCAATTGTAATTACAACTGTTCTTTTACTTCTTTCATTGCCAGTATTAGCAGGAGCTATTACAATATTATTAACTGACCGAAATCTAAATACTTCATTTTTTGATCCTGCT------------------------------------
>Stictochironomus_sticticus|BIOUG16889-C05|GMP*03969|KR616809
-ACATTATACTTTATTTTTGGGGCTTGATCTGGAATAGTGGGAACCTCTTTAAGTATACTAATTCGGGCAGAATTAGGACACCCAGGAACTTTTATTGGAGATGACCAAATCTATAATGTAATTGTAACAGCACATGCTTTTATTATAATTTTCTTCATAGTTATGCCTATTTTAATTGGTGGCTTTGGAAATTGACTACTTCCTTTAATACTAGGGGCCCCTGATATAGCCTTTCCCCGTATAAATAATATAAGCTTTTGACTTTTACCCCCTTCTCTAACCCTTCTTCTTTCTAGTTCATTTGTAGAAAATGGGGCGGGTACAGGATGAACAGTATATCCCCCCTTATCTTCAAGTATTGCCCATAGTGGGGCCTCTGTTGACCTAGCCATTTTTTCCCTACATTTAGCCGGGGTATCCTCTATTTTAGGATCAGTTAATTTTATTACAACAGTAATTAATATACGATCAAAAGGAATTACTTTAGACCGTATACCTTTATTTGTTTGATCAATTGTAATTACAACTGTTCTTTTACTTCTTTCATTGCCAGTATTAGCAGGAGCTATTACAATATTATTAACTGAC---------------------------------------------------------------------
>Stictochironomus_sticticus|BIOUG17167-D07|GMP*03970|KR624705
-ACATTATACTTTATTTTTGGGGCTTGATCTGGAATAGTGGGAACCTCTTTAAGTATACTAATTCGGGCAGAATTAGGACACCCAGGAACTTTTATTGGAGATGACCAAATCTATAATGTAATTGTAACAGCACATGCTTTTATTATAATTTTCTTCATAGTTATGCCTATTTTAATTGGTGGCTTTGGAAATTGACTACTTCCTTTAATACTAGGGGCCCCTGATATAGCCTTTCCCCGTATAAATAATATAAGCTTTTGACTTTTACCCCCTTCTCTAACCCTTCTTCTTTCTAGTTCATTTGTAGAAAATGGGGCGGGTACAGGATGAACAGTATATCCCCCCTTATCTTCAAGTATTGCCCATAGTGGGGCCTCTGTTGACCTAGCCATTTTTTCCCTACATTTAGCCGGGGTATCCTCTATTTTAGGATCAGTTAATTTTATTACAACAGTAATTAATATACGATCAAAAGGAATTACTTTAGACCGTATACCTTTATTTGTTTGATCAATTGTAATTACAACTGTTCTTTTACTTCTTTCATTGCCAGTATTAGCAGGAGCTATTACAATATTATTAACTGACCGA------------------------------------------------------------------
>Stictochironomus_sticticus|BIOUG17008-B06|GMP*03970|KR620643
-ACATTATACTTTATTTTTGGGGCTTGATCTGGAATAGTGGGAACCTCTTTAAGTATANTAATTCGGGCAGAATTAGGACACCCAGGAACTTTTATTGGAGATGACCAAATCTATAATGTAATTGTAACAGCACATGCTTTTATTATAATTTTCTTCATAGTTATGCCTATTTTAATTGGTGGCTTTGGAAATTGACTACTTCCTTTAATACTAGGGGCCCCTGATATAGCCTTTCCCCGTATAAATAATATAAGCTTTTGACTTTTACCCCCTTCTCTAACCCTTCTTCTTTCTAGTTCATTTGTAGAAAATGGGGCGGGTACAGGATGAACAGTATATCCCCCCTTATCTTCAAGTATTGCCCATAGTGGGGCCTCTGTTGACCTAGCCATTTTTTCCCTACATTTAGCCGGGGTATCCTCTATTTTAGGATCAGTTAATTTTATTACAACAGTAATTAATATACGATCAAAAGGAATTACTTTAGACCGTATACCTTTATTTGTTTGATCAATTGTAATTACAACTGTTCTTTTACTTCTTTCATTGCCAGTATTAGCAGGAGCTATTACAATATTATTAACTGACCGAAATCTAAATACTTCATTT------------------------------------------------
>Stictochironomus_sticticus|BIOUG17008-A09|GMP*03970|KR630295
-------------------------------------------------------ATACTAATTCGGGCAGAATTAGGACACCCAGGAACTTTTATTGGAGATGACCAAATCTATAATGTAATTGTAACAGCACATGCTTTTATTATAATTTTCTTCATAGTTATGCCTATTTTAATTGGTGGCTTTGGAAATTGACTACTTCCTTTAATACTAGGGGCCCCTGATATAGCCTTTCCCCGTATAAATAATATAAGCTTTTGACTTTTACCCCCTTCTCTAACCCTTCTTCTTTCTAGTTCATTTGTAGAAAATGGGGCGGGTACAGGATGAACAGTATATCCCCCCTTATCTTCAAGTATTGCCCATAGTGGGGCCTCTGTTGACCTAGCCATTTTTTCCCTACATTTAGCCGGGGTATCCTCTATTTTAGGATCAGTTAATTTTATTACAACAGTAATTAATATACGATCAAAAGGAATTACTTTAGACCGTATACCTTTATTTGTTTGATCAATTGTAATTACAACTGTTCTTTTACTTCTTTCATTGCCAGTATTAGCAGGAGCTATTACAATATTATTAACTGAC---------------------------------------------------------------------
>Stictochironomus_sticticus|BIOUG17008-A07|GMP*03970|KR618571
-ACATTATACTTTATTTTTGGGGCTTGATCTGGAATAGTGGGAACCTCTTTAAGTATACTAATTCGGGCAGAATTAGGACACCCAGGAACTTTTATTGGAGATGACCAAATCTATAATGTAATTGTAACAGCACATGCTTTTATTATAATTTTCTTCATAGTTATGCCTATTTTAATTGGTGGCTTTGGAAATTGACTACTTCCTTTAATACTAGGGGCCCCTGATATAGCCTTTCCCCGTATAAATAATATAAGCTTTTGACTTTTACCCCCTTCTCTAACCCTTCTTCTTTCTAGTTCATTTGTAGAAAATGGGGCGGGTACAGGATGAACAGTATATCCCCCCTTATCTTCAAGTATTGCCCATAGTGGGGCCTCTGTTGACCTAGCCATTTTTTCCCTACATTTAGCCGGGGTATCCTCTATTTTAGGATCAGTTAATTTTATTACAACAGTAATTAATATACGATCAAAAGGAATTACTTTAGACCGTATACCTTTATTTGTTTGATCAATTGTAATTACAACTGTTCTTTTACTTCTTTCATTGCCAGTATTAGCAGGAGCTATTACAATATTATTAACTGACCGAAATCTAAATACTTCATTTTTTGAT------------------------------------------
>Stictochironomus_sticticus|BIOUG16645-E11|GMP*03969|KR626201
-ACATTATACTTTATTTTTGGGGCTTGATCTGGAATAGTGGGAACCTCTTTAAGTATACTAATTCGGGCAGAATTAGGACACCCAGGAACTTTTATTGGAGATGACCAAATCTATAATGTAATTGTAACAGCACATGCTTTTATTATAATTTTCTTCATAGTTATGCCTATTTTAATTGGTGGCTTTGGAAATTGACTACTTCCTTTAATACTAGGGGCCCCTGATATAGCCTTTCCCCGTATAAATAATATAAGCTTTTGACTTTTACCCCCTTCTCTAACCCTTCTTCTTTCTAGTTCATTTGTAGAAAATGGGGCGGGTACAGGATGAACAGTATATCCCCCCTTATCTTCAAGTATTGCCCATAGTGGGGCCTCTGTTGACCTAGCCATTTTTTCCCTACATTTAGCCGGGGTATCCTCTATTTTAGGATCAGTTAATTTTATTACAACAGTAATTAATATACGATCAAAAGGAATTACTTTAGACCGTATACCTTTATTTGTTTGATCAATTGTAATTACAACTGTTCTTTTACTTCTTTCATTGCCAGTATTAGCAGGAGCTATTACAATATTATTAACTGAC---------------------------------------------------------------------
>Stictochironomus_sticticus|BIOUG16965-H07|GMP*03970|KR614273
-ACATTATACTTTATTTTTGGGGCTTGATCTGGAATAGTGGGAACCTCTTTAAGTATACTAATTCGGGCAGAATTAGGACACCCAGGAACTTTTATTGGAGATGACCAAATCTATAATGTAATTGTAACAGCACATGCTTTTATTATAATTTTCTTCATAGTTATGCCTATTTTAATTGGTGGCTTTGGAAATTGACTACTTCCTTTAATACTAGGGGCCCCTGATATAGCCTTTCCCCGTATAAATAATATAAGCTTTTGACTTTTACCCCCTTCTCTAACCCTTCTTCTTTCTAGTTCATTTGTAGAAAATGGGGCGGGTACAGGATGAACAGTATATCCCCCCTTATCTTCAAGTATTGCCCATAGTGGGGCCTCTGTTGACCTAGCCATTTTTTCCCTACATTTAGCCGGGGTATCCTCTATTTTAGGATCAGTTAATTTTATTACAACAGTAATTAATATACGATCAAAAGGAATTACTTTAGACCGTATACCTTTATTTGTTTGATCAATTGTAATTACAACTGTTCTTTTACTTCTTTCATTGCCAGTATTAGCAGGAGCTATTACAATATTATTA---------------------------------------------------------------------------
>Stictochironomus_sticticus|BIOUG17078-C01|GMP*03970|KR631282
----------TTTATTTTTGGGGCTTGATCTGGAATAGTGGGAACCTCTTTAAGTATACTAATTCGGGCAGAATTAGGACACCCAGGAACTTTTATTGGAGATGACCAAATCTATAATGTAATTGTAACAGCACATGCTTTTATTATAATTTTCTTCATAGTTATGCCTATTTTAATTGGTGGCTTTGGAAATTGACTACTTCCTTTAATACTAGGGGCCCCTGATATAGCCTTTCCCCGTATAAATAATATAAGCTTTTGACTTTTACCCCCTTCTCTAACCCTTCTTCTTTCTAGTTCATTTGTAGAAAATGGGGCGGGTACAGGATGAACAGTATATCCCCCCTTATCTTCAAGTATTGCCCATAGTGGGGCCTCTGTTGACCTAGCCATTTTTTCCCTACATTTAGCCGGGGTATCCTCTATTTTAGGATCAGTTAATTTTATTACAACAGTAATTAATATACGATCAAAAGGAATTACTTTAGACCGTATACCTTTATTTGTTTGATCAATTGTAATTACAACTGTTCTTTTACTTCTTTCATTGCCAGTATTAGCAGGAGCTATTACAATA---------------------------------------------------------------------------------
>Stictochironomus_sticticus|BIOUG17079-A06|GMP*03970|KR612590
-------------ATTTTTGGGGCTTGATCTGGAATAGTGGGAACCTCTTTAAGTATACTAATTCGGGCAGAATTAGGACACCCAGGAACTTTTATTGGAGATGACCAAATCTATAATGTAATTGTAACAGCACATGCTTTTATTATAATTTTCTTCATAGTTATGCCTATTTTAATTGGTGGCTTTGGAAATTGACTACTTCCTTTAATACTAGGGGCCCCTGATATAGCCTTTCCCCGTATAAATAATATAAGCTTTTGACTTTTACCCCCTTCTCTAACCCTTCTTCTTTCTAGTTCATTTGTAGAAAATGGGGCGGGTACAGGATGAACAGTATATCCCCCCTTATCTTCAAGTATTGCCCATAGTGGGGCCTCTGTTGACCTAGCCATTTTTTCCCTACATTTAGCCGGGGTATCCTCTATTTTAGGATCAGTTAATTTTATTACAACAGTAATTAATATACGATCAAAAGGAATTACTTTAGACCGTATACCTTTATTTGTTTGATCAATTGTAATTACAACTGTTCTTTTACTTCTTTCATTGCCAGTATTAGCAGGAGCTATTACAATATTATTAACTGAC---------------------------------------------------------------------
>Stictochironomus_sticticus|BIOUG16645-D11|GMP*03969|KR625452
-ACATTATACTTTATTTTTGGGGCTTGATCTGGAATAGTGGGAACCTCTTTAAGTATACTAATTCGGGCAGAATTAGGACACCCAGGAACTTTTATTGGAGATGACCAAATCTATAATGTAATTGTAACAGCACATGCTTTTATTATAATTTTCTTCATAGTTATGCCTATTTTAATTGGTGGCTTTGGAAATTGACTACTTCCTTTAATACTAGGGGCCCCTGATATAGCCTTTCCCCGTATAAATAATATAAGCTTTTGACTTTTACCCCCTTCTCTAACCCTTCTTCTTTCTAGTTCATTTGTAGAAAATGGGGCGGGTACAGGATGAACAGTATATCCCCCCTTATCTTCAAGTATTGCCCATAGTGGGGCCTCTGTTGACCTAGCCATTTTTTCCCTACATTTAGCCGGGGTATCCTCTATTTTAGGATCAGTTAATTTTATTACAACAGTAATTAATATACGATCAAAAGGAATTACTTTAGACCGTATACCTTTATTTGTTTGATCAATTGTAATTACAACTGTTCTTTTACTTCTTTCATTGCCAGTATTAGCAGGAGCTATTACAATATTATTAACT------------------------------------------------------------------------
>Stictochironomus_sticticus|BIOUG16965-G09|GMP*03970|KR627960
----------------------------------------GGAACCTCTTTAAGTATACTAATTCGGGCAGAATTAGGACACCCAGGAACTTTTATTGGAGATGACCAAATCTATAATGTAATTGTAACAGCACATGCTTTTATTATAATTTTCTTCATAGTTATGCCTATTTTAATTGGTGGCTTTGGAAATTGACTACTTCCTTTAATACTAGGGGCCCCTGATATAGCCTTTCCCCGTATAAATAATATAAGCTTTTGACTTTTACCCCCTTCTCTAACCCTTCTTCTTTCTAGTTCATTTGTAGAAAATGGGGCGGGTACAGGATGAACAGTATATCCCCCCTTATCTTCAAGTATTGCCCATAGTGGGGCCTCTGTTGACCTAGCCATTTTTTCCCTACATTTAGCCGGGGTATCCTCTATTTTAGGATCAGTTAATTTTATTACAACAGTAATTAATATACGATCAAAAGGAATTACTTTAGACCGTATACCTTTATTTGTTTGATCAATTGTAATTACAACTGTTCTTTTACTTCTTTCATTGCCAGTATTAGCAGGAGCTATTACAATATTATTAACTGAC---------------------------------------------------------------------
>Stictochironomus_sticticus|BIOUG16645-D08|GMP*03969|KR615003
-ACATTATACTTTATTTTTGGGGCTTGATCTGGAATAGTGGGAACCTCTTTAAGTATACTAATTCGGGCAGAATTAGGACACCCAGGAACTTTTATTGGAGATGACCAAATCTATAATGTAATTGTAACAGCACATGCTTTTATTATAATTTTCTTCATAGTTATGCCTATTTTAATTGGTGGCTTTGGAAATTGACTACTTCCTTTAATACTAGGGGCCCCTGATATAGCCTTTCCCCGTATAAATAATATAAGCTTTTGACTTTTACCCCCTTCTCTAACCCTTCTTCTTTCTAGTTCATTTGTAGAAAATGGGGCGGGTACAGGATGAACAGTATATCCCCCCTTATCTTCAAGTATTGCCCATAGTGGGGCCTCTGTTGACCTAGCCATTTTTTCCCTACATTTAGCCGGGGTATCCTCTATTTTAGGATCAGTTAATTTTATTACAACAGTAATTAATATACGATCAAAAGGAATTACTTTAGACCGTATACCTTTATTTGTTTGATCAATTGTAATTACAACTGTTCTTTTACTTCTTTCATTGCCAGTATTAGCAGGAGCTATTACAATATTATTAACTGACCGAAAT---------------------------------------------------------------
>Stictochironomus_sticticus|BIOUG16965-F10|GMP*03970|KR618935
-ACATTATACTTTATTTTTGGGGCTTGATCTGGAATAGTGGGAACCTCTTTAAGTATACTAATTCGGGCAGAATTAGGACACCCAGGAACTTTTATTGGAGATGACCAAATCTATAATGTAATTGTAACAGCACATGCTTTTATTATAATTTTCTTCATAGTTATGCCTATTTTAATTGGTGGCTTTGGAAATTGACTACTTCCTTTAATACTAGGGGCCCCTGATATAGCCTTTCCCCGTATAAATAATATAAGCTTTTGACTTTTACCCCCTTCTCTAACCCTTCTTCTTTCTAGTTCATTTGTAGAAAATGGGGCAGGTACAGGATGAACAGTATATCCCCCCTTATCTTCAAGTATTGCCCATAGTGGGGCCTCTGTTGACCTAGCCATTTTTTCCCTACATTTAGCCGGGGTATCCTCTATTTTAGGATCAGTTAATTTTATTACAACAGTAATTAATATACGATCAAAAGGAATTACTTTAGACCGTATACCTTTATTTGTTTGATCAATTGTAATTACAACTGTTCTTTTACTTCTTTCATTGCCAGTATTAGCAGGAGCTATTACAATATTATTAACTGACCGAAATCTAAATACTTCATTTTTTGATCCTGCTGGG---------------------------------
>Stictochironomus_sticticus|BIOUG16965-F08|GMP*03970|KR615772
-------------ATTTTTGGGGCTTGATCTGGAATAGTGGGAACCTCTTTAAGTATACTAATTCGGGCAGAATTAGGACACCCAGGAACTTTTATTGGAGATGACCAAATCTATAATGTAATTGTAACAGCACATGCTTTTATTATAATTTTCTTCATAGTTATGCCTATTTTAATTGGTGGCTTTGGAAATTGACTACTTCCTTTAATACTAGGGGCCCCTGATATAGCCTTTCCCCGTATAAATAATATAAGCTTTTGACTTTTACCCCCTTCTCTAACCCTTCTTCTTTCTAGTTCATTTGTAGAAAATGGGGCGGGTACAGGATGAACAGTATATCCCCCCTTATCTTCAAGTATTGCCCATAGTGGGGCCTCTGTTGACCTAGCCATTTTTTCCCTACATTTAGCCGGGGTATCCTCTATTTTAGGATCAGTTAATTTTATTACAACAGTAATTAATATACGATCAAAAGGAATTACTTTAGACCGTATACCTTTATTTGTTTGATCAATTGTAATTACAACTGTTCTTTTACTTCTTTCATTGCCAGTATTAGCAGGAGCTATTACAATA---------------------------------------------------------------------------------
>Stictochironomus_sticticus|BIOUG16795-H09|GMP*03969|KR622584
-ACATTATACTTTATTTTTGGGGCTTGATCTGGAATAGTGGGAACCTCTTTAAGTATACTAATTCGGGCAGAATTAGGACACCCAGGAACTTTTATTGGAGATGACCAAATCTATAATGTAATTGTAACAGCACATGCTTTTATTATAATTTTCTTCATAGTTATGCCTATTTTAATTGGTGGCTTTGGAAATTGACTACTTCCTTTAATACTAGGGGCCCCTGATATAGCCTTTCCCCGTATAAATAATATAAGCTTTTGACTTTTACCCCCTTCTCTAACCCTTCTTCTTTCTAGTTCATTTGTAGAAAATGGGGCGGGTACAGGATGAACAGTATATCCCCCCTTATCTTCAAGTATTGCCCATAGTGGGGCCTCTGTTGACCTAGCCATTTTTTCCCTACATTTAGCCGGGGTATCCTCTATTTTAGGATCAGTTAATTTTATTACAACAGTAATTAATATACGATCAAAAGGAATTACTTTAGACCGTATACCTTTATTTGTTTGATCAATTGTAATTACAACTGTTCTTTTACTTCTTTCATTGCCAGTATTAGCAGGAGCTATTACAATATTATTAACTGACCGA------------------------------------------------------------------
>Stictochironomus_sticticus|BIOUG17078-F08|GMP*03970|KR632186
----------TTTATTTTTGGGGCTTGATCTGGAATAGTGGGAACCTCTTTAAGTATACTAATTCGGGCAGAATTAGGACACCCAGGAACTTTTATTGGAGATGACCAAATCTATAATGTAATTGTAACAGCACATGCTTTTATTATAATTTTCTTCATAGTTATGCCTATTTTAATTGGTGGCTTTGGAAATTGACTACTTCCTTTAATACTAGGGGCCCCTGATATAGCCTTTCCCCGTATAAATAATATAAGCTTTTGACTTTTACCCCCTTCTCTAACCCTTCTTCTTTCTAGTTCATTTGTAGAAAATGGGGCGGGTACAGGATGAACAGTATATCCCCCCTTATCTTCAAGTATTGCCCATAGTGGGGCCTCTGTTGACCTAGCCATTTTTTCCCTACATTTAGCCGGGGTATCCTCTATTTTAGGATCAGTTAATTTTATTACAACAGTAATTAATATACGATCAAAAGGAATTACTTTAGACCGTATACCTTTATTTGTTTGATCAATTGTAATTACAACTGTTCTTTTACTTCTTTCATTGCCAGTATTAGCAGGAGCTATTACAATATTATTAACTGAC---------------------------------------------------------------------
>Stictochironomus_sticticus|BIOUG16823-F02|GMP*03969|KR617490
----------------------------------------GGAACCTCTTTAAGTATACTAATTCGGGCAGAATTAGGACACCCAGGAACTTTTATTGGAGATGACCAAATCTATAATGTAATTGTAACAGCACATGCTTTTATTATAATTTTCTTCATAGTTATGCCTATTTTAATTGGTGGCTTTGGAAATTGACTACTTCCTTTAATACTAGGGGCCCCTGATATAGCCTTTCCCCGTATAAATAATATAAGCTTTTGACTTTTACCCCCTTCTCTAACCCTTCTTCTTTCTAGTTCATTTGTAGAAAATGGGGCGGGTACAGGATGAACAGTATATCCCCCCTTATCTTCAAGTATTGCCCATAGTGGGGCCTCTGTTGACCTAGCCATTTTTTCCCTACATTTAGCCGGGGTATCCTCTATTTTAGGATCAGTTAATTTTATTACAACAGTAATTAATATACGATCAAAAGGAATTACTTTAGACCGTATACCTTTATTTGTTTGATCAATTGTAATTACAACTGTTCTTTTACTTCTTTCATTGCCAGTATTAGCAGGAGCTATTACAATA---------------------------------------------------------------------------------
>Stictochironomus_sticticus|BIOUG16965-D06|GMP*03970|KR625677
-ACATTATACTTTATTTTTGGGGCTTGATCTGGAATAGTGGGAACCTCTTTAAGTATACTAATTCGGGCAGAATTAGGACACCCAGGAACTTTTATTGGAGATGACCAAATCTATAATGTAATTGTAACAGCACATGCTTTTATTATAATTTTCTTCATAGTTATGCCTATTTTAATTGGTGGCTTTGGAAATTGACTACTTCCTTTAATACTAGGGGCCCCTGATATAGCCTTTCCCCGTATAAATAATATAAGCTTTTGACTTTTACCCCCTTCTCTAACCCTTCTTCTTTCTAGTTCATTTGTAGAAAATGGGGCGGGTACAGGATGAACAGTATATCCCCCCTTATCTTCAAGTATTGCCCATAGTGGGGCCTCTGTTGACCTAGCCATTTTTTCCCTACATTTAGCCGGGGTATCCTCTATTTTAGGATCAGTTAATTTTATTACAACAGTAATTAATATACGATCAAAAGGAATTACTTTAGACCGTATACCTTTATTTGTTTGATCAATTGTAATTACAACTGTTCTTTTACTTCTTTCATTGCCAGTATTAGCAGGAGCTATTACAATATTATTAACTGAC---------------------------------------------------------------------
>Stictochironomus_sticticus|BIOUG17078-E07|GMP*03970|KR621061
----------TTTATTTTTGGGGCTTGATCTGGAATAGTGGGAACCTCTTTAAGTATACTAATTCGGGCAGAATTAGGACACCCAGGAACTTTTATTGGAGATGACCAAATCTATAATGTAATTGTAACAGCACATGCTTTTATTATAATTTTCTTCATAGTTATGCCTATTTTAATTGGTGGCTTTGGAAATTGACTACTTCCTTTAATACTAGGGGCCCCTGATATAGCCTTTCCCCGTATAAATAATATAAGCTTTTGACTTTTACCCCCTTCTCTAACCCTTCTTCTTTCTAGTTCATTTGTAGAAAATGGGGCGGGTACAGGATGAACAGTATATCCCCCCTTATCTTCAAGTATTGCCCATAGTGGGGCCTCTGTTGACCTAGCCATTTTTTCCCTACATTTAGCCGGGGTATCCTCTATTTTAGGATCAGTTAATTTTATTACAACAGTAATTAATATACGATCAAAAGGAATTACTTTAGACCGTATACCTTTATTTGTTTGATCAATTGTAATTACAACTGTTCTTTTACTTCTTTCATTGCCAGTATTAGCAGGAGCTATTACAATATTATTAACTGAC---------------------------------------------------------------------
>Stictochironomus_sticticus|BIOUG17166-B12|GMP*03970|KR614319
-------------ATTTTTGGGGCTTGATCTGGAATAGTGGGAACCTCTTTAAGTATACTAATTCGGGCAGAATTAGGACACCCAGGAACTTTTATTGGAGATGACCAAATCTATAATGTAATTGTAACAGCACATGCTTTTATTATAATTTTCTTCATAGTTATGCCTATTTTAATTGGTGGCTTTGGAAATTGACTACTTCCTTTAATACTAGGGGCCCCTGATATAGCCTTTCCCCGTATAAATAATATAAGCTTTTGACTTTTACCCCCTTCTCTAACCCTTCTTCTTTCTAGTTCATTTGTAGAAAATGGGGCGGGTACAGGATGAACAGTATATCCCCCCTTATCTTCAAGTATTGCCCATAGTGGGGCCTCTGTTGACCTAGCCATTTTTTCCCTACATTTAGCCGGGGTATCCTCTATTTTAGGATCAGTTAATTTTATTACAACAGTAATTAATATACGATCAAAAGGAATTACTTTAGACCGTATACCTTTATTTGTTTGATCAATTGTAATTACAACTGTTCTTTTACTTCTTTCATTGCCAGTATTAGCAGGAGCTATTACAATATTATTAACTGAC---------------------------------------------------------------------
>Stictochironomus_sticticus|BIOUG16799-E09|GMP*03969|KR623461
-ACATTATACTTTATTTTTGGGGCTTGATCTGGAATAGTGGGAACCTCTTTAAGTATACTAATTCGGGCAGAATTAGGACACCCAGGAACTTTTATTGGAGATGACCAAATCTATAATGTAATTGTAACAGCACATGCTTTTATTATAATTTTCTTCATAGTTATGCCTATTTTAATTGGTGGCTTTGGAAATTGACTACTTCCTTTAATACTAGGGGCCCCTGATATAGCCTTTCCCCGTATAAATAATATAAGCTTTTGACTTTTACCCCCTTCTCTAACCCTTCTTCTTTCTAGTTCATTTGTAGAAAATGGGGCGGGTACAGGATGAACAGTATATCCCCCCTTATCTTCAAGTATTGCCCATAGTGGGGCCTCTGTTGACCTAGCCATTTTTTCCCTACATTTAGCCGGGGTATCCTCTATTTTAGGATCAGTTAATTTTATTACAACAGTAATTAATATACGATCAAAAGGAATTACTTTAGACCGTATACCTTTATTTGTTTGATCAATTGTAATTACAACTGTTCTTTTACTTCTTTCATTGCCAGTATTAGCAGGAGCTATTACAATATTATTAACTGACCGAAAT---------------------------------------------------------------
>Stictochironomus_sticticus|BIOUG16644-H07|GMP*03969|KR629122
-------------------------------------------------------ATACTAATTCGGGCAGAATTAGGACACCCAGGAACTTTTATTGGAGATGACCAAATCTATAATGTAATTGTAACAGCACATGCTTTTATTATAATTTTCTTCATAGTTATGCCTATTTTAATTGGTGGCTTTGGAAATTGACTACTTCCTTTAATACTAGGGGCCCCTGATATAGCCTTTCCCCGTATAAATAATATAAGCTTTTGACTTTTACCCCCTTCTCTAACCCTTCTTCTTTCTAGTTCATTTGTAGAAAATGGGGCGGGTACAGGATGAACAGTATATCCCCCCTTATCTTCAAGTATTGCCCATAGTGGGGCCTCTGTTGACCTAGCCATTTTTTCCCTACATTTAGCCGGGGTATCCTCTATTTTAGGATCAGTTAATTTTATTACAACAGTAATTAATATACGATCAAAAGGAATTACTTTAGACCGTATACCTTTATTTGTTTGATCAATTGTAATTACAACTGTTCTTTTACTTCTTTCATTGCCAGTATTAGCAGGA---------------------------------------------------------------------------------------------
>Stictochironomus_sticticus|BIOUG16823-D06|GMP*03969|KR630370
-------------------------------GGAATAGTGGGAACCTCTTTAAGTATACTAATTCGGGCAGAATTAGGACACCCAGGAACTTTTATTGGAGATGACCAAATCTATAATGTAATTGTAACAGCACATGCTTTTATTATAATTTTCTTCATAGTTATGCCTATTTTAATTGGTGGCTTTGGAAATTGACTACTTCCTTTAATACTAGGGGCCCCTGATATAGCCTTTCCCCGTATAAATAATATAAGCTTTTGACTTTTACCCCCTTCTCTAACCCTTCTTCTTTCTAGTTCATTTGTAGAAAATGGGGCGGGTACAGGATGAACAGTATATCCCCCCTTATCTTCAAGTATTGCCCATAGTGGGGCCTCTGTTGACCTAGCCATTTTTTCCCTACATTTAGCCGGGGTATCCTCTATTTTAGGATCAGTTAATTTTATTACAACAGTAATTAATATACGATCAAAAGGAATTACTTTAGACCGTATACCTTTATTTGTTTGATCAATTGTAATTACAACTGTTCTTTTACTTCTTTCATTGCCAGTATTAGCAGGAGCTATTACAATATTATTAACTGACCGAAATCTAAATACTTCATTT------------------------------------------------
>Stictochironomus_sticticus|BIOUG17078-D05|GMP*03970|KR622962
-ACATTATACTTTATTTTTGGGGCTTGATCTGGAATAGTGGGAACCTCTTTAAGTATACTAATTCGGGCAGAATTAGGACACCCAGGAACTTTTATTGGAGATGACCAAATCTATAATGTAATTGTAACAGCACATGCTTTTATTATAATTTTCTTCATAGTTATGCCTATTTTAATTGGTGGCTTTGGAAATTGACTACTTCCTTTAATACTAGGGGCCCCTGATATAGCCTTTCCCCGTATAAATAATATAAGCTTTTGACTTTTACCCCCTTCTCTAACCCTTCTTCTTTCTAGTTCATTTGTAGAAAATGGGGCGGGTACAGGATGAACAGTATATCCCCCCTTATCTTCAAGTATTGCCCATAGTGGGGCCTCTGTTGACCTAGCCATTTTTTCCCTACATTTAGCCGGGGTATCCTCTATTTTAGGATCAGTTAATTTTATTACAACAGTAATTAATATACGATCAAAAGGAATTACTTTAGACCGTATACCTTTATTTGTTTGATCAATTGTAATTACAACTGTTCTTTTACTTCTTTCATTGCCAGTATTAGCAGGAGCTATTACAATATTATTAACTGAC---------------------------------------------------------------------
>Stictochironomus_devinctus|BIOUG01241-G09|L*11BIOBUS-0559|
-ACATTATATTTTATTTTTGGAGCATGATCCGGAATAGTGGGAACATCTCTAAGTATATTAATTCGAGCTGAATTAGGTCACCCTGGAACCTTTATTGGGGACGACCAAATTTATAATGTGGTTGTTACAGCCCATGCTTTTGTTATAATTTTTTTTATAGTAATGCCTATTTTAATTGGAGGATTCGGTAATTGACTTCTTCCTTTAATATTAGGTGCCCCAGATATGGCTTTCCCCCGAATAAATAATATAAGTTTTTGATTATTACCCCCATCTCTTTCTCTCCTTCTTTCTAGTTCATTTGTAGAAAATGGAGCAGGAACTGGATGAACAGTATATCCCCCTTTATCAGCTAGTATTGCACACAGTGGTGCATCAGTCGATTTAGCTATTTTTTCCCTACATTTAGCGGGAGTCTCTTCTATTTTAGGTTCTGTAAATTTTATTACAACTGTAATTAATATACGATCTAAGGGTATTACTTTAGACCGAATACCATTATTTGTTTGATCTATTGTTATTACTACAGTTCTTCTTCTTCTTTCTCTTCCAGTTTTAGCCGGAGCTATTACAATACTTTTAACAGACCGAAATTTAAACACTTCTTTCTTCGACCCAGCAGGGGGAGGAGACCCAATTTTATATCAACATTTA---
>Stictochironomus_sticticus|BIOUG17078-D02|GMP*03970|KR614541
----------TTTATTTTTGGGGCTTGATCTGGAATAGTGGGAACCTCTTTAAGTATACTAATTCGGGCAGAATTAGGACACCCAGGAACTTTTATTGGAGATGACCAAATCTATAATGTAATTGTAACAGCACATGCTTTTATTATAATTTTCTTCATAGTTATGCCTATTTTAATTGGTGGCTTTGGAAATTGACTACTTCCTTTAATACTAGGGGCCCCTGATATAGCCTTTCCCCGTATAAATAATATAAGCTTTTGACTTTTACCCCCTTCTCTAACCCTTCTTCTTTCTAGTTCATTTGTAGAAAATGGGGCGGGTACAGGATGAACAGTATATCCCCCCTTATCTTCAAGTATTGCCCATAGTGGGGCCTCTGTTGACCTAGCCATTTTTTCCCTACATTTAGCCGGGGTATCCTCTATTTTAGGATCAGTTAATTTTATTACAACAGTAATTAATATACGATCAAAAGGAATTACTTTAGACCGTATACCTTTATTTGTTTGATCAATTGTAATTACAACTGTTCTTTTACTTCTTTCATTGCCAGTATTAGCAGGAGCTATTACAATATTATTAACTGAC---------------------------------------------------------------------
>Stictochironomus_sticticus|BIOUG17078-C12|GMP*03970|KR626909
-ACATTATACTTTATTTTTGGGGCTTGATCTGGAATAGTGGGAACCTCTTTAAGTATACTAATTCGGGCAGAATTAGGACACCCAGGAACTTTTATTGGAGATGACCAAATCTATAATGTAATTGTAACAGCACATGCTTTTATTATAATTTTCTTCATAGTTATGCCTATTTTAATTGGTGGCTTTGGAAATTGACTACTTCCTTTAATACTAGGGGCCCCTGATATAGCCTTTCCCCGTATAAATAATATAAGCTTTTGACTTTTACCCCCTTCTCTAACCCTTCTTCTTTCTAGTTCATTTGTAGAAAATGGGGCGGGTACAGGATGAACAGTATATCCCCCCTTATCTTCAAGTATTGCCCATAGTGGGGCCTCTGTTGACCTAGCCATTTTTTCCCTACATTTAGCCGGGGTATCCTCTATTTTAGGATCAGTTAATTTTATTACAACAGTAATTAATATACGATCAAAAGGAATTACTTTAGACCGTATACCTTTATTTGTTTGATCAATTGTAATTACAACTGTTCTTTTACTTCTTTCATTGCCAGTATTAGCAGGAGCTATTACAATATTATTAACTGAC---------------------------------------------------------------------
>Stictochironomus_sticticus|BIOUG17166-D04|GMP*03970|KR629585
-------------ATTTTTGGGGCTTGATCTGGAATAGTGGGAACCTCTTTAAGTATACTAATTCGGGCAGAATTAGGACACCCAGGAACTTTTATTGGAGATGACCAAATCTATAATGTAATTGTAACAGCACATGCTTTTATTATAATTTTCTTCATAGTTATGCCTATTTTAATTGGTGGCTTTGGAAATTGACTACTTCCTTTAATACTAGGGGCCCCTGATATAGCCTTTCCCCGTATAAATAATATAAGCTTTTGACTTTTACCCCCTTCTCTAACCCTTCTTCTTTCTAGTTCATTTGTAGAAAATGGGGCGGGTACAGGATGAACAGTATATCCCCCCTTATCTTCAAGTATTGCCCATAGTGGGGCCTCTGTTGACCTAGCCATTTTTTCCCTACATTTAGCCGGGGTATCCTCTATTTTAGGATCAGTTAATTTTATTACAACAGTAATTAATATACGATCAAAAGGAATTACTTTAGACCGTATACCTTTATTTGTTTGATCAATTGTAATTACAACTGTTCTTTTACTTCTTTCATTGCCAGTATTAGCAGGAGCTATTACAATATTATTAACT------------------------------------------------------------------------
>Stictochironomus_sticticus|BIOUG17078-C07|GMP*03970|KR617544
-ACATTATACTTTATTTTTGGGGCTTGATCTGGAATAGTGGGAACCTCTTTAAGTATACTAATTCGGGCAGAATTAGGACACCCAGGAACTTTTATTGGAGATGACCAAATCTATAATGTAATTGTAACAGCACATGCTTTTATTATAATTTTCTTCATAGTTATGCCTATTTTAATTGGTGGCTTTGGAAATTGACTACTTCCTTTAATACTAGGGGCCCCTGATATAGCCTTTCCCCGTATAAATAATATAAGCTTTTGACTTTTACCCCCTTCTCTAACCCTTCTTCTTTCTAGTTCATTTGTAGAAAATGGGGCGGGTACAGGATGAACAGTATATCCCCCCTTATCTTCAAGTATTGCCCATAGTGGGGCCTCTGTTGACCTAGCCATTTTTTCCCTACATTTAGCCGGGGTATCCTCTATTTTAGGATCAGTTAATTTTATTACAACAGTAATTAATATACGATCAAAAGGAATTACTTTAGACCGTATACCTTTATTTGTTTGATCAATTGTAATTACAACTGTTCTTTTACTTCTTTCATTGCCAGTATTAGCAGGAGCTATTACAATATTATTA---------------------------------------------------------------------------
>Stictochironomus_sticticus|BIOUG17078-C04|GMP*03970|KR618382
-ACATTATACTTTATTTTTGGGGCTTGATCTGGAATAGTGGGAACCTCTTTAAGTATACTAATTCGGGCAGAATTAGGACACCCAGGAACTTTTATTGGAGATGACCAAATCTATAATGTAATTGTAACAGCACATGCTTTTATTATAATTTTCTTCATAGTTATGCCTATTTTAATTGGTGGCTTTGGAAATTGACTACTTCCTTTAATACTAGGGGCCCCTGATATAGCCTTTCCCCGTATAAATAATATAAGCTTTTGACTTTTACCCCCTTCTCTAACCCTTCTTCTTTCTAGTTCATTTGTAGAAAATGGGGCGGGTACAGGATGAACAGTATATCCCCCCTTATCTTCAAGTATTGCCCATAGTGGGGCCTCTGTTGACCTAGCCATTTTTTCCCTACATTTAGCCGGGGTATCCTCTATTTTAGGATCAGTTAATTTTATTACAACAGTAATTAATATACGATCAAAAGGAATTACTTTAGACCGTATACCTTTATTTGTTTGATCAATTGTAATTACAACTGTTCTTTTACTTCTTTCATTGCCAGTATTAGCAGGAGCTATTACAATATTATTAACTGAC---------------------------------------------------------------------
>Stictochironomus_sticticus|BIOUG16644-F11|GMP*03969|KR631860
-------------------------------------------------------------ATTCGGGCAGAATTAGGACACCCAGGAACTTTTATTGGAGATGACCAAATCTATAATGTAATTGTAACAGCACATGCTTTTATTATAATTTTCTTCATAGTTATGCCTATTTTAATTGGTGGCTTTGGAAATTGACTACTTCCTTTAATACTAGGGGCCCCTGATATAGCCTTTCCCCGTATAAATAATATAAGCTTTTGACTTTTACCCCCTTCTCTAACCCTTCTTCTTTCTAGTTCATTTGTAGAAAATGGGGCGGGTACAGGATGAACAGTATATCCCCCCTTATCTTCAAGTATTGCCCATAGTGGGGCCTCTGTTGACCTAGCCATTTTTTCCCTACATTTAGCCGGGGTATCCTCTATTTTAGGATCAGTTAATTTTATTACAACAGTAATTAATATACGATCAAAAGGAATTACTTTAGACCGTATACCTTTATTTGTTTGATCAATTGTAATTACAACTGTTCTTTTACTTCTTTCATTGCCAGTATTAGCAGGAGCTATTACAATATTATTAACTGACCGAAATCTAAATACTTCATTTTTTGAT------------------------------------------
>Stictochironomus_juncaii|CH214|CH214|
-ACATTATATTTTATTTTTGGAGCTTGATCTGGGATAGTAGGAACTTCTTTAAGTATGTTAATTCGTGCTGAATTAGGACACCCAGGAACTTTTATTGGAGATGACCAAATTTACAATGTAATTGTTACAGCACACGCTTTTGTCATAATTTTTTTCATAGTTATACCTATTTTAATTGGAGGATTTGGTAATTGATTACTTCCGCTAATACTTGGGGCTCCTGATATAGCCTTTCCCCGAATAAATAATATAAGATTTTGGCTATTACCCCCCTCTCTTTCACTTCTTCTTTCTAGTTCAATTGTAGAAAATGGGGCAGGAACAGGTTGAACTGTGTACCCCCCACTTTCATCAAGTATTGCTCATAGAGGAGCATCTGTAGATTTAGCTATTTTTTCTTTACATTTAGCAGGAATCTCTTCAATTCTAGGATCAGTTAATTTTATTACAACCGTTATTAATATACGATCAAAAGGAATTACTCTTGATCGCATACCTTTATTTGTATGATCTATTGTAATTACAACGGTCCTCTTACTTTTATCTCTTCCTGTACTAGCAGGAGCCATCACTATATTATTAACAGATCGGAACTTAAATACATCCTTCTTTGACCCTGCTGGAGGAGGAGACCCTATTTTATATCAACACTTA---
>Stictochironomus_juncaii|CH212|CH212|
-ACATTATATTTTATTTTTGGAGCTTGATCTGGAATAGTAGGAACATCTTTAAGTATACTAATTCGAGCCGAATTAGGACACCCAGGTACTTTTATTGGTGACGACCAAATTTACAATGTAATTGTTACAGCACACGCTTTTATTATAATTTTTTTCATAGTTATGCCTATTTTAATTGGGGGGTTTGGTAATTGATTACTCCCCCTAATACTTGGAGCCCCTGATATAGCATTTCCCCGAATAAATAATATAAGTTTTTGACTATTACCTCCTTCTCTTTCCCTTCTTCTTTCTAGCTCAATTGTAGAAAATGGAGCAGGAACTGGATGAACGGTGTATCCTCCCCTCTCGTCAAGCATTGCTCATAGAGGGGCCTCTGTAGATTTAGCTATTTTTTCTTTACACTTAGCTGGAATTTCTTCAATCCTAGGATCGGTTAATTTTATTACAACTGTAATTAATATACGATCAAAAGGAATTACTCTTGATCGAATACCTTTATTTGTATGATCTATTGTAATCACAACTGTCCTTTTACTTTTATCTCTTCCTGTATTAGCAGGGGCTATTACTATATTATTAACAGATCGAAATTTAAACACTTCCTTCTTTGACCCTGCTGGAGGAGGAGACCCTATTTTATACCAACACTTA---
>Stictochironomus_pictulus|ZMUO.025173||MZ657768
-ACATTATATTTTATTTTTGGAGCTTGATCTGGGATAGTAGGAACTTCTTTAAGTATACTAATTCGAGCCGAATTAGGGCACCCAGGAACTTTTATTGGAGACGACCAAATTTACAATGTAATTGTAACAGCACACGCTTTTATCATAATTTTTTTCATAGTTATGCCCATTTTAATTGGAGGGTTTGGTAATTGACTACTTCCCCTAATACTTGGAGCACCTGATATAGCATTCCCCCGAATAAATAATATAAGTTTTTGACTATTGCCCCCCTCTCTTTCTCTTTTACTTTCTAGTTCAATTGTAGAAAATGGAGCAGGAACAGGTTGAACTGTATACCCTCCTCTTTCATCAAGTATTGCTCATAGAGGGGCCTCTGTAGATTTAGCCATTTTTTCTTTACACTTAGCCGGAATTTCTTCAATTCTAGGATCAGTTAATTTTATTACAACTGTTATTAATATACGGTCAAAAGGAATTACTCTTGACCGCATGCCTTTATTTGTATGATCTATCGTAATTACAACTGTTCTCTTACTTTTATCTCTTCCTGTATTAGCTGGAGCTATTACTATATTACTAACAGATCGAAATTTAAATACATCCTTCTTTGACCCTGCTGGGGGAGGAGACCCTATTTTATACCAACATTTA---
>Stictochironomus_pictulus|ZMUO.025172||MZ659643
-ACATTATATTTTATTTTTGGAGCTTGATCTGGGATAGTAGGAACTTCTTTAAGTATACTAATTCGAGCCGAATTAGGACACCCAGGAACTTTTATTGGAGACGACCAAATTTACAATGTAATTGTAACAGCACACGCTTTTATCATAATTTTTTTCATAGTTATGCCCATTTTAATTGGAGGGTTTGGTAATTGACTACTTCCCCTAATACTTGGAGCACCTGATATAGCATTCCCCCGAATAAATAATATAAGTTTTTGACTATTGCCCCCCTCTCTTTCTCTTTTACTTTCTAGTTCAATTGTAGAAAATGGAGCAGGAACAGGTTGAACTGTATACCCTCCTCTTTCATCAAGTATTGCTCATAGAGGGGCCTCTGTAGATTTAGCCATTTTTTCTTTACACTTAGCCGGAATTTCTTCAATTCTAGGATCAGTTAATTTTATTACAACTGTTATTAATATGCGGTCAAAAGGAATTACTCTTGACCGCATGCCTTTATTTGTATGATCTATCGTAATTACAACTGTTCTCTTACTTTTATCTCTTCCTGTGTTAGCTGGAGCTATTACTATATTACTAACAGATCGAAATTTAAATACATCCTTCTTTGACCCTGCTGGGGGAGGAGATCCTATTTTATACCAACATTTA---
>Stictochironomus_sticticus|BIOUG16965-A01|GMP*03970|KR631253
-ACATTATACTTTATTTTTGGGGCTTGATCTGGAATAGTGGGAACCTCTTTAAGTATACTAATTCGGGCAGAATTAGGACACCCAGGAACTTTTATTGGAGATGACCAAATCTATAATGTAATTGTAACAGCACATGCTTTTATTATAATTTTCTTCATAGTTATGCCTATTTTAATTGGTGGCTTTGGAAATTGACTACTTCCTTTAATACTAGGGGCCCCTGATATAGCCTTTCCCCGTATAAATAATATAAGCTTTTGACTTTTACCCCCTTCTCTAACCCTTCTTCTTTCTAGTTCATTTGTAGAAAATGGGGCGGGTACAGGATGAACAGTATATCCCCCCTTATCTTCAAGTATTGCCCATAGTGGGGCCTCTGTTGACCTAGCCATTTTTTCCCTACATTTAGCCGGGGTATCCTCTATTTTAGGATCAGTTAATTTTATTACAACAGTAATTAATATACGATCAAAAGGAATTACTTTAGACCGTATACCTTTATTTGTTTGATCAATTGTAATTACAACTGTTCTTTTACTTCTTTCATTGCCAGTATTAGCAGGAGCTATTACAATATTATTAACT------------------------------------------------------------------------
>Stictochironomus_sticticus|BIOUG17207-A05|GMP*03970|KR619283
-ACATTATACTTTATTTTTGGGGCTTGATCTGGAATAGTGGGAACCTCTTTAAGTATACTAATTCGGGCAGAATTAGGACACCCAGGAACTTTTATTGGAGATGACCAAATCTATAATGTAATTGTAACAGCACATGCTTTTATTATAATTTTCTTCATAGTTATGCCTATTTTAATTGGTGGCTTTGGAAATTGACTACTTCCTTTAATACTAGGGGCCCCTGATATAGCCTTTCCCCGTATAAATAATATAAGCTTTTGACTTTTACCCCCTTCTCTAACCCTTCTTCTTTCTAGTTCATTTGTAGAAAATGGGGCGGGTACAGGATGAACAGTATATCCCCCCTTATCTTCAAGTATTGCCCATAGTGGGGCCTCTGTTGACCTAGCCATTTTTTCCCTACATTTAGCCGGGGTATCCTCTATTTTAGGATCAGTTAATTTTATTACAACAGTAATTAATATACGATCAAAAGGAATTACTTTAGACCGTATACCTTTATTTGTTTGATCAATTGTAATTACAACTGTTCTTTTACTTCTTTCATTGCCAGTATTAGCAGGAGCTATTACAATATTATTAACTGACCGAAAT---------------------------------------------------------------
>Stictochironomus_sticticus|BIOUG17166-B08|GMP*03970|KR619096
-ACATTATACTTTATTTTTGGGGCTTGATCTGGAATAGTGGGAACCTCTTTAAGTATACTAATTCGGGCAGAATTAGGACACCCAGGAACTTTTATTGGAGATGACCAAATCTATAATGTAATTGTAACAGCACATGCTTTTATTATAATTTTCTTCATAGTTATGCCTATTTTAATTGGTGGCTTTGGAAATTGACTACTTCCTTTAATACTAGGGGCCCCTGATATAGCCTTTCCCCGTATAAATAATATAAGCTTTTGACTTTTACCCCCTTCTCTAACCCTTCTTCTTTCTAGTTCATTTGTAGAAAATGGGGCGGGTACAGGATGAACAGTATATCCCCCCTTATCTTCAAGTATTGCCCATAGTGGGGCCTCTGTTGACCTAGCCATTTTTTCCCTACATTTAGCCGGGGTATCCTCTATTTTAGGATCAGTTAATTTTATTACAACAGTAATTAATATACGATCAAAAGGAATTACTTTAGACCGTATACCTTTATTTGTTTGATCAATTGTAATTACAACTGTTCTTTTACTTCTTTCATTGCCAGTATTAGCAGGAGCTATTACAATATTATTAACTGAC---------------------------------------------------------------------
>Stictochironomus_sticticus|BIOUG16823-A10|GMP*03969|KR628089
-ACATTATACTTTATTTTTGGGGCTTGATCTGGAATAGTGGGAACCTCTTTAAGTATACTAATTCGGGCAGAATTAGGACACCCAGGAACTTTTATTGGAGATGACCAAATCTATAATGTAATTGTAACAGCACATGCTTTTATTATAATTTTCTTCATAGTTATGCCTATTTTAATTGGTGGCTTTGGAAATTGACTACTTCCTTTAATACTAGGGGCCCCTGATATAGCCTTTCCCCGTATAAATAATATAAGCTTTTGACTTTTACCCCCTTCTCTAACCCTTCTTCTTTCTAGTTCATTTGTAGAAAATGGGGCGGGTACAGGATGAACAGTATATCCCCCCTTATCTTCAAGTATTGCCCATAGTGGGGCCTCTGTTGACCTAGCCATTTTTTCCCTACATTTAGCCGGGGTATCCTCTATTTTAGGATCAGTTAATTTTATTACAACAGTAATTAATATACGATCAAAAGGAATTACTTTAGACCGTATACCTTTATTTGTTTGATCAATTGTAATTACAACTGTTCTTTTACTTCTTTCATTGCCAGTATTAGCAGGAGCTATTACAATATTATTAACTGACCGAAATCTAAATACTTCA---------------------------------------------------
>Stictochironomus_sp._1sc|CH195|CH195|
-ACATTATATTTTATTTTTGGAGCTTGATCTGGGATAGTAGGAACTTCTTTAAGTATGTTAATTCGTGCTGAATTAGGACACCCAGGAACTTTTATTGGAGATGACCAAATTTACAATGTAATTGTTACAGCACACGCTTTTGTCATAATTTTTTTCATAGTTATACCTATTTTAATTGGAGGATTTGGTAATTGATTACTTCCGCTAATACTTGGGGCTCCTGATATAGCCTTTCCCCGAATAAATAATATAAGATTTTGGCTATTACCCCCCTCTCTTTCACTTCTTCTTTCTAGTTCAATTGTAGAAAATGGGGCAGGAACAGGTTGAACTGTGTACCCCCCACTTTCATCAAGTATTGCTCATAGAGGAGCATCTGTAGATTTAGCTATTTTTTCTTTACATTTAGCAGGAATCTCTTCAATTCTAGGATCAGTTAATTTTATTACAACCGTTATTAATATACGATCAAAAGGAATTACTCTTGATCGCATACCTTTATTTGTATGATCTATTGTAATTACAACGGTCCTCTTACTTTTATCTCTTCCTGTACTAGCAGGAGCCATCACTATATTATTAACAGATCGGAACTTAAATACATCCTTCTTTGACCCTGCTGGAGGAGGAGACCCTATTTTATATCAACACTTA---
>Stictochironomus_sticticus|BIOUG17077-H09|GMP*03970|KR622604
-ACATTATACTTTATTTTTGGGGCTTGATCTGGAATAGTGGGAACCTCTTTAAGTATACTAATTCGGGCAGAATTAGGACACCCAGGAACTTTTATTGGAGATGACCAAATCTATAATGTAATTGTAACAGCACATGCTTTTATTATAATTTTCTTCATAGTTATGCCTATTTTAATTGGTGGCTTTGGAAATTGACTACTTCCTTTAATACTAGGGGCCCCTGATATAGCCTTTCCCCGTATAAATAATATAAGCTTTTGACTTTTACCCCCTTCTCTAACCCTTCTTCTTTCTAGTTCATTTGTAGAAAATGGGGCGGGTACAGGATGAACAGTATATCCCCCCTTATCTTCAAGTATTGCCCATAGTGGGGCCTCTGTTGACCTAGCCATTTTTTCCCTACATTTAGCCGGGGTATCCTCTATTTTAGGATCAGTTAATTTTATTACAACAGTAATTAATATACGATCAAAAGGAATTACTTTAGACCGTATACCTTTATTTGTTTGATCAATTGTAATTACAACTGTTCTTTTACTTCTTTCATTGCCAGTATTAGCAGGA---------------------------------------------------------------------------------------------
>Stictochironomus_sticticus|BIOUG17166-A05|GMP*03970|KR626033
----------TTTATTTTTGGGGCTTGATCTGGAATAGTGGGAACCTCTTTAAGTATACTAATTCGGGCAGAATTAGGACACCCAGGAACTTTTATTGGAGATGACCAAATCTATAATGTAATTGTAACAGCACATGCTTTTATTATAATTTTCTTCATAGTTATGCCTATTTTAATTGGTGGCTTTGGAAATTGACTACTTCCTTTAATACTAGGGGCCCCTGATATAGCCTTTCCCCGTATAAATAATATAAGCTTTTGACTTTTACCCCCTTCTCTAACCCTTCTTCTTTCTAGTTCATTTGTAGAAAATGGGGCGGGTACAGGATGAACAGTATATCCCCCCTTATCTTCAAGTATTGCCCATAGTGGGGCCTCTGTTGACCTAGCCATTTTTTCCCTACATTTAGCCGGGGTATCCTCTATTTTAGGATCAGTTAATTTTATTACAACAGTAATTAATATACGATCAAAAGGAATTACTTTAGACCGTATACCTTTATTTGTTTGATCAATTGTAATTACAACTGTTCTTTTACTTCTTTCATTGCCAGTATTAGCAGGAGCTATTACAATA---------------------------------------------------------------------------------
>Stictochironomus_sticticus|BIOUG17166-A04|GMP*03970|KR616567
-------------ATTTTTGGGGCTTGATCTGGAATAGTGGGAACCTCTTTAAGTATACTAATTCGGGCAGAATTAGGACACCCAGGAACTTTTATTGGAGATGACCAAATCTATAATGTAATTGTAACAGCACATGCTTTTATTATAATTTTCTTCATAGTTATGCCTATTTTAATTGGTGGCTTTGGAAATTGACTACTTCCTTTAATACTAGGGGCCCCTGATATAGCCTTTCCCCGTATAAATAATATAAGCTTTTGACTTTTACCCCCTTCTCTAACCCTTCTTCTTTCTAGTTCATTTGTAGAAAATGGGGCGGGTACAGGATGAACAGTATATCCCCCCTTATCTTCAAGTATTGCCCATAGTGGGGCCTCTGTTGACCTAGCCATTTTTTCCCTACATTTAGCCGGGGTATCCTCTATTTTAGGATCAGTTAATTTTATTACAACAGTAATTAATATACGATCAAAAGGAATTACTTTAGACCGTATACCTTTATTTGTTTGATCAATTGTAATTACAACTGTTCTTTTACTTCTTTCATTGCCAGTATTAGCAGGAGCTATTACAATATTATTAACTGACCGAAAT---------------------------------------------------------------
>Stictochironomus_sticticus|BIOUG17077-H02|GMP*03970|KR620915
-------------------------------------GTGGGAACCTCTTTAAGTATACTAATTCGGGCAGAATTAGGACACCCAGGAACTTTTATTGGAGATGACCAAATCTATAATGTAATTGTAACAGCACATGCTTTTATTATAATTTTCTTCATAGTTATGCCTATTTTAATTGGTGGCTTTGGAAATTGACTACTTCCTTTAATACTAGGGGCCCCTGATATAGCCTTTCCCCGTATAAATAATATAAGCTTTTGACTTTTACCCCCTTCTCTAACCCTTCTTCTTTCTAGTTCATTTGTAGAAAATGGGGCGGGTACAGGATGAACAGTATATCCCCCCTTATCTTCAAGTATTGCCCATAGTGGGGCCTCTGTTGACCTAGCCATTTTTTCCCTACATTTAGCCGGGGTATCCTCTATTTTAGGATCAGTTAATTTTATTACAACAGTAATTAATATACGATCAAAAGGAATTACTTTAGACCGTATACCTTTATTTGTTTGATCAATTGTAATTACAACTGTTCTTTTACTTCTTTCATTGCCAGTATTAGCAGGAGCTATTACAATA---------------------------------------------------------------------------------
>Stictochironomus_sticticus|BIOUG17077-H01|GMP*03970|KR616182
----------------------------------ATAGTGGGAACCTCTTTAAGTATACTAATTCGGGCAGAATTAGGACACCCAGGAACTTTTATTGGAGATGACCAAATCTATAATGTAATTGTAACAGCACATGCTTTTATTATAATTTTCTTCATAGTTATGCCTATTTTAATTGGTGGCTTTGGAAATTGACTACTTCCTTTAATACTAGGGGCCCCTGATATAGCCTTTCCCCGTATAAATAATATAAGCTTTTGACTTTTACCCCCTTCTCTAACCCTTCTTCTTTCTAGTTCATTTGTAGAAAATGGGGCGGGTACAGGATGAACAGTATATCCCCCCTTATCTTCAAGTATTGCCCATAGTGGGGCCTCTGTTGACCTAGCCATTTTTTCCCTACATTTAGCCGGGGTATCCTCTATTTTAGGATCAGTTAATTTTATTACAACAGTAATTAATATACGATCAAAAGGAATTACTTTAGACCGTATACCTTTATTTGTTTGATCAATTGTAATTACAACTGTTCTTTTACTTCTTTCATTGCCAGTATTAGCAGGAGCTATTACAATATTATTAACTGACCGA------------------------------------------------------------------
>Stictochironomus_sticticus|BIOUG16822-G07|GMP*03969|KR619518
-------------ATTTTTGGGGCTTGATCTGGAATAGTGGGAACCTCTTTAAGTATACTAATTCGGGCAGAATTAGGACACCCAGGAACTTTTATTGGAGATGACCAAATCTATAATGTAATTGTAACAGCACATGCTTTTATTATAATTTTCTTCATAGTTATGCCTATTTTAATTGGTGGCTTTGGAAATTGACTACTTCCTTTAATACTAGGGGCCCCTGATATAGCCTTTCCCCGTATAAATAATATAAGCTTTTGACTTTTACCCCCTTCTCTAACCCTTCTTCTTTCTAGTTCATTTGTAGAAAATGGGGCGGGTACAGGATGAACAGTATATCCCCCCTTATCTTCAAGTATTGCCCATAGTGGGGCCTCTGTTGACCTAGCCATTTTTTCCCTACATTTAGCCGGGGTATCCTCTATTTTAGGATCAGTTAATTTTATTACAACAGTAATTAATATACGATCAAAAGGAATTACTTTAGACCGTATACCTTTATTTGTTTGATCAATTGTAATTACAACTGTTCTTTTACTTCTTTCA---------------------------------------------------------------------------------------------------------------
>Stictochironomus_sticticus|BIOUG16964-E12|GMP*03970|KR620507
-ACATTATACTTTATTTTTGGGGCTTGATCTGGAATAGTGGGAACCTCTTTAAGTATACTAATTCGGGCAGAATTAGGACACCCAGGAACTTTTATTGGAGATGACCAAATCTATAATGTAATTGTAACAGCACATGCTTTTATTATAATTTTCTTCATAGTTATGCCTATTTTAATTGGTGGCTTTGGAAATTGACTACTTCCTTTAATACTAGGGGCCCCTGATATAGCCTTTCCCCGTATAAATAATATAAGCTTTTGACTTTTACCCCCTTCTCTAACCCTTCTTCTTTCTAGTTCATTTGTAGAAAATGGGGCGGGTACAGGATGAACAGTATATCCCCCCTTATCTTCAAGTATTGCCCATAGTGGGGCCTCTGTTGACCTAGCCATTTTTTCCCTACATTTAGCCGGGGTATCCTCTATTTTAGGATCAGTTAATTTTATTACAACAGTAATTAATATACGATCAAAAGGAATTACTTTAGACCGTATACCTTTATTTGTTTGATCAATTGTAATTACAACTGTTCTTTTACTTCTTTCATTGCCAGTATTAGCAGGAGCTATTACAATATTATTAACTGACCGAAATCTAAATACTTCATTTTTTGATCCTGCTGGG---------------------------------
>Stictochironomus_sticticus|BIOUG16920-B08|GMP*03969|KR629668
-ACATTATACTTTATTTTTGGGGCTTGATCTGGAATAGTGGGAACCTCTTTAAGTATACTAATTCGGGCAGAATTAGGACACCCAGGAACTTTTATTGGAGATGACCAAATCTATAATGTAATTGTAACAGCACATGCTTTTATTATAATTTTCTTCATAGTTATGCCTATTTTAATTGGTGGCTTTGGAAATTGACTACTTCCTTTAATACTAGGGGCCCCTGATATAGCCTTTCCCCGTATAAATAATATAAGCTTTTGACTTTTACCCCCTTCTCTAACCCTTCTTCTTTCTAGTTCATTTGTAGAAAATGGGGCGGGTACAGGATGAACAGTATATCCCCCCTTATCTTCAAGTATTGCCCATAGTGGGGCCTCTGTTGACCTAGCCATTTTTTCCCTACATTTAGCCGGGGTATCCTCTATTTTAGGATCAGTTAATTTTATTACAACAGTAATTAATATACGATCAAAAGGAATTACTTTAGACCGTATACCTTTATTTGTTTGATCAATTGTAATTACAACTGTTCTTTTACTTCTTTCATTGCCAGTATTAGCAGGAGCTATTACAATATTATTAACTGAC---------------------------------------------------------------------
>Stictochironomus_sticticus|BIOUG16822-F03|GMP*03969|KR622219
----------TTTATTTTTGGGGCTTGATCTGGAATAGTGGGAACCTCTTTAAGTATACTAATTCGGGCAGAATTAGGACACCCAGGAACTTTTATTGGAGATGACCAAATCTATAATGTAATTGTAACAGCACATGCTTTTATTATAATTTTCTTCATAGTTATGCCTATTTTAATTGGTGGCTTTGGAAATTGACTACTTCCTTTAATACTAGGGGCCCCTGATATAGCCTTTCCCCGTATAAATAATATAAGCTTTTGACTTTTACCCCCTTCTCTAACCCTTCTTCTTTCTAGTTCATTTGTAGAAAATGGGGCGGGTACAGGATGAACAGTATATCCCCCCTTATCTTCAAGTATTGCCCATAGTGGGGCCTCTGTTGACCTAGCCATTTTTTCCCTACATTTAGCCGGGGTATCCTCTATTTTAGGATCAGTTAATTTTATTACAACAGTAATTAATATACGATCAAAAGGAATTACTTTAGACCGTATACCTTTATTTGTTTGATCAATTGTAATTACAACTGTTCTTTTACTTCTTTCATTGCCAGTATTAGCAGGA---------------------------------------------------------------------------------------------
>Stictochironomus_sticticus|BIOUG17015-F07|GMP*03970|KR616420
----------TTTATTTTTGGGGCTTGATCTGGAATAGTGGGAACCTCTTTAAGTATACTAATTCGGGCAGAATTAGGACACCCAGGAACTTTTATTGGAGATGACCAAATCTATAATGTAATTGTAACAGCACATGCTTTTATTATAATTTTCTTCATAGTTATGCCTATTTTAATTGGTGGCTTTGGAAATTGACTACTTCCTTTAATACTAGGGGCCCCTGATATAGCCTTTCCCCGTATAAATAATATAAGCTTTTGACTTTTACCCCCTTCTCTAACCCTTCTTCTTTCTAGTTCATTTGTAGAAAATGGGGCGGGTACAGGATGAACAGTATATCCCCCCTTATCTTCAAGTATTGCCCATAGTGGGGCCTCTGTTGACCTAGCCATTTTTTCCCTACATTTAGCCGGGGTATCCTCTATTTTAGGATCAGTTAATTTTATTACAACAGTAATTAATATACGATCAAAAGGAATTACTTTAGACCGTATACCTTTATTTGTTTGATCAATTGTAATTACAACTGTTCTTTTACTTCTTTCATTGCCAGTATTAGCAGGA---------------------------------------------------------------------------------------------
>Stictochironomus_sticticus|BIOUG17165-F07|GMP*03970|KR616463
-ACATTATACTTTATTTTTGGGGCTTGATCTGGAATAGTGGGAACCTCTTTAAGTATACTAATTCGGGCAGAATTAGGACACCCAGGAACTTTTATTGGAGATGACCAAATCTATAATGTAATTGTAACAGCACATGCTTTTATTATAATTTTCTTCATAGTTATGCCTATTTTAATTGGTGGCTTTGGAAATTGACTACTTCCTTTAATACTAGGGGCCCCTGATATAGCCTTTCCCCGTATAAATAATATAAGCTTTTGACTTTTACCCCCTTCTCTAACCCTTCTTCTTTCTAGTTCATTTGTAGAAAATGGGGCGGGTACAGGATGAACAGTATATCCCCCCTTATCTTCAAGTATTGCCCATAGTGGGGCCTCTGTTGACCTAGCCATTTTTTCCCTACATTTAGCCGGGGTATCCTCTATTTTAGGATCAGTTAATTTTATTACAACAGTAATTAATATACGATCAAAAGGAATTACTTTAGACCGTATACCTTTATTTGTTTGATCAATTGTAATTACAACTGTTCTTTTACTTCTTTCATTGCCAGTATTAGCAGGAGCTATTACAATATTATTAACTGAC---------------------------------------------------------------------
>Stictochironomus_psilopterus|BJ150||HM405981
-ACATTATATTTTATTTTCGGGGCTTGATCTGGGATAGTAGGAACTTCTTTAAGTATACTAATTCGAGCTGAATTAGGACACCCAGGAACTTTCATTGGAGATGACCAAATCTACAATGTAATTGTAACGGCTCATGCTTTTATCATAATTTTTTTTATAGTTATACCTATTTTAATCGGAGGATTTGGTAATTGGCTACTTCCTTTAATATTAGGCGCTCCTGATATAGCTTTTCCTCGAATAAATAACATAAGTTTCTGACTATTACCCCCCTCTCTTTCACTTCTTCTTTCTAGTTCAATTGTAGAAAATGGGGCAGGAACTGGATGAACTGTATATCCCCCCTTATCATCAAGTATCGCCCATAGTGGAGCTTCTGTTGATTTAGCTATTTTTTCATTACATTTAGCGGGGGTTTCTTCTATTTTAGGGTCGGTTAATTTCATTACAACCGTTATTAATATACGATCAAAGGGGATTACTTTAGACCGTATACCTTTATTTGTTTGATCAATTGTTATTACAACAGTTCTTTTACTTCTTTCACTACCAGTTTTAGCGGGAGCTATTACTATATTATTAACCGATCGAAATTTAAATACTTCATTCTTTGACCCTGCGGGAGGAGGAGACCCTATTTTATACCAACACTTA---
>Stictochironomus_sticticus|BIOUG16939-D04|GMP*03969|KR625359
-ACATTATACTTTATTTTTGGGGCTTGATCTGGAATAGTGGGAACCTCTTTAAGTATACTAATTCGGGCAGAATTAGGACACCCAGGAACTTTTATTGGAGATGACCAAATCTATAATGTAATTGTAACAGCACATGCTTTTATTATAATTTTCTTCATAGTTATGCCTATTTTAATTGGTGGCTTTGGAAATTGACTACTTCCTTTAATACTAGGGGCCCCTGATATAGCCTTTCCCCGTATAAATAATATAAGCTTTTGACTTTTACCCCCTTCTCTAACCCTTCTTCTTTCTAGTTCATTTGTAGAAAATGGGGCGGGTACAGGATGAACAGTATATCCCCCCTTATCTTCAAGTATTGCCCATAGTGGGGCCTCTGTTGACCTAGCCATTTTTTCCCTACATTTAGCCGGGGTATCCTCTATTTTAGGATCAGTTAATTTTATTACAACAGTAATTAATATACGATCAAAAGGAATTACTTTAGACCGTATACCTTTATTTGTTTGATCAATTGTAATTACAACTGTTCTTTTACTTCTTTCATTGCCAGTATTAGCAGGAGCTATTACAATATTATTAACTGAC---------------------------------------------------------------------
>Stictochironomus_sticticus|BIOUG16683-A05|GMP*03969|KR622090
-ACATTATACTTTATTTTTGGGGCTTGATCTGGAATAGTGGGAACCTCTTTAAGTATACTAATTCGGGCAGAATTAGGACACCCAGGAACTTTTATTGGAGATGACCAAATCTATAATGTAATTGTAACAGCACATGCTTTTATTATAATTTTCTTCATAGTTATGCCTATTTTAATTGGTGGCTTTGGAAATTGACTACTTCCTTTAATACTAGGGGCCCCTGATATAGCCTTTCCCCGTATAAATAATATAAGCTTTTGACTTTTACCCCCTTCTCTAACCCTTCTTCTTTCTAGTTCATTTGTAGAAAATGGGGCGGGTACAGGATGAACAGTATATCCCCCCTTATCTTCAAGTATTGCCCATAGTGGGGCCTCTGTTGACCTAGCCATTTTTTCCCTACATTTAGCCGGGGTATCCTCTATTTTAGGATCAGTTAATTTTATTACAACAGTAATTAATATACGATCAAAAGGAATTACTTTAGACCGTATACCTTTATTTGTTTGATCAATTGTAATTACAACTGTTCTTTTACTTCTTTCATTGCCAGTATTAGCAGGAGCTATTACAATATTATTAACTGAC---------------------------------------------------------------------
>Stictochironomus_sticticus|BIOUG16939-C12|GMP*03969|KR613311
----------TTTATTTTTGGGGCTTGATCTGGAATAGTGGGAACCTCTTTAAGTATACTAATTCGGGCAGAATTAGGACACCCAGGAACTTTTATTGGAGATGACCAAATCTATAATGTAATTGTAACAGCACATGCTTTTATTATAATTTTCTTCATAGTTATGCCTATTTTAATTGGTGGCTTTGGAAATTGACTACTTCCTTTAATACTAGGGGCCCCTGATATAGCCTTTCCCCGTATAAATAATATAAGCTTTTGACTTTTACCCCCTTCTCTAACCCTTCTTCTTTCTAGTTCATTTGTAGAAAATGGGGCGGGTACAGGATGAACAGTATATCCCCCCTTATCTTCAAGTATTGCCCATAGTGGGGCCTCTGTTGACCTAGCCATTTTTTCCCTACATTTAGCCGGGGTATCCTCTATTTTAGGATCAGTTAATTTTATTACAACAGTAATTAATATACGATCAAAAGGAATTACTTTAGACCGTATACCTTTATTTGTTTGATCAATTGTAATTACAACTGTTCTTTTACTTCTTTCATTGCCAGTATTAGCAGGAGCTATTACAATATTATTAACTGACCGAAAT---------------------------------------------------------------
>Stictochironomus_sticticus|BIOUG16822-D03|GMP*03969|KR627892
----------TTTATTTTTGGGGCTTGATCTGGAATAGTGGGAACCTCTTTAAGTATACTAATTCGGGCAGAATTAGGACACCCAGGAACTTTTATTGGAGATGACCAAATCTATAATGTAATTGTAACAGCACATGCTTTTATTATAATTTTCTTCATAGTTATGCCTATTTTAATTGGTGGCTTTGGAAATTGACTACTTCCTTTAATACTAGGGGCCCCTGATATAGCCTTTCCCCGTATAAATAATATAAGCTTTTGACTTTTACCCCCTTCTCTAACCCTTCTTCTTTCTAGTTCATTTGTAGAAAATGGGGCGGGTACAGGATGAACAGTATATCCCCCCTTATCTTCAAGTATTGCCCATAGTGGGGCCTCTGTTGACCTAGCCATTTTTTCCCTACATTTAGCCGGGGTATCCTCTATTTTAGGATCAGTTAATTTTATTACAACAGTAATTAATATACGATCAAAAGGAATTACTTTAGACCGTATACCTTTATTTGTTTGATCAATTGTAATTACAACTGTTCTTTTACTTCTTTCATTGCCAGTATTAGCAGGA---------------------------------------------------------------------------------------------
>Stictochironomus_sticticus|CHARS00478-E11|L*19KUGK-0131|
----------------TTTGGGGCTTGATCTGGAATAGTGGGAACCTCTTTAAGTATACTAATTCGGGCAGAATTAGGACACCCAGGAACTTTTATTGGAGATGACCAAATCTATAATGTAATTGTAACAGCACATGCTTTTATTATAATTTTCTTCATAGTTATGCCTATTTTAATTGGTGGCTTTGGAAATTGACTACTTCCTTTAATACTAGGGGCCCCTGATATAGCCTTTCCCCGTATAAATAATATAAGCTTTTGACTTTTACCCCCTTCTCTAACCCTTCTTCTTTCTAGTTCATTTGTAGAAAATGGGGCGGGTACAGGATGAACAGTATATCCCCCCTTATCTTCAAGTATTGCCCATAGTGGGGCCTCTGTTGACCTAGCCATTTTTTCCCTACATTTAGCCGGGGTATCCTCTATTTTAGGATCAGTTAATTTTATTACAACAGTAATTAATATACGACCAAAAGGAATTACTTTAGACCGTATACCTTTATTTGTTTGATCAATTGTAATTACAACTGTTCTTTTACTTCTTTCATTGCCAGTATTAGCAGGAGCTATTACAATATTATTAACCGACCGAAATCTAAATACTTCATTTTTTGATCCTGCTGGTGGAGGCGACCCTATTTTATACCAACACTTA---
>Stictochironomus_maculipennis|TRD-CH95|TRD-CH95|
----------------------------------ATAGTAGGAACCTCTTTAAGTATGCTAATTCGAGCCGAATTAGGACACCCAGGTACTTTTATTGGAGATGACCAAATTTACAATGTAATTGTCACAGCACACGCTTTTATTATAATTTTTTTTATAGTTATACCTATTTTAATTGGAGGATTTGGTAATTGACTACTCCCCTTAATACTTGGAGCCCCTGATATAGCCTTCCCCCGAATAAATAATATGAGTTTTTGACTTTTACCCCCTTCTCTTTCCCTTCTTCTTTCTAGTTCAATTGTAGAAAATGGGGCAGGAACTGGATGAACAGTATACCCCCCTCTCTCATCAAGTATCGCCCATAGAGGTGCCTCTGTAGACTTAGCTATTTTTTCTTTACACTTAGCCGGAATTTCTTCAATTCTAGGATCAGTTAATTTTATTACAACTGTAATTAATATACGATCAAAAGGAATCACTCTTGATCGAATACCTTTATTTGTGTGGTCTATCGTAATTACAACTGTACTCTTACTTTTATCTCTTCCTGTATTAGCAGGAGCTATCACTATATTATTAACAGATCGAAATTTAAATACATCTTTCTTTGACCCTGCTGGCGGGGGAGACCCTATTTTATACCAACACTTA---
>Stictochironomus_maculipennis|TRD-CH322|TRD-CH322|
-ACATTATATTTTATTTTTGGAGCTTGATCTGGAATAGTAGGAACCTCTTTAAGTATGCTAATTCGAGCCGAATTAGGACACCCAGGTACTTTTATTGGAGATGACCAAATTTACAATGTAATTGTCACAGCACACGCTTTTATTATAATTTTTTTTATAGTTATACCTATTTTAATTGGAGGATTTGGTAATTGACTACTCCCCTTAATACTTGGAGCCCCTGATATAGCCTTCCCCCGAATAAATAATATGAGTTTTTGACTTTTACCCCCTTCTCTTTCCCTTCTTCTTTCTAGTTCAATTGTAGAAAATGGGGCAGGAACTGGATGAACAGTATACCCCCCTCTCTCATCAAGTATCGCCCATAGAGGTGCCTCTGTAGACTTAGCTATTTTTTCTTTACACTTAGCCGGAATTTCTTCAATTCTAGGATCAGTTAATTTTATTACAACTGTAATTAATATACGATCAAAAGGAATCACTCTTGATCGAATACCTTTATTTGTGTGGTCTATCGTAATTACAACTGTACTCTTACTTTTATCTCTTCCTGTATTAGCAGGAGCTATCACTATATTATTAACAGATCGAAATTTAAATACATCTTTCTTTGACCCTGCTGGCGGGGGAGACCCTATTTTATACCAACACTTA---
>Stictochironomus_maculipennis|TRD-CH321|TRD-CH321|
-ACATTATATTTTATTTTTGGAGCTTGATCTGGAATAGTAGGAACCTCTTTAAGTATACTAATTCGAGCCGAATTAGGACACCCAGGTACTTTTATTGGAGATGACCAAATTTACAATGTAATTGTCACAGCACACGCTTTTATTATAATTTTTTTTATAGTTATACCTATTTTAATTGGAGGATTTGGTAATTGACTACTCCCCTTAATACTTGGAGCCCCTGATATAGCCTTCCCCCGAATAAATAATATGAGTTTTTGACTTTTACCCCCTTCTCTTTCCCTTCTTCTTTCTAGTTCAATTGTAGAAAATGGGGCAGGAACTGGATGAACAGTATACCCCCCTCTCTCATCAAGTATCGCCCATAGAGGTGCCTCTGTAGACTTAGCTATTTTTTCTTTACACTTAGCCGGAATTTCTTCAATTCTAGGATCAGTTAATTTTATTACAACTGTAATTAATATACGATCAAAAGGAATCACTCTTGATCGAATACCTTTATTTGTGTGGTCTATCGTAATTACAACTGTACTCTTACTTTTATCTCTTCCTGTATTAGCAGGAGCTATCACTATATTATTAACAGATCGAAATTTAAATACATCTTTCTTTGACCCTGCTGGCGGGGGAGACCCTATTTTATACCAACACTTA---
>Stictochironomus_sticticus|TRD-CH281|TRD-CH281|
-ACATTATACTTTATTTTTGGGGCTTGATCTGGAATAGTGGGAACCTCTTTAAGTATACTAATTCGGGCAGAATTAGGACACCCAGGAACTTTTATTGGAGATGACCAAATCTATAATGTAATTGTAACAGCACATGCTTTTATTATAATTTTCTTCATAGTTATGCCTATTTTAATTGGTGGCTTTGGGAATTGACTACTTCCTTTAATACTAGGGGCCCCTGATATAGCCTTTCCCCGTATAAATAATATAAGCTTTTGACTTTTACCCCCTTCTCTAACCCTTCTTCTTTCTAGTTCATTTGTAGAAAATGGGGCGGGTACGGGATGAACAGTATATCCCCCCTTATCTTCAAGTATTGCCCATAGTGGGGCCTCTGTTGACCTAGCCATTTTTTCCCTACATTTAGCCGGGGTATCCTCTATTTTAGGATCAGTTAATTTTATTACAACAGTAATTAATATACGATCAAAAGGAATTACTTTAGACCGTATACCTTTATTTGTTTGATCAATTGTAATTACAACTGTTCTTTTACTTCTTTCATTGCCAGTATTAGCAGGAGCTATTACAATATTATTAACTGACCGAAATCTAAATACTTCATTTTTT---------------------------------------------
>Stictochironomus_sp._1SC|BXCH16|BX16|
-ACATTATATTTTATTTTTGGAGCTTGATCTGGAATAGTGGGGACCTCATTAAGTATACTAATTCGAGCTGAATTAGGTCACCCAGGTACTTTTATTGGGGATGATCAAATTTATAATGTGATTGTTACTGCACACGCTTTTATTATAATTTTTTTCATGGTTATGCCTATTTTAATTGGAGGTTTCGGTAATTGATTAGTTCCTTTAATATTGGGGGCCCCTGATATAGCTTTTCCTCGAATAAATAATATAAGTTTCTGACTTTTACCACCTTCTCTTTCATTACTTCTTTCTAGTTCAATTGTAGAAAATGGTGCAGGAACAGGATGAACAGTTTATCCCCCCCTATCTTCTAATATCGCTCACAGTGGTGCTTCAGTAGATTTAGCTATTTTTTCTTTACATTTAGCAGGAATTTCTTCAATTTTAGGATCTGTAAATTTCATTACGACAGTAATTAATATACGTGCAAATGGAATTACTTTAGATCGGATGCCTCTATTTGTTTGATCAATTGTAATTACTACAGTATTATTATTATTGTCTTTACCTGTATTAGCCGGAGCTATTACAATACTTTTAACAGATCGAAATCTAAATACATCTTTTTTTGATCCGGCCGGAGGAGGAGACCCTATTTTATATCAACACTTA---
>Stictochironomus_maculipennis|TRD-CH113|TRD-CH113|
-ACATTATATTTTATTTTTGGAGCTTGATCTGGAATAGTAGGAACCTCTTTAAGTATGCTAATTCGAGCCGAATTAGGACACCCAGGTACTTTTATTGGAGATGACCAAATTTACAATGTAATTGTCACAGCACACGCTTTTATTATAATTTTTTTTATAGTAATACCTATTTTAATTGGAGGATTTGGTAATTGACTACTCCCCTTAATACTTGGAGCCCCTGATATAGCCTTTCCCCGAATAAATAATATGAGTTTTTGACTTTTACCCCCTTCTCTTTCCCTTCTTCTTTCTAGTTCAATTGTAGAAAATGGGGCAGGAACTGGATGAACAGTATACCCCCCTCTCTCATCAAGTATCGCCCATAGAGGTGCCTCTGTAGACTTAGCTATTTTTTCTTTACACTTAGCCGGAATTTCTTCAATTCTAGGATCAGTTAATTTTATTACAACTGTAATTAATATACGATCAAAAGGAATCACTCTTGATCGAATACCTTTATTTGTGTGATCTATCGTAATTACAACTGTCCTCTTACTTTTATCTCTTCCTGTATTAGCAGGAGCTATCACTATATTATTAACAGATCGAAATTTAAATACGTCTTTCTTTGACCCCGCTGGCGGGGGAGATCCTATTTTATACCAACACTTA---
>Stictochironomus_pictulus|NHRS-BYWS000001114||
-ACATTATATTTTATTTTTGGAGCTTGATCTGGAATAGTAGGAACCTCTTTAAGTATGCTAATTCGAGCCGAATTAGGACACCCAGGTACTTTTATTGGAGATGACCAAATTTACAATGTAATTGTCACAGCACACGCTTTTATTATAATTTTTTTTATAGTTATACCTATTTTAATTGGAGGATTTGGTAATTGACTACTGCCCTTAATACTTGGAGCCCCTGATATAGCCTTCCCCCGAATAAATAATATGAGTTTTTGACTTTTACCCCCTTCTCTTTCCCTTCTTCTTTCTAGTTCAATTGTAGAAAATGGGGCAGGAACTGGATGAACAGTATACCCCCCTCTCTCATCAAGTATCGCCCATAGAGGTGCCTCTGTAGACTTAGCTATTTTTTCCTTACACTTAGCCGGAATTTCTTCAATTCTAGGATCAGTTAATTTTATTACAACTGTAATTAATATACGGTCAAAAGGAATCACTCTTGATCGAATACCTTTATTTGTGTGGTCTATCGTAATTACAACTGTCCTCTTACTTTTATCTCTTCCTGTATTAGCAGGAGCTATCACTATATTATTAACAGATCGAAATTTAAATACGTCTTTCTTTGACCCTGCTGGCGGGGGAGATCCCATTTTATACCAACACTTATTT
>Stictochironomus_pictulus|NHRS-BYWS000001113||
-ACATTATATTTTATTTTTGGAGCTTGATCTGGAATAGTAGGAACCTCTTTAAGTATGTTAATTCGAGCCGAATTAGGACACCCAGGTACTTTTATTGGAGATGACCAAATTTACAATGTAATTGTCACAGCACACGCTTTTATTATAATTTTTTTTATAGTTATACCTATTTTAATTGGAGGATTTGGTAATTGACTACTCCCCTTAATACTTGGAGCCCCTGATATAGCCTTCCCCCGAATAAATAATATGAGTTTTTGACTTTTACCCCCTTCTCTTTCCCTTCTTCTTTCTAGTTCAATTGTAGAAAATGGGGCAGGAACTGGGTGAACAGTATACCCCCCTCTCTCATCAAGTATCGCCCATAGAGGGGCCTCTGTAGACTTAGCTATTTTTTCTTTACACTTAGCCGGAATTTCTTCAATTCTAGGATCAGTTAATTTTATTACAACTGTAATTAATATACGATCAAAAGGAATCACTCTTGATCGAATACCTTTATTTGTGTGGTCTATCGTAATTACAACTGTCCTCTTACTTTTATCTCTTCCTGTATTAGCAGGAGCTATCACTATATTATTAACAGATCGAAATTTAAATACGTCTTTCTTTGACCCTGCTGGCGGGGGAGACCCTATTTTATACCAACATTTATTT
>Stictochironomus_sticticus|BIOUG16794-D09|GMP*03969|KR623984
-ACATTATACTTTATTTTTGGGGCTTGATCTGGAATAGTGGGAACCTCTTTAAGTATACTAATTCGGGCAGAATTAGGACACCCAGGAACTTTTATTGGAGATGACCAAATCTATAATGTAATTGTAACAGCACATGCTTTTATTATAATTTTCTTCATAGTTATGCCTATTTTAATTGGTGGCTTTGGAAATTGACTACTTCCTTTAATACTAGGGGCCCCTGATATAGCCTTTCCCCGTATAAATAATATAAGCTTTTGACTTTTACCCCCTTCTCTAACCCTTCTTCTTTCTAGTTCATTTGTAGAAAATGGGGCGGGTACAGGATGAACAGTATATCCCCCCTTATCTTCAAGTATTGCCCATAGTGGGGCCTCTGTTGACCTAGCCATTTTTTCCCTACATTTAGCCGGGGTATCCTCTATTTTAGGATCAGTTAATTTTATTACAACAGTAATTAATATACGATCAAAAGGAATTACTTTAGACCGTATACCTTTATTTGTTTGATCAATTGTAATTACAACTGTTCTTTTACTTCTTTCATTGCCAGTATTAGCAGGAGCTATTACAATATTATTAACTGACCGAAAT---------------------------------------------------------------
>Stictochironomus_sticticus|BIOUG16887-H10|GMP*03969|KR629020
-ACATTATACTTTATTTTTGGGGCTTGATCTGGAATAGTGGGAACCTCTTTAAGTATACTAATTCGGGCAGAATTAGGACACCCAGGAACTTTTATTGGAGATGACCAAATCTATAATGTAATTGTAACAGCACATGCTTTTATTATAATTTTCTTCATAGTTATGCCTATTTTAATTGGTGGCTTTGGAAATTGACTACTTCCTTTAATACTAGGGGCCCCTGATATAGCCTTTCCCCGTATAAATAATATAAGCTTTTGACTTTTACCCCCTTCTCTAACCCTTCTTCTTTCTAGTTCATTTGTAGAAAATGGGGCGGGTACAGGATGAACAGTATATCCCCCCTTATCTTCAAGTATTGCCCATAGTGGGGCCTCTGTTGACCTAGCCATTTTTTCCCTACATTTAGCCGGGGTATCCTCTATTTTAGGATCAGTTAATTTTATTACAACAGTAATTAATATACGATCAAAAGGAATTACTTTAGACCGTATACCTTTATTTGTTTGATCAATTGTAATTACAACTGTTCTTTTACTTCTTTCATTGCCAGTATTAGCAGGAGCTATTACAATATTATTAACTGAC---------------------------------------------------------------------
>Stictochironomus_sticticus|BIOUG16794-D02|GMP*03969|KR618524
----------TTTATTTTTGGGGCTTGATCTGGAATAGTGGGAACCTCTTTAAGTATACTAATTCGGGCAGAATTAGGACACCCAGGAACTTTTATTGGAGATGACCAAATCTATAATGTAATTGTAACAGCACATGCTTTTATTATAATTTTCTTCATAGTTATGCCTATTTTAATTGGTGGCTTTGGAAATTGACTACTTCCTTTAATACTAGGGGCCCCTGATATAGCCTTTCCCCGTATAAATAATATAAGCTTTTGACTTTTACCCCCTTCTCTAACCCTTCTTCTTTCTAGTTCATTTGTAGAAAATGGGGCGGGTACAGGATGAACAGTATATCCCCCCTTATCTTCAAGTATTGCCCATAGTGGGGCCTCTGTTGACCTAGCCATTTTTTCCCTACATTTAGCCGGGGTATCCTCTATTTTAGGATCAGTTAATTTTATTACAACAGTAATTAATATACGATCAAAAGGAATTACTTTAGACCGTATACCTTTATTTGTTTGATCAATTGTAATTACAACTGTTCTTTTACTTCTTTCATTGCCAGTATTAGCAGGAGCTATTACAATATTATTAACTGACCGAAAT---------------------------------------------------------------
>Stictochironomus_sticticus|BIOUG16794-D01|GMP*03969|KR623457
----------TTTATTTTTGGGGCTTGATCTGGAATAGTGGGAACCTCTTTAAGTATACTAATTCGGGCAGAATTAGGACACCCAGGAACTTTTATTGGAGATGACCAAATCTATAATGTAATTGTAACAGCACATGCTTTTATTATAATTTTCTTCATAGTTATGCCTATTTTAATTGGTGGCTTTGGAAATTGACTACTTCCTTTAATACTAGGGGCCCCTGATATAGCCTTTCCCCGTATAAATAATATAAGCTTTTGACTTTTACCCCCTTCTCTAACCCTTCTTCTTTCTAGTTCATTTGTAGAAAATGGGGCGGGTACAGGATGAACAGTATATCCCCCCTTATCTTCAAGTATTGCCCATAGTGGGGCCTCTGTTGACCTAGCCATTTTTTCCCTACATTTAGCCGGGGTATCCTCTATTTTAGGATCAGTTAATTTTATTACAACAGTAATTAATATACGATCAAAAGGAATTACTTTAGACCGTATACCTTTATTTGTTTGATCAATTGTAATTACAACTGTTCTTTTACTTCTTTCATTGCCAGTATTAGCAGGAGCTATTACAATATTATTAACTGAC---------------------------------------------------------------------
>Stictochironomus_sticticus|BIOUG16887-H01|GMP*03969|KR612663
-ACATTATACTTTATTTTTGGGGCTTGATCTGGAATAGTGGGAACCTCTTTAAGTATACTAATTCGGGCAGAATTAGGACACCCAGGAACTTTTATTGGAGATGACCAAATCTATAATGTAATTGTAACAGCACATGCTTTTATTATAATTTTCTTCATAGTTATGCCTATTTTAATTGGTGGCTTTGGAAATTGACTACTTCCTTTAATACTAGGGGCCCCTGATATAGCCTTTCCCCGTATAAATAATATAAGCTTTTGACTTTTACCCCCTTCTCTAACCCTTCTTCTTTCTAGTTCATTTGTAGAAAATGGGGCGGGTACAGGATGAACAGTATATCCCCCCTTATCTTCAAGTATTGCCCATAGTGGGGCCTCTGTTGACCTAGCCATTTTTTCCCTACATTTAGCCGGGGTATCCTCTATTTTAGGATCAGTTAATTTTATTACAACAGTAATTAATATACGATCAAAAGGAATTACTTTAGACCGTATACCTTTATTTGTTTGATCAATTGTAATTACAACTGTTCTTTTACTTCTTTCATTGCCAGTATTAGCAGGAGCTATTACAATATTATTAACTGAC---------------------------------------------------------------------
>Stictochironomus_sticticus|BIOUG17205-E07|GMP*03970|KR624332
-ACATTATACTTTATTTTTGGGGCTTGATCTGGAATAGTGGGAACCTCTTTAAGTATACTAATTCGGGCAGAATTAGGACACCCAGGAACTTTTATTGGAGATGACCAAATCTATAATGTAATTGTAACAGCACATGCTTTTATTATAATTTTCTTCATAGTTATGCCTATTTTAATTGGTGGCTTTGGAAATTGACTACTTCCTTTAATACTAGGGGCCCCTGATATAGCCTTTCCCCGTATAAATAATATAAGCTTTTGACTTTTACCCCCTTCTCTAACCCTTCTTCTTTCTAGTTCATTTGTAGAAAATGGGGCGGGTACAGGATGAACAGTATATCCCCCCTTATCTTCAAGTATTGCCCATAGTGGGGCCTCTGTTGACCTAGCCATTTTTTCCCTACATTTAGCCGGGGTATCCTCTATTTTAGGATCAGTTAATTTTATTACAACAGTAATTAATATACGATCAAAAGGAATTACTTTAGACCGTATACCTTTATTTGTTTGATCAATTGTAATTACAACTGTTCTTTTACTTCTTTCATTGCCAGTATTAGCAGGAGCTATTACAATATTATTAACTGACCGAAATCTAAAT---------------------------------------------------------
>Stictochironomus_sticticus|BIOUG17205-D04|GMP*03970|KR631726
-ACATTATACTTTATTTTTGGGGCTTGATCTGGAATAGTGGGAACCTCTTTAAGTATACTAATTCGGGCAGAATTAGGACACCCAGGAACTTTTATTGGAGATGACCAAATCTATAATGTAATTGTAACAGCACATGCTTTTATTATAATTTTCTTCATAGTTATGCCTATTTTAATTGGTGGCTTTGGAAATTGACTACTTCCTTTAATACTAGGGGCCCCTGATATAGCCTTTCCCCGTATAAATAATATAAGCTTTTGACTTTTACCCCCTTCTCTAACCCTTCTTCTTTCTAGTTCATTTGTAGAAAATGGGGCGGGTACAGGATGAACAGTATATCCCCCCTTATCTTCAAGTATTGCCCATAGTGGGGCCTCTGTTGACCTAGCCATTTTTTCCCTACATTTAGCCGGGGTATCCTCTATTTTAGGATCAGTTAATTTTATTACAACAGTAATTAATATACGATCAAAAGGAATTACTTTAGACCGTATACCTTTATTTGTTTGATCAATTGTAATTACAACTGTTCTTTTACTTCTTTCATTGCCAGTATTAGCAGGAGCTATTACAATA---------------------------------------------------------------------------------
>Stictochironomus_sticticus|BIOUG16959-G11|GMP*03970|KR613713
-ACATTATACTTTATTTTTGGGGCTTGATCTGGAATAGTGGGAACCTCTTTAAGTATACTAATTCGGGCAGAATTAGGACACCCAGGAACTTTTATTGGAGATGACCAAATCTATAATGTAATTGTAACAGCACATGCTTTTATTATAATTTTCTTCATAGTTATGCCTATTTTAATTGGTGGCTTTGGAAATTGACTACTTCCTTTAATACTAGGGGCCCCTGATATAGCCTTTCCCCGTATAAATAATATAAGCTTTTGACTTTTACCCCCTTCTCTAACCCTTCTTCTTTCTAGTTCATTTGTAGAAAATGGGGCGGGTACAGGATGAACAGTATATCCCCCCTTATCTTCAAGTATTGCCCATAGTGGGGCCTCTGTTGACCTAGCCATTTTTTCCCTACATTTAGCCGGGGTATCCTCTATTTTAGGATCAGTTAATTTTATTACAACAGTAATTAATATACGATCAAAAGGAATTACTTTAGACCGTATACCTTTATTTGTTTGATCAATTGTAATTACAACTGTTCTTTTACTTCTTTCATTGCCAGTATTAGCAGGAGCTATTACAATATTATTAACTGACCGA------------------------------------------------------------------
>Stictochironomus_sticticus|BIOUG17170-C10|GMP*03970|KR629597
-ACATTATACTTTATTTTTGGGGCTTGATCTGGAATAGTGGGAACCTCTTTAAGTATACTAATTCGGGCAGAATTAGGACACCCAGGAACTTTTATTGGAGATGACCAAATCTATAATGTAATTGTAACAGCACATGCTTTTATTATAATTTTCTTCATAGTTATGCCTATTTTAATTGGTGGCTTTGGAAATTGACTACTTCCTTTAATACTAGGGGCCCCTGATATAGCCTTTCCCCGTATAAATAATATAAGCTTTTGACTTTTACCCCCTTCTCTAACCCTTCTTCTTTCTAGTTCATTTGTAGAAAATGGGGCGGGTACAGGATGAACAGTATATCCCCCCTTATCTTCAAGTATTGCCCATAGTGGGGCCTCTGTTGACCTAGCCATTTTTTCCCTACATTTAGCCGGGGTATCCTCTATTTTAGGATCAGTTAATTTTATTACAACAGTAATTAATATACGATCAAAAGGAATTACTTTAGACCGTATACCTTTATTTGTTTGATCAATTGTAATTACAACTGTTCTTTTACTTCTTTCATTGCCAGTATTAGCAGGAGCTATTACAATATTATTAACTGAC---------------------------------------------------------------------
>Stictochironomus_sticticus|BIOUG17205-C09|GMP*03970|KR614502
-ACATTATACTTTATTTTTGGGGCTTGATCTGGAATAGTGGGAACCTCTTTAAGTATACTAATTCGGGCAGAATTAGGACACCCAGGAACTTTTATTGGAGATGACCAAATCTATAATGTAATTGTAACAGCACATGCTTTTATTATAATTTTCTTCATAGTTATGCCTATTTTAATTGGTGGCTTTGGAAATTGACTACTTCCTTTAATACTAGGGGCCCCTGATATAGCCTTTCCCCGTATAAATAATATAAGCTTTTGACTTTTACCCCCTTCTCTAACCCTTCTTCTTTCTAGTTCATTTGTAGAAAATGGGGCGGGTACAGGATGAACAGTATATCCCCCCTTATCTTCAAGTATTGCCCATAGTGGGGCCTCTGTTGACCTAGCCATTTTTTCCCTACATTTAGCCGGGGTATCCTCTATTTTAGGATCAGTTAATTTTATTACAACAGTAATTAATATACGATCAAAAGGAATTACTTTAGACCGTATACCTTTATTTGTTTGATCAATTGTAATTACAACTGTTCTTTTACTTCTTTCATTGCCAGTATTAGCAGGAGCTATTACAATATTATTAACTGACCGA------------------------------------------------------------------
>Stictochironomus_sticticus|BIOUG16794-B07|GMP*03969|KR622907
-------------ATTTTTGGGGCTTGATCTGGAATAGTGGGAACCTCTTTAAGTATACTAATTCGGGCAGAATTAGGACACCCAGGAACTTTTATTGGAGATGACCAAATCTATAATGTAATTGTAACAGCACATGCTTTTATTATAATTTTCTTCATAGTTATGCCTATTTTAATTGGTGGCTTTGGAAATTGACTACTTCCTTTAATACTAGGGGCCCCTGATATAGCCTTTCCCCGTATAAATAATATAAGCTTTTGACTTTTACCCCCTTCTCTAACCCTTCTTCTTTCTAGTTCATTTGTAGAAAATGGGGCGGGTACAGGATGAACAGTATATCCCCCCTTATCTTCAAGTATTGCCCATAGTGGGGCCTCTGTTGACCTAGCCATTTTTTCCCTACATTTAGCCGGGGTATCCTCTATTTTAGGATCAGTTAATTTTATTACAACAGTAATTAATATACGATCAAAAGGAATTACTTTAGACCGTATACCTTTATTTGTTTGATCAATTGTAATTACAACTGTTCTTTTACTTCTTTCATTGCCAGTATTAGCAGGAGCTATTACAATATTATTAACTGACCGA------------------------------------------------------------------
>Stictochironomus_sticticus|BIOUG16918-G02|GMP*03969|KR622796
-------------ATTTTTGGGGCTTGATCTGGAATAGTGGGAACCTCTTTAAGTATACTAATTCGGGCAGAATTAGGACACCCAGGAACTTTTATTGGAGATGACCAAATCTATAATGTAATTGTAACAGCACATGCTTTTATTATAATTTTCTTCATAGTTATGCCTATTTTAATTGGTGGCTTTGGAAATTGACTACTTCCTTTAATACTAGGGGCCCCTGATATAGCCTTTCCCCGTATAAATAATATAAGCTTTTGACTTTTACCCCCTTCTCTAACCCTTCTTCTTTCTAGTTCATTTGTAGAAAATGGGGCGGGTACAGGATGAACAGTATATCCCCCCTTATCTTCAAGTATTGCCCATAGTGGGGCCTCTGTTGACCTAGCCATTTTTTCCCTACATTTAGCCGGGGTATCCTCTATTTTAGGATCAGTTAATTTTATTACAACAGTAATTAATATACGATCAAAAGGAATTACTTTAGACCGTATACCTTTATTTGTTTGATCAATTGTAATTACAACTGTTCTTTTA------------------------------------------------------------------------------------------------------------------------
>Stictochironomus_sticticus|BIOUG17205-B03|GMP*03970|KR630836
-ACATTATACTTTATTTTTGGGGCTTGATCTGGAATAGTGGGAACCTCTTTAAGTATACTAATTCGGGCAGAATTAGGACACCCAGGAACTTTTATTGGAGATGACCAAATCTATAATGTAATTGTAACAGCACATGCTTTTATTATAATTTTCTTCATAGTTATGCCTATTTTAATTGGTGGCTTTGGAAATTGACTACTTCCTTTAATACTAGGGGCCCCTGATATAGCCTTTCCCCGTATAAATAATATAAGCTTTTGACTTTTACCCCCTTCTCTAACCCTTCTTCTTTCTAGTTCATTTGTAGAAAATGGGGCGGGTACAGGATGAACAGTATATCCCCCCTTATCTTCAAGTATTGCCCATAGTGGGGCCTCTGTTGACCTAGCCATTTTTTCCCTACATTTAGCCGGGGTATCCTCTATTTTAGGATCAGTTAATTTTATTACAACAGTAATTAATATACGATCAAAAGGAATTACTTTAGACCGTATACCTTTATTTGTTTGATCAATTGTAATTACAACTGTTCTTTTACTTCTTTCATTGCCAGTATTAGCAGGAGCTATTACAATATTATTAACTGAC---------------------------------------------------------------------
>Stictochironomus_sticticus|BIOUG16794-A04|GMP*03969|KR627875
----------TTTATTTTTGGGGCTTGATCTGGAATAGTGGGAACCTCTTTAAGTATACTAATTCGGGCAGAATTAGGACACCCAGGAACTTTTATTGGAGATGACCAAATCTATAATGTAATTGTAACAGCACATGCTTTTATTATAATTTTCTTCATAGTTATGCCTATTTTAATTGGTGGCTTTGGAAATTGACTACTTCCTTTAATACTAGGGGCCCCTGATATAGCCTTTCCCCGTATAAATAATATAAGCTTTTGACTTTTACCCCCTTCTCTAACCCTTCTTCTTTCTAGTTCATTTGTAGAAAATGGGGCGGGTACAGGATGAACAGTATATCCCCCCTTATCTTCAAGTATTGCCCATAGTGGGGCCTCTGTTGACCTAGCCATTTTTTCCCTACATTTAGCCGGGGTATCCTCTATTTTAGGATCAGTTAATTTTATTACAACAGTAATTAATATACGATCAAAAGGAATTACTTTAGACCGTATACCTTTATTTGTTTGATCAATTGTAATTACAACTGTTCTTTTACTTCTTTCATTGCCAGTATTAGCAGGAGCTATTACAATATTATTAACTGAC---------------------------------------------------------------------
>Stictochironomus_sticticus|BIOUG16921-H05|GMP*03969|KR628319
-ACATTATACTTTATTTTTGGGGCTTGATCTGGAATAGTGGGAACCTCTTTAAGTATACTAATTCGGGCAGAATTAGGACACCCAGGAACTTTTATTGGAGATGACCAAATCTATAATGTAATTGTAACAGCACATGCTTTTATTATAATTTTCTTCATAGTTATGCCTATTTTAATTGGTGGCTTTGGAAATTGACTACTTCCTTTAATACTAGGGGCCCCTGATATAGCCTTTCCCCGTATAAATAATATAAGCTTTTGACTTTTACCCCCTTCTCTAACCCTTCTTCTTTCTAGTTCATTTGTAGAAAATGGGGCGGGTACAGGATGAACAGTATATCCCCCCTTATCTTCAAGTATTGCCCATAGTGGGGCCTCTGTTGACCTAGCCATTTTTTCCCTACATTTAGCCGGGGTATCCTCTATTTTAGGATCAGTTAATTTTATTACAACAGTAATTAATATACGATCAAAAGGAATTACTTTAGACCGTATACCTTTATTTGTTTGATCAATTGTAATTACAACTGTTCTTTTACTTCTTTCATTGCCAGTATTAGCAGGAGCTATTACAATATTATTAACTGAC---------------------------------------------------------------------
>Stictochironomus_unguiculatus|10PROBE-20368|JW1008-01|HQ937680
-ACATTATATTTTATTTTTGGAGCTTGATCTGGAATAGTTGGAACCTCTTTAAGTATATTAATTCGAGCCGAATTAGGACACCCTGGAACTTTTATTGGCGATGACCAAATTTACAACGTAATTGTTACAGCTCACGCTTTTATTATAATTTTTTTCATGGTTATACCTATTTTAATTGGAGGCTTTGGTAACTGACTTCTTCCCCTAATATTAGGTGCCCCTGACATAGCATTCCCCCGAATAAATAATATAAGTTTCTGATTATTACCCCCCTCCCTATCTCTTCTTCTTTCTAGTTCAATTGTAGAAAATGGAGCAGGAACCGGATGAACAGTATACCCCCCCTTATCTGCAAGCATTGCCCACAGTGGGGCTTCAGTTGATTTAGCTATTTTTTCCTTACATTTAGCAGGTATTTCCTCTATTTTAGGATCAGTTAATTTCATTACAACTGTTATTAATATACGCTCAAAAGGAATTACCTTAGACCGAATACCTTTATTTGTTTGATCAATTGTAATTACAACCATTCTTTTACTTCTATCTCTACCAGTTTTAGCAGGAGCTATCACTATACTATTAACCGATCGAAATTTAAATACCTCCTTCTTTGACCCTGCAGGAGGGGGGGACCCTATTTTATACCAACACCTA---
>Stictochironomus_sp._3TE|Finnmark51|Fi51|HQ941628
-ACATTATATTTTATTTTTGGGGCTTGATCTGGAATAGTAGGAACTTCTTTAAGTATATTAATTCGAGCTGAATTAGGACACCCAGGAACTTTTATTGGGGATGACCAAATTTACAATGTAATTGTTACAGCACACGCTTTTATTATAATTTTTTTCATAGTTATACCTATTTTAATTGGAGGATTTGGTAATTGATTACTTCCATTAATACTTGGGGCCCCTGATATAGCCTTCCCCCGAATAAACAATATAAGTTTTTGACTATTACCCCCCTCTCTTTCGCTTCTTCTTTCTAGTTCAATTGTAGAAAATGGGGCAGGAACAGGATGAACAGTATACCCCCCACTTTCATCAAGTATCGCCCATAGAGGGGCCTCTGTAGATTTAGCTATTTTTTCTTTACATTTAGCTGGAATTTCATCAATTCTAGGATCCGTTAATTTTATTACAACCGTTATTAATATACGATCAAAAGGAATTACTCTTGACCGCATACCTTTATTTGTATGATCTATTGTAATTACAACTGTCCTCTTACTTTTATCTCTCCCCGTATTAGCAGGAGCTATCACTATGCTATTGACAGATCGAAATTTAAACACGTCCTTCTTTGACCCTGCTGGGGGAGGAGACCCTATTTTATATCAACACTTA---
>Stictochironomus_sticticus|BIOUG16825-B03|GMP*03969|KR622639
-ACATTATACTTTATTTTTGGGGCTTGATCTGGAATAGTGGGAACCTCTTTAAGTATACTAATTCGGGCAGAATTAGGACACCCAGGAACTTTTATTGGAGATGACCAAATCTATAATGTAATTGTAACAGCACATGCTTTTATTATAATTTTCTTCATAGTTATGCCTATTTTAATTGGTGGCTTTGGAAATTGACTACTTCCTTTAATACTAGGGGCCCCTGATATAGCCTTTCCCCGTATAAATAATATAAGCTTTTGACTTTTACCCCCTTCTCTAACCCTTCTTCTTTCTAGTTCATTTGTAGAAAATGGGGCGGGTACAGGATGAACAGTATATCCCCCCTTATCTTCAAGTATTGCCCATAGTGGGGCCTCTGTTGACCTAGCCATTTTTTCCCTACATTTAGCCGGGGTATCCTCTATTTTAGGATCAGTTAATTTTATTACAACAGTAATTAATATACGATCAAAAGGAATTACTTTAGACCGTATACCTTTATTTGTTTGATCAATTGTAATTACAACTGTTCTTTTACTTCTTTCATTGCCAGTATTAGCAGGAGCTATTACAATATTATTAACTGAC---------------------------------------------------------------------
>Stictochironomus_sticticus|BIOUG16921-G10|GMP*03969|KR618072
----------TTTATTTTTGGGGCTTGATCTGGAATAGTGGGAACCTCTTTAAGTATACTAATTCGGGCAGAATTAGGACACCCAGGAACTTTTATTGGAGATGACCAAATCTATAATGTAATTGTAACAGCACATGCTTTTATTATAATTTTCTTCATAGTTATGCCTATTTTAATTGGTGGCTTTGGAAATTGACTACTTCCTTTAATACTAGGGGCCCCTGATATAGCCTTTCCCCGTATAAATAATATAAGCTTTTGACTTTTACCCCCTTCTCTAACCCTTCTTCTTTCTAGTTCATTTGTAGAAAATGGGGCGGGTACAGGATGAACAGTATATCCCCCCTTATCTTCAAGTATTGCCCATAGTGGGGCCTCTGTTGACCTAGCCATTTTTTCCCTACATTTAGCCGGGGTATCCTCTATTTTAGGATCAGTTAATTTTATTACAACAGTAATTAATATACGATCAAAAGGAATTACTTTAGACCGTATACCTTTATTTGTTTGATCAATTGTAATTACAACTGTTCTTTTACTTCTTTCATTGCCAGTATTAGCAGGAGCTATTACAATATTATTAACTGAC---------------------------------------------------------------------
>Stictochironomus_sticticus|BIOUG17205-A02|GMP*03970|KR620373
-ACATTATACTTTATTTTTGGGGCTTGATCTGGAATAGTGGGAACCTCTTTAAGTATACTAATTCGGGCAGAATTAGGACACCCAGGAACTTTTATTGGAGATGACCAAATCTATAATGTAATTGTAACAGCACATGCTTTTATTATAATTTTCTTCATAGTTATGCCTATTTTAATTGGTGGCTTTGGAAATTGACTACTTCCTTTAATACTAGGGGCCCCTGATATAGCCTTTCCCCGTATAAATAATATAAGCTTTTGACTTTTACCCCCTTCTCTAACCCTTCTTCTTTCTAGTTCATTTGTAGAAAATGGGGCGGGTACAGGATGAACAGTATATCCCCCCTTATCTTCAAGTATTGCCCATAGTGGGGCCTCTGTTGACCTAGCCATTTTTTCCCTACATTTAGCCGGGGTATCCTCTATTTTAGGATCAGTTAATTTTATTACAACAGTAATTAATATACGATCAAAAGGAATTACTTTAGACCGTATACCTTTATTTGTTTGATCAATTGTAATTACAACTGTTCTTTTACTTCTTTCATTGCCAGTATTAGCAGGAGCTATTACAATA---------------------------------------------------------------------------------
>Stictochironomus_sticticus|BIOUG16887-D05|GMP*03969|KR624949
-ACATTATACTTTATTTTTGGGGCTTGATCTGGAATAGTGGGAACCTCTTTAAGTATACTAATTCGGGCAGAATTAGGACACCCAGGAACTTTTATTGGAGATGACCAAATCTATAATGTAATTGTAACAGCACATGCTTTTATTATAATTTTCTTCATAGTTATGCCTATTTTAATTGGTGGCTTTGGAAATTGACTACTTCCTTTAATACTAGGGGCCCCTGATATAGCCTTTCCCCGTATAAATAATATAAGCTTTTGACTTTTACCCCCTTCTCTAACCCTTCTTCTTTCTAGTTCATTTGTAGAAAATGGGGCGGGTACAGGATGAACAGTATATCCCCCCTTATCTTCAAGTATTGCCCATAGTGGGGCCTCTGTTGACCTAGCCATTTTTTCCCTACATTTAGCCGGGGTATCCTCTATTTTAGGATCAGTTAATTTTATTACAACAGTAATTAATATACGATCAAAAGGAATTACTTTAGACCGTATACCTTTATTTGTTTGATCAATTGTAATTACAACTGTTCTTTTACTTCTTTCATTGCCAGTATTAGCAGGAGCTATTACAATATTATTAACTGAC---------------------------------------------------------------------
>Stictochironomus_sticticus|BIOUG16921-G05|GMP*03969|KR618465
----------TTTATTTTTGGGGCTTGATCTGGAATAGTGGGAACCTCTTTAAGTATACTAATTCGGGCAGAATTAGGACACCCAGGAACTTTTATTGGAGATGACCAAATCTATAATGTAATTGTAACAGCACATGCTTTTATTATAATTTTCTTCATAGTTATGCCTATTTTAATTGGTGGCTTTGGAAATTGACTACTTCCTTTAATACTAGGGGCCCCTGATATAGCCTTTCCCCGTATAAATAATATAAGCTTTTGACTTTTACCCCCTTCTCTAACCCTTCTTCTTTCTAGTTCATTTGTAGAAAATGGGGCGGGTACAGGATGAACAGTATATCCCCCCTTATCTTCAAGTATTGCCCATAGTGGGGCCTCTGTTGACCTAGCCATTTTTTCCCTACATTTAGCCGGGGTATCCTCTATTTTAGGATCAGTTAATTTTATTACAACAGTAATTAATATACGATCAAAAGGAATTACTTTAGACCGTATACCTTTATTTGTTTGATCAATTGTAATTACAACTGTTCTTTTACTTCTTTCATTGCCAGTATTAGCAGGAGCTATTACAATATTATTAACTGACCGA------------------------------------------------------------------
>Stictochironomus_sticticus|BIOUG16921-G04|GMP*03969|KR616565
----------TTTATTTTTGGGGCTTGATCTGGAATAGTGGGAACCTCTTTAAGTATACTAATTCGGGCAGAATTAGGACACCCAGGAACTTTTATTGGAGATGACCAAATCTATAATGTAATTGTAACAGCACATGCTTTTATTATAATTTTCTTCATAGTTATGCCTATTTTAATTGGTGGCTTTGGAAATTGACTACTTCCTTTAATACTAGGGGCCCCTGATATAGCCTTTCCCCGTATAAATAATATAAGCTTTTGACTTTTACCCCCTTCTCTAACCCTTCTTCTTTCTAGTTCATTTGTAGAAAATGGGGCGGGTACAGGATGAACAGTATATCCCCCCTTATCTTCAAGTATTGCCCATAGTGGGGCCTCTGTTGACCTAGCCATTTTTTCCCTACATTTAGCCGGGGTATCCTCTATTTTAGGATCAGTTAATTTTATTACAACAGTAATTAATATACGATCAAAAGGAATTACTTTAGACCGTATACCTTTATTTGTTTGATCAATTGTAATTACAACTGTTCTTTTACTTCTTTCATTGCCAGTATTAGCAGGAGCTATTACAATA---------------------------------------------------------------------------------
>Stictochironomus_sticticus|BIOUG17204-H07|GMP*03970|KR617950
-ACATTATACTTTATTTTTGGGGCTTGATCTGGAATAGTGGGAACCTCTTTAAGTATACTAATTCGGGCAGAATTAGGACACCCAGGAACTTTTATTGGAGATGACCAAATCTATAATGTAATTGTAACAGCACATGCTTTTATTATAATTTTCTTCATAGTTATGCCTATTTTAATTGGTGGCTTTGGAAATTGACTACTTCCTTTAATACTAGGGGCCCCTGATATAGCCTTTCCCCGTATAAATAATATAAGCTTTTGACTTTTACCCCCTTCTCTAACCCTTCTTCTTTCTAGTTCATTTGTAGAAAATGGGGCGGGTACAGGATGAACAGTATATCCCCCCTTATCTTCAAGTATTGCCCATAGTGGGGCCTCTGTTGACCTAGCCATTTTTTCCCTACATTTAGCCGGGGTATCCTCTATTTTAGGATCAGTTAATTTTATTACAACAGTAATTAATATACGATCAAAAGGAATTACTTTAGACCGTATACCTTTATTTGTTTGATCAATTGTAATTACAACTGTTCTTTTACTTCTTTCATTGCCAGTATTAGCAGGAGCTATTACAATATTATTAACTGACCGA------------------------------------------------------------------
>Stictochironomus_sticticus|BIOUG17204-H03|GMP*03970|KR614350
-ACATTATACTTTATTTTTGGGGCTTGATCTGGAATAGTGGGAACCTCTTTAAGTATACTAATTCGGGCAGAATTAGGACACCCAGGAACTTTTATTGGAGATGACCAAATCTATAATGTAATTGTAACAGCACATGCTTTTATTATAATTTTCTTCATAGTTATGCCTATTTTAATTGGTGGCTTTGGAAATTGACTACTTCCTTTAATACTAGGGGCCCCTGATATAGCCTTTCCCCGTATAAATAATATAAGCTTTTGACTTTTACCCCCTTCTCTAACCCTTCTTCTTTCTAGTTCATTTGTAGAAAATGGGGCGGGTACAGGATGAACAGTATATCCCCCCTTATCTTCAAGTATTGCCCATAGTGGGGCCTCTGTTGACCTAGCCATTTTTTCCCTACATTTAGCCGGGGTATCCTCTATTTTAGGATCAGTTAATTTTATTACAACAGTAATTAATATACGATCAAAAGGAATTACTTTAGACCGTATACCTTTATTTGTTTGATCAATTGTAATTACAACTGTTCTTTTACTTCTTTCATTGCCAGTATTAGCAGGAGCTATTACAATATTATTAACTGACCGAAAT---------------------------------------------------------------
>Stictochironomus_sticticus|BIOUG17204-H01|GMP*03970|KR612430
-ACATTATACTTTATTTTTGGGGCTTGATCTGGAATAGTGGGAACCTCTTTAAGTATACTAATTCGGGCAGAATTAGGACACCCAGGAACTTTTATTGGAGATGACCAAATCTATAATGTAATTGTAACAGCACATGCTTTTATTATAATTTTCTTCATAGTTATGCCTATTTTAATTGGTGGCTTTGGAAATTGACTACTTCCTTTAATACTAGGGGCCCCTGATATAGCCTTTCCCCGTATAAATAATATAAGCTTTTGACTTTTACCCCCTTCTCTAACCCTTCTTCTTTCTAGTTCATTTGTAGAAAATGGGGCGGGTACAGGATGAACAGTATATCCCCCCTTATCTTCAAGTATTGCCCATAGTGGGGCCTCTGTTGACCTAGCCATTTTTTCCCTACATTTAGCCGGGGTATCCTCTATTTTAGGATCAGTTAATTTTATTACAACAGTAATTAATATACGATCAAAAGGAATTACTTTAGACCGTATACCTTTATTTGTTTGATCAATTGTAATTACAACTGTTCTTTTACTTCTTTCATTGCCAGTATTAGCAGGAGCTATTACAATATTATTAACTGAC---------------------------------------------------------------------
>Stictochironomus_sticticus|BIOUG17204-G06|GMP*03970|KR618247
-ACATTATACTTTATTTTTGGGGCTTGATCTGGAATAGTGGGAACCTCTTTAAGTATACTAATTCGGGCAGAATTAGGACACCCAGGAACTTTTATTGGAGATGACCAAATCTATAATGTAATTGTAACAGCACATGCTTTTATTATAATTTTCTTCATAGTTATGCCTATTTTAATTGGTGGCTTTGGAAATTGACTACTTCCTTTAATACTAGGGGCCCCTGATATAGCCTTTCCCCGTATAAATAATATAAGCTTTTGACTTTTACCCCCTTCTCTAACCCTTCTTCTTTCTAGTTCATTTGTAGAAAATGGGGCGGGTACAGGATGAACAGTATATCCCCCCTTATCTTCAAGTATTGCCCATAGTGGGGCCTCTGTTGACCTAGCCATTTTTTCCCTACATTTAGCCGGGGTATCCTCTATTTTAGGATCAGTTAATTTTATTACAACAGTAATTAATATACGATCAAAAGGAATTACTTTAGACCGTATACCTTTATTTGTTTGATCAATTGTAATTACAACTGTTCTTTTACTTCTTTCATTGCCAGTATTAGCAGGAGCTATTACAATATTATTAACTGACCGA------------------------------------------------------------------
>Stictochironomus_sticticus|BIOUG17198-C03|GMP*03970|KR623990
-ACATTATACTTTATTTTTGGGGCTTGATCTGGAATAGTGGGAACCTCTTTAAGTATACTAATTCGGGCAGAATTAGGACACCCAGGAACTTTTATTGGAGATGACCAAATCTATAATGTAATTGTAACAGCACATGCTTTTATTATAATTTTCTTCATAGTTATGCCTATTTTAATTGGTGGCTTTGGAAATTGACTACTTCCTTTAATACTAGGGGCCCCTGATATAGCCTTTCCCCGTATAAATAATATAAGCTTTTGACTTTTACCCCCTTCTCTAACCCTTCTTCTTTCTAGTTCATTTGTAGAAAATGGGGCGGGTACAGGATGAACAGTATATCCCCCCTTATCTTCAAGTATTGCCCATAGTGGGGCCTCTGTTGACCTAGCCATTTTTTCCCTACATTTAGCCGGGGTATCCTCTATTTTAGGATCAGTTAATTTTATTACAACAGTAATTAATATACGATCAAAAGGAATTACTTTAGACCGTATACCTTTATTTGTTTGATCAATTGTAATTACAACTGTTCTTTTACTTCTTTCATTGCCAGTATTAGCAGGAGCTATTACAATATTATTAACTGAC---------------------------------------------------------------------
>Stictochironomus_sticticus|BIOUG17204-F12|GMP*03970|KR620822
----------TTTATTTTTGGGGCTTGATCTGGAATAGTGGGAACCTCTTTAAGTATACTAATTCGGGCAGAATTAGGACACCCAGGAACTTTTATTGGAGATGACCAAATCTATAATGTAATTGTAACAGCACATGCTTTTATTATAATTTTCTTCATAGTTATGCCTATTTTAATTGGTGGCTTTGGAAATTGACTACTTCCTTTAATACTAGGGGCCCCTGATATAGCCTTTCCCCGTATAAATAATATAAGCTTTTGACTTTTACCCCCTTCTCTAACCCTTCTTCTTTCTAGTTCATTTGTAGAAAATGGGGCGGGTACAGGATGAACAGTATATCCCCCCTTATCTTCAAGTATTGCCCATAGTGGGGCCTCTGTTGACCTAGCCATTTTTTCCCTACATTTAGCCGGGGTATCCTCTATTTTAGGATCAGTTAATTTTATTACAACAGTAATTAATATACGATCAAAAGGAATTACTTTAGACCGTATACCTTTATTTGTTTGATCAATTGTAATTACAACTGTTCTTTTACTTCTTTCATTGCCAGTATTAGCAGGAGCTATTACAATATTATTAACTGACCGAAATCTAAAT---------------------------------------------------------
>Stictochironomus_sticticus|BIOUG17046-E08|GMP*03970|KR623135
-------------ATTTTTGGGGCTTGATCTGGAATAGTGGGAACCTCTTTAAGTATACTAATTCGGGCAGAATTAGGACACCCAGGAACTTTTATTGGAGATGACCAAATCTATAATGTAATTGTAACAGCACATGCTTTTATTATAATTTTCTTCATAGTTATGCCTATTTTAATTGGTGGCTTTGGAAATTGACTACTTCCTTTAATACTAGGGGCCCCTGATATAGCCTTTCCCCGTATAAATAATATAAGCTTTTGACTTTTACCCCCTTCTCTAACCCTTCTTCTTTCTAGTTCATTTGTAGAAAATGGGGCGGGTACAGGATGAACAGTATATCCCCCCTTATCTTCAAGTATTGCCCATAGTGGGGCCTCTGTTGACCTAGCCATTTTTTCCCTACATTTAGCCGGGGTGTCCTCTATTTTAGGATCAGTTAATTTTATTACAACAGTAATTAATATACGATCAAAAGGAATTACTTTAGACCGTATACCTTTATTTGTTTGATCAATTGTAATTACAACTGTTCTTTTACTTCTTTCATTGCCAGTATTAGCAGGA---------------------------------------------------------------------------------------------
>Stictochironomus_sticticus|BIOUG17013-E03|GMP*03970|KR623685
-------------------------------GGAATAGTGGGAACCTCTTTAAGTATACTAATTCGGGCAGAATTAGGACACCCAGGAACTTTTATTGGAGATGACCAAATCTATAATGTAATTGTAACAGCACATGCTTTTATTATAATTTTCTTCATAGTTATGCCTATTTTAATTGGTGGCTTTGGAAATTGACTACTTCCTTTAATACTAGGGGCCCCTGATATAGCCTTTCCCCGTATAAATAATATAAGCTTTTGACTTTTACCCCCTTCTCTAACCCTTCTTCTTTCTAGTTCATTTGTAGAAAATGGGGCGGGTACAGGATGAACAGTATATCCCCCCTTATCTTCAAGTATTGCCCATAGTGGGGCCTCTGTTGACCTAGCCATTTTTTCCCTACATTTAGCCGGGGTATCCTCTATTTTAGGATCAGTTAATTTTATTACAACAGTAATTAATATACGATCAAAAGGAATTACTTTAGACCGTATACCTTTATTTGTTTGATCAATTGTAATTACAACTGTTCTTTTACTTCTTTCATTGCCAGTATTAGCAGGAGCTATTACAATA---------------------------------------------------------------------------------
>Stictochironomus_sticticus|BIOUG17043-H02|GMP*03970|KR617674
-ACATTATACTTTATTTTTGGGGCTTGATCTGGAATAGTGGGAACCTCTTTAAGTATACTAATTCGGGCAGAATTAGGACACCCAGGAACTTTTATTGGAGATGACCAAATCTATAATGTAATTGTAACAGCACATGCTTTTATTATAATTTTCTTCATAGTTATGCCTATTTTAATTGGTGGCTTTGGAAATTGACTACTTCCTTTAATACTAGGGGCCCCTGATATAGCCTTTCCCCGTATAAATAATATAAGCTTTTGACTTTTACCCCCTTCTCTAACCCTTCTTCTTTCTAGTTCATTTGTAGAAAATGGGGCGGGTACAGGATGAACAGTATATCCCCCCTTATCTTCAAGTATTGCCCATAGTGGGGCCTCTGTTGACCTAGCCATTTTTTCCCTACATTTAGCCGGGGTATCCTCTATTTTAGGATCAGTTAATTTTATTACAACAGTAATTAATATACGATCAAAAGGAATTACTTTAGACCGTATACCTTTATTTGTTTGATCAATTGTAATTACAACTGTTCTTTTACTTCTTTCATTGCCAGTATTAGCAGGAGCTATTACAATA---------------------------------------------------------------------------------
>Stictochironomus_sticticus|BIOUG16681-E05|GMP*03969|KR624451
-ACATTATACTTTATTTTTGGGGCTTGATCTGGAATAGTGGGAACCTCTTTAAGTATACTAATTCGGGCAGAATTAGGACACCCAGGAACTTTTATTGGAGATGACCAAATCTATAATGTAATTGTAACAGCACATGCTTTTATTATAATTTTCTTCATAGTTATGCCTATTTTAATTGGTGGCTTTGGAAATTGACTACTTCCTTTAATACTAGGGGCCCCTGATATAGCCTTTCCCCGTATAAATAATATAAGCTTTTGACTTTTACCCCCTTCTCTAACCCTTCTTCTTTCTAGTTCATTTGTAGAAAATGGGGCGGGTACAGGATGAACAGTATATCCCCCCTTATCTTCAAGTATTGCCCATAGTGGGGCCTCTGTTGACCTAGCCATTTTTTCCCTACATTTAGCCGGGGTATCCTCTATTTTAGGATCAGTTAATTTTATTACAACAGTAATTAATATACGATCAAAAGGAATTACTTTAGACCGTATACCTTTATTTGTTTGATCAATTGTAATTACAACTGTTCTTTTACTTCTTTCATTGCCAGTATTAGCAGGAGCTATTACAATATTATTAACTGAC---------------------------------------------------------------------
>Stictochironomus_sticticus|BIOUG16934-G09|GMP*03969|KR627523
-ACATTATACTTTATTTTTGGGGCTTGATCTGGAATAGTGGGAACCTCTTTAAGTATACTAATTCGGGCAGAATTAGGACACCCAGGAACTTTTATTGGAGATGACCAAATCTATAATGTAATTGTAACAGCACATGCTTTTATTATAATTTTCTTCATAGTTATGCCTATTTTAATTGGTGGCTTTGGAAATTGACTACTTCCTTTAATACTAGGGGCCCCTGATATAGCCTTTCCCCGTATAAATAATATAAGCTTTTGACTTTTACCCCCTTCTCTAACCCTTCTTCTTTCTAGTTCATTTGTAGAAAATGGGGCGGGTACAGGATGAACAGTATATCCCCCCTTATCTTCAAGTATTGCCCATAGTGGGGCCTCTGTTGACCTAGCCATTTTTTCCCTACATTTAGCCGGGGTATCCTCTATTTTAGGATCAGTTAATTTTATTACAACAGTAATTAATATACGATCAAAAGGAATTACTTTAGACCGTATACCTTTATTTGTTTGATCAATTGTAATTACAACTGTTCTTTTACTTCTTTCATTGCCAGTATTAGCAGGAGCTATTACAATATTATTAACTGAC---------------------------------------------------------------------
>Stictochironomus_sticticus|BIOUG17204-E06|GMP*03970|KR624805
-------------------------------GGAATAGTGGGAACCTCTTTAAGTATACTAATTCGGGCAGAATTAGGACACCCAGGAACTTTTATTGGAGATGACCAAATCTATAATGTAATTGTAACAGCACATGCTTTTATTATAATTTTCTTCATAGTTATGCCTATTTTAATTGGTGGCTTTGGAAATTGACTACTTCCTTTAATACTAGGGGCCCCTGATATAGCCTTTCCCCGTATAAATAATATAAGCTTTTGACTTTTACCCCCTTCTCTAACCCTTCTTCTTTCTAGTTCATTTGTAGAAAATGGGGCGGGTACAGGATGAACAGTATATCCCCCCTTATCTTCAAGTATTGCCCATAGTGGGGCCTCTGTTGACCTAGCCATTTTTTCCCTACATTTAGCCGGGGTATCCTCTATTTTAGGATCAGTTAATTTTATTACAACAGTAATTAATATACGATCAAAAGGAATTACTTTAGACCGTATACCTTTATTTGTTTGATCAATTGTAATTACAACTGTTCTTTTACTTCTTTCATTGCCAGTATTAGCAGGAGCTATTACAATATTATTAACTGACCGA------------------------------------------------------------------
>Stictochironomus_devinctus|BIOUG03244-E04|GMP*00171|KJ084808
-ACATTATATTTTATTTTTGGAGCATGATCCGGAATAGTAGGAACATCTCTAAGTATATTAATTCGAGCTGAATTAGGTCACCCTGGAACCTTTATTGGGGACGACCAAATTTATAATGTGGTTGTTACAGCCCATGCCTTTGTTATAATTTTTTTTATAGTAATACCTATTTTAATTGGAGGATTCGGTAATTGACTTCTTCCTTTAATATTAGGTGCCCCAGATATGGCTTTCCCCCGAATAAATAATATAAGTTTTTGATTATTACCCCCCTCTCTTTCTCTCCTTCTTTCTAGTTCATTTGTAGAAAATGGAGCAGGAACTGGATGAACAGTATATCCCCCTTTATCAGCTAGTATTGCCCACAGTGGGGCATCAGTCGATTTAGCTATTTTTTCCCTACATTTAGCTGGGGTCTCTTCTATTTTAGGTTCTGTAAATTTTATTACAACTGTAATCAATATGCGATCTAAGGGTATTACTTTAGACCGAATACCATTATTTGTTTGATCTATTGTTATTACTACGGTTCTTCTTCTTCTTTCTCTCCCAGTTTTAGCCGGAGCTATTACAATACTTTTAACAGACCGAAATTTAAACACTTCTTTCTTCGAC------------------------------------------
>Stictochironomus_sticticus|BIOUG17204-D12|GMP*03970|KR629392
----------TTTATTTTTGGGGCTTGATCTGGAATAGTGGGANCCTCTTTAAGTATACTAATTCGGGCAGAATTAGGACACCCAGGAACTTTTATTGGAGATGACCAAATCTATAATGTAATTGTAACAGCACATGCTTTTATTATAATTTTCTTCATAGTTATGCCTATTTTAATTGGTGGCTTTGGAAATTGACTACTTCCTTTAATACTAGGGGCCCCTGATATAGCCTTTCCCCGTATAAATAATATAAGCTTTTGACTTTTACCCCCTTCTCTAACCCTTCTTCTTTCTAGTTCATTTGTAGAAAATGGGGCGGGTACAGGATGAACAGTATATCCCCCCTTATCTTCAAGTATTGCCCATAGTGGGGCCTCTGTTGACCTAGCCATTTTTTCCCTACATTTAGCCGGGGTATCCTCTATTTTAGGATCAGTTAATTTTATTACAACAGTAATTAATATACGATCAAAAGGAATTACTTTAGACCGTATACCTTTATTTGTTTGATCAATTGTAATTACAACTGTTCTTTTACTTCTTTCATTGCCAGTATTAGCAGGAGCTATTACAATATTATTAACTGACCGA------------------------------------------------------------------
>Stictochironomus_sticticus|BIOUG17047-C03|GMP*03970|KR613117
-ACATTATACTTTATTTTTGGGGCTTGATCTGGAATAGTGGGAACCTCTTTAAGTATACTAATTCGGGCAGAATTAGGACACCCAGGAACTTTTATTGGAGATGACCAAATCTATAATGTAATTGTAACAGCACATGCTTTTATTATAATTTTCTTCATAGTTATGCCTATTTTAATTGGTGGCTTTGGAAATTGACTACTTCCTTTAATACTAGGGGCCCCTGATATAGCCTTTCCCCGTATAAATAATATAAGCTTTTGACTTTTACCCCCTTCTCTAACCCTTCTTCTTTCTAGTTCATTTGTAGAAAATGGGGCGGGTACAGGATGAACAGTATATCCCCCCTTATCTTCAAGTATTGCCCATAGTGGGGCCTCTGTTGACCTAGCCATTTTTTCCCTACATTTAGCCGGGGTATCCTCTATTTTAGGATCAGTTAATTTTATTACAACAGTAATTAATATACGATCAAAAGGAATTACTTTAGACCGTATACCTTTATTTGTTTGATCAATTGTAATTACAACTGTTCTTTTACTTCTTTCATTGCCAGTATTAGCAGGAGCTATTACAATATTATTAACTGACCGA------------------------------------------------------------------
>Stictochironomus_unguiculatus|10PROBE-08810|E*10PROBE-3031|JF874324
-ACATTATATTTTATTTTTGGAGCTTGATCTGGAATAGTTGGGACCTCTTTAAGTATATTAATTCGAGCCGAATTAGGACACCCTGGAACTTTTATTGGCGATGACCAAATTTACAACGTAATTGTTACAGCTCACGCTTTTATTATAATTTTTTTCATGGTTATACCTATTTTAATTGGAGGCTTTGGTAACTGACTTCTTCCCCTAATATTAGGTGCCCCTGACATAGCATTCCCCCGAATAAATAATATAAGTTTCTGATTATTACCCCCCTCCCTATCTCTTCTTCTTTCTAGTTCAATTGTAGAAAATGGAGCAGGAACCGGATGAACGGTATACCCCCCCTTATCTGCAAGCATTGCCCACAGTGGGGCTTCAGTTGATTTAGCTATTTTTTCCTTACATTTAGCAGGTATTTCCTCTATTTTAGGATCAGTTAATTTCATTACAACTGTTATTAATATACGCTCAAAAGGAATTACCTTAGACCGAATACCTTTATTTGTTTGATCAATTGTAATTACAACCATTCTTTTACTTCTATCTCTACCAGTTTTAGCAGGAGCTATCACTATACTATTAACCGATCGAAATTTAAATACCTCCTTCTTTGACCCTGCAGGAGGGGGGGACCCTATTTTATACCAACACCTA---
>Stictochironomus_sticticus|BIOUG16921-B12|GMP*03969|KR620581
----------TTTATTTTTGGGGCTTGATCTGGAATAGTGGGAANCTCTTTAAGTATACTAATTCGGGCAGAATTAGGACACCCAGGAACTTTTATTGGAGATGACCAAATCTATAATGTAATTGTAACAGCACATGCTTTTATTATAATTTTCTTCATAGTTATGCCTATTTTAATTGGTGGCTTTGGAAATTGACTACTTCCTTTAATACTAGGGGCCCCTGATATAGCCTTTCCCCGTATAAATAATATAAGCTTTTGACTTTTACCCCCTTCTCTAACCCTTCTTCTTTCTAGTTCATTTGTAGAAAATGGGGCGGGTACAGGATGAACAGTATATCCCCCCTTATCTTCAAGTATTGCCCATAGTGGGGCCTCTGTTGACCTAGCCATTTTTTCCCTACATTTAGCCGGGGTATCCTCTATTTTAGGATCAGTTAATTTTATTACAACAGTAATTAATATACGATCAAAAGGAATTACTTTAGACCGTATACCTTTATTTGTTTGATCAATTGTAATTACAACTGTTCTTTTACTTCTTTCATTGCCAGTATTAGCAGGAGCTATTACAATATTATTAACTGAC---------------------------------------------------------------------
>Stictochironomus_sticticus|BIOUG17204-D04|GMP*03970|KR618350
-ACATTATACTTTATTTTTGGGGCTTGATCTGGAATAGTGGGAACCTCTTTAAGTATACTAATTCGGGCAGAATTAGGACACCCAGGAACTTTTATTGGAGATGACCAAATCTATAATGTAATTGTAACAGCACATGCTTTTATTATAATTTTCTTCATAGTTATGCCTATTTTAATTGGTGGCTTTGGAAATTGACTACTTCCTTTAATACTAGGGGCCCCTGATATAGCCTTTCCCCGTATAAATAATATAAGCTTTTGACTTTTACCCCCTTCTCTAACCCTTCTTCTTTCTAGTTCATTTGTAGAAAATGGGGCGGGTACAGGATGAACAGTATATCCCCCCTTATCTTCAAGTATTGCCCATAGTGGGGCCTCTGTTGACCTAGCCATTTTTTCCCTACATTTAGCCGGGGTATCCTCTATTTTAGGATCAGTTAATTTTATTACAACAGTAATTAATATACGATCAAAAGGAATTACTTTAGACCGTATACCTTTATTTGTTTGATCAATTGTAATTACAACTGTTCTTTTACTTCTTTCATTGCCAGTATTAGCAGGAGCTATTACAATATTATTA---------------------------------------------------------------------------
>Stictochironomus_sticticus|BIOUG16793-C05|GMP*03969|KR620669
-ACATTATACTTTATTTTTGGGGCTTGATCTGGAATAGTGGGAACCTCTTTAAGTATACTAATTCGGGCAGAATTAGGACACCCAGGAACTTTTATTGGAGATGACCAAATCTATAATGTAATTGTAACAGCACATGCTTTTATTATAATTTTCTTCATAGTTATGCCTATTTTAATTGGTGGCTTTGGAAATTGACTACTTCCTTTAATACTAGGGGCCCCTGATATAGCCTTTCCCCGTATAAATAATATAAGCTTTTGACTTTTACCCCCTTCTCTAACCCTTCTTCTTTCTAGTTCATTTGTAGAAAATGGGGCGGGTACAGGATGAACAGTATATCCCCCCTTATCTTCAAGTATTGCCCATAGTGGGGCCTCTGTTGACCTAGCCATTTTTTCCCTACATTTAGCCGGGGTATCCTCTATTTTAGGATCAGTTAATTTTATTACAACAGTAATTAATATACGATCAAAAGGAATTACTTTAGACCGTATACCTTTATTTGTTTGATCAATTGTAATTACAACTGTTCTTTTACTTCTTTCATTGCCAGTATTAGCAGGAGCTATTACAATATTATTAACTGAC---------------------------------------------------------------------
>Stictochironomus_sticticus|BIOUG16793-C04|GMP*03969|KR626928
-ACATTATACTTTATTTTTGGGGCTTGATCTGGAATAGTGGGAACCTCTTTAAGTATACTAATTCGGGCAGAATTAGGACACCCAGGAACTTTTATTGGAGATGACCAAATCTATAATGTAATTGTAACAGCACATGCTTTTATTATAATTTTCTTCATAGTTATGCCTATTTTAATTGGTGGCTTTGGAAATTGACTACTTCCTTTAATACTAGGGGCCCCTGATATAGCCTTTCCCCGTATAAATAATATAAGCTTTTGACTTTTACCCCCTTCTCTAACCCTTCTTCTTTCTAGTTCATTTGTAGAAAATGGGGCGGGTACAGGATGAACAGTATATCCCCCCTTATCTTCAAGTATTGCCCATAGTGGGGCCTCTGTTGACCTAGCCATTTTTTCCCTACATTTAGCCGGGGTATCCTCTATTTTAGGATCAGTTAATTTTATTACAACAGTAATTAATATACGATCAAAAGGAATTACTTTAGACCGTATACCTTTATTTGTTTGATCAATTGTAATTACAACTGTTCTTTTACTTCTTTCATTGCCAGTATTAGCAGGAGCTATTACAATA---------------------------------------------------------------------------------
>Stictochironomus_sticticus|BIOUG17046-B07|GMP*03970|KR627025
-------------ATTTTTGGGGCTTGATCTGGAATAGTGGGAACCTCTTTAAGTATACTAATTCGGGCAGAATTAGGACACCCAGGAACTTTTATTGGAGATGACCAAATCTATAATGTAATTGTAACAGCACATGCTTTTATTATAATTTTCTTCATAGTTATGCCTATTTTAATTGGTGGCTTTGGAAATTGACTACTTCCTTTAATACTAGGGGCCCCTGATATAGCCTTTCCCCGTATAAATAATATAAGCTTTTGACTTTTACCCCCTTCTCTAACCCTTCTTCTTTCTAGTTCATTTGTAGAAAATGGGGCGGGTACAGGATGAACAGTATATCCCCCCTTATCTTCAAGTATTGCCCATAGTGGGGCCTCTGTTGACCTAGCCATTTTTTCCCTACATTTAGCCGGGGTATCCTCTATTTTAGGATCAGTTAATTTTATTACAACAGTAATTAATATACGATCAAAAGGAATTACTTTAGACCGTATACCTTTATTTGTTTGATCAATTGTAATTACAACTGTTCTTTTACTTCTTTCATTGCCAGTATTAGCAGGAGCTATTACAATATTATTAACTGAC---------------------------------------------------------------------
>Stictochironomus_sticticus|BIOUG17204-C04|GMP*03970|KR628234
-------------------------------------------------------ATACTAATTCGGGCAGAATTAGGACACCCAGGAACTTTTATTGGAGATGACCAAATCTATAATGTAATTGTAACAGCACATGCTTTTATTATAATTTTCTTCATAGTTATGCCTATTTTAATTGGTGGCTTTGGAAATTGACTACTTCCTTTAATACTAGGGGCCCCTGATATAGCCTTTCCCCGTATAAATAATATAAGCTTTTGACTTTTACCCCCTTCTCTAACCCTTCTTCTTTCTAGTTCATTTGTAGAAAATGGGGCGGGTACAGGATGAACAGTATATCCCCCCTTATCTTCAAGTATTGCCCATAGTGGGGCCTCTGTTGACCTAGCCATTTTTTCCCTACATTTAGCCGGGGTATCCTCTATTTTAGGATCAGTTAATTTTATTACAACAGTAATTAATATACGATCAAAAGGAATTACTTTAGACCGTATACCTTTATTTGTTTGATCAATTGTAATTACAACTGTTCTTTTACTTCTTTCATTGCCAGTATTAGCAGGAGCTATTACAATATTATTAACTGACCGAAAT---------------------------------------------------------------
>Stictochironomus_sticticus|BIOUG17083-E11|GMP*03970|KR628419
----------TTTATTTTTGGGGCTTGATCTGGAATAGTGGGAACCTCTTTAAGTATACTAATTCGGGCAGAATTAGGACACCCAGGAACTTTTATTGGAGATGACCAAATCTATAATGTAATTGTAACAGCACATGCTTTTATTATAATTTTCTTCATAGTTATGCCTATTTTAATTGGTGGCTTTGGAAATTGACTACTTCCTTTAATACTAGGGGCCCCTGATATAGCCTTTCCCCGTATAAATAATATAAGCTTTTGACTTTTACCCCCTTCTCTAACCCTTCTTCTTTCTAGTTCATTTGTAGAAAATGGGGCGGGTACAGGATGAACAGTATATCCCCCCTTATCTTCAAGTATTGCCCATAGTGGGGCCTCTGTTGACCTAGCCATTTTTTCCCTACATTTAGCCGGGGTATCCTCTATTTTAGGATCAGTTAATTTTATTACAACAGTAATTAATATACGATCAAAAGGAATTACTTTAGACCGTATACCTTTATTTGTTTGATCAATTGTAATTACAACTGTTCTTTTACTTCTTTCATTGCCAGTATTAGCAGGAGCTATTACAATA---------------------------------------------------------------------------------
>Stictochironomus_sp._2TE|Finnmark108|Fi108|HQ551519
-ACATTATATTTTATTTTTGGAGCTTGATCTGGAATAGTAGGAACCTCTTTAAGTATATTAATTCGAGCCGAACTAGGACACCCAGGAACTTTTATTGGTGATGATCAAATTTACAATGTAATTGTAACGGCCCACGCTTTTATCATAATTTTTTTCATAGTTATACCCATCTTAATTGGAGGATTTGGTAATTGGCTACTTCCCCTGATATTAGGGGCCCCTGATATAGCTTTTCCTCGAATAAATAATATAAGTTTCTGACTATTACCCCCCTCTCTATCTCTCCTCCTTTCTAGCTCAATTGTAGAAAATGGGGCAGGAACTGGATGAACAGTATACCCCCCCCTATCGGCAAATATTGCTCATAGCGGGGCTTCTGTTGATTTAGCTATTTTTTCCTTACACTTAGCAGGAATCTCTTCTATTTTAGGCTCAGTTAATTTTATTACAACCGTTATTAATATACGCTCAAAAGGAATTACTTTAGACCGCATACCTTTATTCGTTTGATCAATTGTAATTACAACTGTTCTTTTACTTCTTTCACTACCAGTTTTAGCGGGGGCTATTACAATATTATTAACTGACCGAAATTTAAATACTTCATTTTTTGACCCTGCGGGAGGAGGAGACCCCATTTTATACCAACACTTA---
>Stictochironomus_sticticus|BIOUG17046-A10|GMP*03970|KR624605
----------TTTATTTTTGGGGCTTGATCTGGAATAGTGGGAACCTCTTTAAGTATACTAATTCGGGCAGAATTAGGACACCCAGGAACTTTTATTGGAGATGACCAAATCTATAATGTAATTGTAACAGCACATGCTTTTATTATAATTTTCTTCATAGTTATGCCTATTTTAATTGGTGGCTTTGGAAATTGACTACTTCCTTTAATACTAGGGGCCCCTGATATAGCCTTTCCCCGTATAAATAATATAAGCTTTTGACTTTTACCCCCTTCTCTAACCCTTCTTCTTTCTAGTTCATTTGTAGAAAATGGGGCGGGTACAGGATGAACAGTATATCCCCCCTTATCTTCAAGTATTGCCCATAGTGGGGCCTCTGTTGACCTAGCCATTTTTTCCCTACATTTAGCCGGGGTATCCTCTATTTTAGGATCAGTTAATTTTATTACAACAGTAATTAATATACGATCAAAAGGAATTACTTTAGACCGTATACCTTTATTTGTTTGATCAATTGTAATTACAACTGTTCTTTTACTTCTTTCATTGCCAGTATTAGCAGGAGCTATTACAATA---------------------------------------------------------------------------------
>Stictochironomus_sticticus|BIOUG16886-E11|GMP*03969|KR619512
-ACATTATACTTTATTTTTGGGGCTTGATCTGGAATAGTGGGAACCTCTTTAAGTATACTAATTCGGGCAGAATTAGGACACCCAGGAACTTTTATTGGAGATGACCAAATCTATAATGTAATTGTAACAGCACATGCTTTTATTATAATTTTCTTCATAGTTATGCCTATTTTAATTGGTGGCTTTGGAAATTGACTACTTCCTTTAATACTAGGGGCCCCTGATATAGCCTTTCCCCGTATAAATAATATAAGCTTTTGACTTTTACCCCCTTCTCTAACCCTTCTTCTTTCTAGTTCATTTGTAGAAAATGGGGCGGGTACAGGATGAACAGTATATCCCCCCTTATCTTCAAGTATTGCCCATAGTGGGGCCTCTGTTGACCTAGCCATTTTTTCCCTACATTTAGCCGGGGTATCCTCTATTTTAGGATCAGTTAATTTTATTACAACAGTAATTAATATACGATCAAAAGGAATTACTTTAGACCGTATACCTTTATTTGTTTGATCAATTGTAATTACAACTGTTCTTTTACTTCTTTCATTGCCAGTATTAGCAGGAGCTATTACAATATTATTAACTGAC---------------------------------------------------------------------
>Stictochironomus_sticticus|BIOUG16886-E10|GMP*03969|KR616867
-ACATTATACTTTATTTTTGGGGCTTGATCTGGAATAGTGGGAACCTCTTTAAGTATACTAATTCGGGCAGAATTAGGACACCCAGGAACTTTTATTGGAGATGACCAAATCTATAATGTAATTGTAACAGCACATGCTTTTATTATAATTTTCTTCATAGTTATGCCTATTTTAATTGGTGGCTTTGGAAATTGACTACTTCCTTTAATACTAGGGGCCCCTGATATAGCCTTTCCCCGTATAAATAATATAAGCTTTTGACTTTTACCCCCTTCTCTAACCCTTCTTCTTTCTAGTTCATTTGTAGAAAATGGGGCGGGTACAGGATGAACAGTATATCCCCCCTTATCTTCAAGTATTGCCCATAGTGGGGCCTCTGTTGACCTAGCCATTTTTTCCCTACATTTAGCCGGGGTATCCTCTATTTTAGGATCAGTTAATTTTATTACAACAGTAATTAATATACGATCAAAAGGAATTACTTTAGACCGTATACCTTTATTTGTTTGATCAATTGTAATTACAACTGTTCTTTTACTTCTTTCATTGCCAGTATTAGCAGGAGCTATTACAATATTATTAACTGACCGA------------------------------------------------------------------
>Stictochironomus_sticticus|BIOUG17043-D01|GMP*03970|KR619584
-ACATTATACTTTATTTTTGGGGCTTGATCTGGAATAGTGGGAACCTCTTTAAGTATACTAATTCGGGCAGAATTAGGACACCCAGGAACTTTTATTGGAGATGACCAAATCTATAATGTAATTGTAACAGCACATGCTTTTATTATAATTTTCTTCATAGTTATGCCTATTTTAATTGGTGGCTTTGGAAATTGACTACTTCCTTTAATACTAGGGGCCCCTGATATAGCCTTTCCCCGTATAAATAATATAAGCTTTTGACTTTTACCCCCTTCTCTAACCCTTCTTCTTTCTAGTTCATTTGTAGAAAATGGGGCGGGTACAGGATGAACAGTATATCCCCCCTTATCTTCAAGTATTGCCCATAGTGGGGCCTCTGTTGACCTAGCCATTTTTTCCCTACATTTAGCCGGGGTATCCTCTATTTTAGGATCAGTTAATTTTATTACAACAGTAATTAATATACGATCAAAAGGAATTACTTTAGACCGTATACCTTTATTTGTTTGATCAATTGTAATTACAACTGTTCTTTTACTTCTTTCATTGCCAGTATTAGCAGGAGCTATTACAATA---------------------------------------------------------------------------------
>Stictochironomus_sticticus|BIOUG23449-D10|L*14BIOBUS-0498|MG072474
-ACATTATATTTTATTTTTGGGGCTTGATCTGGAATAGTGGGAACCTCTTTAAGTATACTAATTCGGGCAGAATTAGGACACCCAGGAACTTTTATTGGAGATGACCAAATCTATAATGTAATTGTAACAGCACATGCTTTTATTATAATTTTCTTCATAGTTATGCCTATTTTAATTGGTGGCTTTGGAAATTGACTACTTCCTTTAATACTAGGGGCCCCTGATATAGCCTTTCCCCGTATAAATAATATAAGCTTTTGACTTTTACCCCCTTCTCTAACCCTTCTTCTTTCTAGTTCATTTGTAGAAAATGGGGCGGGTACGGGATGAACAGTATATCCCCCCTTATCTTCAAGTATTGCCCATAGTGGGGCCTCTGTTGACCTAGCCATTTTTTCCCTACATTTAGCCGGGGTATCTTCTATTTTAGGATCAGTTAATTTTATTACAACAGTAATTAATATACGATCAAAAGGAATTACTTTAGACCGTATACCTTTATTTGTTTGATCAATTGTAATTACAACTGTTCTTTTACTTCTTTCATTGCCAGTATTAGCAGGAGCTATTACAATA---------------------------------------------------------------------------------
>Stictochironomus_sticticus|NIESD0334|NIESD0334|
-ACATTATATTTTATTTTCGGAGCTTGATCCGGCATAGTAGGCACCTCCCTAAGTATGCTAATCCGAGCAGAATTAGGCCACCCAGGCACTTTTATTGGAGACGACCAAATTTATAACGTAATTGTAACAGCCCACGCTTTTATCATAATTTTTTTCATAGTTATACCTATTTTAATTGGAGGATTTGGTAACTGACTCCTTCCTTTAATATTAGGGGCCCCCGATATGGCCTTCCCTCGAATAAATAATATAAGCTTTTGACTATTGCCCCCCTCTTTATCTCTTCTTCTTTCTAGTTCAATTGTAGAAAATGGGGCAGGAACCGGTTGAACAGTTTACCCTCCACTATCTTCTAGAATTGCCCACAGTGGGGCTTCTGTTGACTTAGCTATTTTTTCGTTACATTTAGCGGGAATCTCCTCTATCTTAGGGTCTGTAAATTTTATTACAACAGTAATTAACATACGATCAAAAGGTATTACATTAGATCGAATGCCCCTATTTGTATGATCAATCGTAATTACAACTGTTCTCTTACTTCTCTCTTTACCAGTTCTAGCGGGAGCTATTACCATACTACTAACAGACCGAAATTTAAATACATCTTTTTTTGATCCCGCCGGGGGCGGAGACCCTGTCTTATACCAACACTTA---
>Stictochironomus_sticticus|BIOUG16792-H10|GMP*03969|KR622860
-------------------GGGGCTTGATCTGGAATAGTGGGAACCTCTTTAAGTATACTAATTCGGGCAGAATTAGGACACCCAGGAACTTTTATTGGAGATGACCAAATCTATAATGTAATTGTAACAGCACATGCTTTTATTATAATTTTCTTCATAGTTATGCCTATTTTAATTGGTGGCTTTGGAAATTGACTACTTCCTTTAATACTAGGGGCCCCTGATATAGCCTTTCCCCGTATAAATAATATAAGCTTTTGACTTTTACCCCCTTCTCTAACCCTTCTTCTTTCTAGTTCATTTGTAGAAAATGGGGCGGGTACAGGATGAACAGTATATCCCCCCTTATCTTCAAGTATTGCCCATAGTGGGGCCTCTGTTGACCTAGCCATTTTTTCCCTACATTTAGCCGGGGTATCCTCTATTTTAGGATCAGTTAATTTTATTACAACAGTAATTAATATACGATCAAAAGGAATTACTTTAGACCGTATACCTTTATTTGTTTGATCAATTGTAATTACAACTGTTCTTTTACTTCTTTCATTGCCAGTATTAGCAGGAGCTATTACAATATTATTAACTGAC---------------------------------------------------------------------
>Stictochironomus_unguiculatus|10PROBE-20351|JW1008-01|HQ937665
-ACATTATATTTTATTTTTGGAGCTTGATCTGGAATAGTTGGGACCTCTTTAAGTATATTAATTCGAGCCGAATTAGGACACCCTGGAACTTTTATTGGTGATGACCAAATTTACAACGTAATTGTTACAGCTCACGCTTTTATTATAATTTTTTTCATGGTTATACCTATTTTAATTGGAGGCTTTGGTAACTGACTTCTTCCCCTAATATTAGGTGCCCCTGACATAGCATTCCCCCGAATAAATAATATAAGTTTCTGATTATTACCCCCCTCCTTATCTCTTCTTCTTTCTAGTTCAATTGTAGAAAATGGAGCAGGAACCGGATGAACAGTATACCCCCCCTTATCTGCGAGCATTGCCCACAGTGGGGCTTCAGTTGATTTAGCTATTTTTTCCTTACATTTAGCAGGTATTTCCTCTATTTTAGGATCAGTTAATTTCATTACAACTGTTATTAACATACGCTCAAAAGGAATTACCTTAGACCGAATACCTTTATTTGTTTGATCAATTGTAATTACAACCATTCTTTTACTTCTATCTCTACCAGTTTTAGCAGGAGCTATCACTATACTATTAACCGATCGAAATTTAAATACCTCCTTCTTTGACCCTGCAGGAGGGGGAGACCCTATTTTATACCAACACCTA---
>Stictochironomus_sticticus|BIOUG17200-G07|GMP*03970|KR619898
----------TTTATTTTTGGGGCTTGATCTGGAATAGTGGGAACCTCTTTAAGTATACTAATTCGGGCAGAATTAGGACACCCAGGAACTTTTATTGGAGATGACCAAATCTATAATGTAATTGTAACTGCACATGCTTTTATTATAATTTTCTTCATAGTTATGCCTATTTTAATTGGTGGCTTTGGAAATTGACTACTTCCTTTAATACTAGGGGCCCCTGATATAGCCTTTCCCCGTATAAATAATATAAGCTTTTGACTTTTACCCCCTTCTCTAACCCTTCTTCTTTCTAGTTCATTTGTAGAAAATGGGGCGGGTACAGGATGAACAGTATATCCCCCCTTATCTTCAAGTATTGCCCATAGTGGGGCCTCTGTTGACCTAGCCATTTTTTCCCTACATTTAGCCGGGGTATCCTCTATTTTAGGATCAGTTAATTTTATTACAACAGTAATTAATATACGATCAAAAGGAATTACTTTAGACCGTATACCTTTATTTGTTTGATCAATTGTAATTACAACTGTTCTTTTACTTCTTTCATTGCCAGTATTAGCAGGAGCTATTACAATATTATTAACTGACCGAAAT---------------------------------------------------------------
>Stictochironomus_sticticus|BIOUG16920-G04|GMP*03969|KR630103
-ACATTATACTTTATTTTTGGGGCTTGATCTGGAATAGTGGGAACCTCTTTAAGTATACTAATTCGGGCAGAATTAGGACACCCAGGAACTTTTATTGGAGATGACCAAATCTATAATGTAATTGTAACAGCACATGCTTTTATTATAATTTTCTTCATAGTTATGCCTATTTTAATTGGTGGCTTTGGAAATTGACTACTTCCTTTAATACTAGGGGCCCCTGATATAGCCTTTCCCCGTATAAATAATATAAGCTTTTGACTTTTACCCCCTTCTCTAACCCTTCTTCTTTCTAGTTCATTTGTAGAAAATGGGGCGGGTACAGGATGAACAGTATATCCCCCCTTATCTTCAAGTATTGCCCATAGTGGGGCCTCTGTTGACCTAGCCATTTTTTCCCTACATTTAGCCGGGGTATCCTCTATTTTAGGATCAGTTAATTTTATTACAACAGTAATTAATATACGATCAAAAGGAATTACTTTAGACCGTATACCTTTATTTGTTTGATCAATTGTAATTACAACTGTTCTTTTACTTCTTTCATTGCCAGTATTAGCAGGAGCTATTACAATATTATTAACTGACCGAAAT---------------------------------------------------------------
>Stictochironomus_sticticus|BIOUG16962-B05|GMP*03970|KR613064
-ACATTATACTTTATTTTTGGGGCTTGATCTGGAATAGTGGGAACCTCTTTAAGTATACTAATTCGGGCAGAATTAGGACACCCAGGAACTTTTATTGGAGATGACCAAATCTATAATGTAATTGTAACAGCACATGCTTTTATTATAATTTTCTTCATAGTTATGCCTATTTTAATTGGTGGCTTTGGAAATTGACTACTTCCTTTAATACTAGGGGCCCCTGATATAGCCTTTCCCCGTATAAATAATATAAGCTTTTGACTTTTACCCCCTTCTCTAACCCTTCTTCTTTCTAGTTCATTTGTAGAAAATGGGGCGGGTACAGGATGAACAGTATATCCCCCCTTATCTTCAAGTATTGCCCATAGTGGGGCCTCTGTTGACCTAGCCATTTTTTCCCTACATTTAGCCGGGGTATCCTCTATTTTAGGATCAGTTAATTTTATTACAACAGTAATTAATATACGATCAAAAGGAATTACTTTAGACCGTATACCTTTATTTGTTTGATCAATTGTAATTACAACTGTTCTTTTACTTCTTTCATTGCCAGTATTAGCAGGAGCTATTACAATATTATTAACTGAC---------------------------------------------------------------------
>Stictochironomus_sticticus|BIOUG16915-D10|GMP*03969|KR631658
-------------ATTTTTGGGGCTTGATCTGGAATAGTGGGAACCTCTTTAAGTATACTAATTCGGGCAGAATTAGGACACCCAGGAACTTTTATTGGAGATGACCAAATCTATAATGTAATTGTAACAGCACATGCTTTTATTATAATTTTCTTCATAGTTATGCCTATTTTAATTGGTGGCTTTGGAAATTGACTACTTCCTTTAATACTAGGGGCCCCTGATATAGCCTTTCCCCGTATAAATAATATAAGCTTTTGACTTTTACCCCCTTCTCTAACCCTTCTTCTTTCTAGTTCATTTGTAGAAAATGGGGCGGGTACAGGATGAACAGTATATCCCCCCTTATCTTCAAGTATTGCCCATAGTGGGGCCTCTGTTGACCTAGCCATTTTTTCCCTACATTTAGCCGGGGTATCCTCTATTTTAGGATCAGTTAATTTTATTACAACAGTAATTAATATACGATCAAAAGGAATTACTTTAGACCGTATACCTTTATTTGTTTGATCAATTGTAATTACAACTGTTCTTTTACTTCTTTCATTGCCAGTATTAGCAGGA---------------------------------------------------------------------------------------------
>Stictochironomus_sticticus|BIOUG16880-E04|GMP*03969|KR615850
-------------------------------------------------------ATACTAATTCGGGCAGAATTAGGACACCCAGGAACTTTTATTGGAGATGACCAAATCTATAATGTAATTGTAACAGCACATGCTTTTATTATAATTTTCTTCATAGTTATGCCTATTTTAATTGGTGGCTTTGGAAATTGACTACTTCCTTTAATACTAGGGGCCCCTGATATAGCCTTTCCCCGTATAAATAATATAAGCTTTTGACTTTTACCCCCTTCTCTAACCCTTCTTCTTTCTAGTTCATTTGTAGAAAATGGGGCGGGTACAGGATGAACAGTATATCCCCCCTTATCTTCAAGTATTGCCCATAGTGGGGCCTCTGTTGACCTAGCCATTTTTTCCCTACATTTAGCCGGGGTATCCTCTATTTTAGGATCAGTTAATTTTATTACAACAGTAATTAATATACGATCAAAAGGAATTACTTTAGACCGTATACCTTTATTTGTTTGATCAATTGTAATTACAACTGTTCTTTTACTTCTTTCATTGCCAGTATTAGCAGGA---------------------------------------------------------------------------------------------
>Stictochironomus_sticticus|BIOUG17043-A08|GMP*03970|KR627015
-ACATTATACTTTATTTTTGGGGCTTGATCTGGAATAGTGGGAACCTCTTTAAGTATACTAATTCGGGCAGAATTAGGACACCCAGGAACTTTTATTGGAGATGACCAAATCTATAATGTAATTGTAACAGCACATGCTTTTATTATAATTTTCTTCATAGTTATGCCTATTTTAATTGGTGGCTTTGGAAATTGACTACTTCCTTTAATACTAGGGGCCCCTGATATAGCCTTTCCCCGTATAAATAATATAAGCTTTTGACTTTTACCCCCTTCTCTAACCCTTCTTCTTTCTAGTTCATTTGTAGAAAATGGGGCGGGTACAGGATGAACAGTATATCCCCCCTTATCTTCAAGTATTGCCCATAGTGGGGCCTCTGTTGACCTAGCCATTTTTTCCCTACATTTAGCCGGGGTATCCTCTATTTTAGGATCAGTTAATTTTATTACAACAGTAATTAATATACGATCAAAAGGAATTACTTTAGACCGTATACCTTTATTTGTTTGATCAATTGTAATTACAACTGTTCTTTTACTTCTTTCATTGCCAGTATTAGCAGGAGCTATTACAATATTATTAACT------------------------------------------------------------------------
>Stictochironomus_sp._T08|Mis_06|TB19-20|
-ACATTATATTTTATTTTCGGAGCTTGATCTGGAATAGTAGGAACCTCTTTAAGCATATTAATTCGAGCTGAATTAGGCCACCCAGGAACTTTTATTGGAGATGACCAAATTTATAACGTAATTGTAACAGCTCATGCTTTTATCATAATTTTTTTCATAGTTATGCCCATTTTAATCGGGGGATTCGGTAATTGACTTCTTCCTCTAATACTAGGAGCCCCAGATATGGCCTTCCCCCGAATAAATAATATAAGCTTTTGATTACTCCCCCCCTCTCTCTCCCTTCTTCTTTCTAGTTCAATTGTAGAAAATGGGGCAGGAACAGGATGAACAGTTTACCCCCCGCTATCTTCTAGAATTGCCCATAGCGGAGCCTCTGTTGATCTAGCCATTTTTTCTTTACACTTAGCAGGTATTTCCTCTATCCTAGGATCTGTAAATTTTATTACAACAGTAATTAATATACGATCAAAAGGAATCACTTTAGACCGTATACCTCTATTCGTGTGATCAATTGTCATTACAACTGTTCTTTTACTTCTTTCTTTACCAGTTCTTGCCGGAGCTATTACTATACTGTTAACAGATCGAAACCTAAATACATCCTTTTTTGACCCCGCCGGAGGGGGAGACCCTATCCTATACCAACACTTA---
>Stictochironomus_sticticus|BIOUG16792-F01|GMP*03969|KR632220
-ACATTATACTTTATTTTTGGGGCTTGATCTGGAATAGTGGGAACCTCTTTAAGTATACTAATTCGGGCAGAATTAGGACACCCAGGAACTTTTATTGGAGATGACCAAATCTATAATGTAATTGTAACAGCACATGCTTTTATTATAATTTTCTTCATAGTTATGCCTATTTTAATTGGTGGCTTTGGAAATTGACTACTTCCTTTAATACTAGGGGCCCCTGATATAGCCTTTCCCCGTATAAATAATATAAGCTTTTGACTTTTACCCCCTTCTCTAACCCTTCTTCTTTCTAGTTCATTTGTAGAAAATGGGGCGGGTACAGGATGAACAGTATATCCCCCCTTATCTTCAAGTATTGCCCATAGTGGGGCCTCTGTTGACCTAGCCATTTTTTCCCTACATTTAGCCGGGGTATCCTCTATTTTAGGATCAGTTAATTTTATTACAACAGTAATTAATATACGATCAAAAGGAATTACTTTAGACCGTATACCTTTATTTGTTTGATCAATTGTAATTACAACTGTTCTTTTACTTCTTTCATTGCCAGTATTAGCAGGAGCTATTACAATATTATTAACTGAC---------------------------------------------------------------------
>Stictochironomus_sticticus|BIOUG17045-E04|GMP*03970|KR623924
----------TTTATTTTTGGGGCTTGATCTGGAATAGTGGGAACCTCTTTAAGTATACTAATTCGGGCAGAATTAGGACACCCAGGAACTTTTATTGGAGATGACCAAATCTATAATGTAATTGTAACAGCACATGCTTTTATTATAATTTTCTTCATAGTTATGCCTATTTTAATTGGTGGCTTTGGAAATTGACTACTTCCTTTAATACTAGGGGCCCCTGATATAGCCTTTCCCCGTATAAATAATATAAGCTTTTGACTTTTACCCCCTTCTCTAACCCTTCTTCTTTCTAGTTCATTTGTAGAAAATGGGGCGGGTACAGGATGAACAGTATATCCCCCCTTATCTTCAAGTATTGCCCATAGTGGGGCCTCTGTTGACCTAGCCATTTTTTCCCTACATTTAGCCGGGGTATCCTCTATTTTAGGATCAGTTAATTTTATTACAACAGTAATTAATATACGATCAAAAGGAATTACTTTAGACCGTATACCTTTATTTGTTTGATCAATTGTAATTACAACTGTTCTTTTACTTCTTTCATTGCCAGTATTAGCAGGAGCTATTACAATATTATTAACTGAC---------------------------------------------------------------------
>Stictochironomus_sticticus|BIOUG17042-H05|GMP*03970|KR613377
-ACATTATACTTTATTTTTGGGGCTTGATCTGGAATAGTGGGAACCTCTTTAAGTATACTAATTCGGGCAGAATTAGGACACCCAGGAACTTTTATTGGAGATGACCAAATCTATAATGTAATTGTAACAGCACATGCTTTTATTATAATTTTCTTCATAGTTATGCCTATTTTAATTGGTGGCTTTGGAAATTGACTACTTCCTTTAATACTAGGGGCCCCTGATATAGCCTTTCCCCGTATAAATAATATAAGCTTTTGACTTTTACCCCCTTCTCTAACCCTTCTTCTTTCTAGTTCATTTGTAGAAAATGGGGCGGGTACAGGATGAACAGTATATCCCCCCTTATCTTCAAGTATTGCCCATAGTGGGGCCTCTGTTGACCTAGCCATTTTTTCCCTACATTTAGCCGGGGTATCCTCTATTTTAGGATCAGTTAATTTTATTACAACAGTAATTAATATACGATCAAAAGGAATTACTTTAGACCGTATACCTTTATTTGTTTGATCAATTGTAATTACAACTGTTCTTTTACTTCTTTCATTGCCAGTATTAGCAGGA---------------------------------------------------------------------------------------------
>Stictochironomus_sticticus|BIOUG16886-A04|GMP*03969|KR625178
-ACATTATACTTTATTTTTGGGGCTTGATCTGGAATAGTGGGAACCTCTTTAAGTATACTAATTCGGGCAGAATTAGGACACCCAGGAACTTTTATTGGAGACGACCAAATCTATAATGTAATTGTAACAGCACATGCTTTTATTATAATTTTCTTCATAGTTATGCCTATTTTAATTGGTGGCTTTGGAAATTGACTACTTCCTTTAATACTAGGGGCCCCTGATATAGCCTTTCCCCGTATAAATAATATAAGCTTTTGACTTTTACCCCCTTCTCTAACCCTTCTTCTTTCTAGTTCATTTGTAGAAAATGGGGCGGGTACAGGATGAACAGTATATCCCCCCTTATCTTCAAGTATTGCCCATAGTGGGGCCTCTGTTGACCTAGCCATTTTTTCCCTACATTTAGCCGGGGTATCCTCTATTTTAGGATCAGTTAATTTTATTACAACAGTAATTAATATACGATCAAAAGGAATTACTTTAGACCGTATACCTTTATTTGTTTGATCAATTGTAATTACAACTGTTCTTTTACTTCTTTCATTGCCAGTATTAGCAGGAGCTATTACAATA---------------------------------------------------------------------------------
>Stictochironomus_sticticus|BIOUG16792-D11|GMP*03969|KR613986
----------TTTATTTTTGGGGCTTGATCTGGAATAGTGGGAACCTCTTTAAGTATACTAATTCGGGCAGAATTAGGACACCCAGGAACTTTTATTGGAGATGACCAAATCTATAATGTAATTGTAACAGCACATGCTTTTATTATAATTTTCTTCATAGTTATGCCTATTTTAATTGGTGGCTTTGGAAATTGACTACTTCCTTTAATACTAGGGGCCCCTGATATAGCCTTTCCCCGTATAAATAATATAAGCTTTTGACTTTTACCCCCTTCTCTAACCCTTCTTCTTTCTAGTTCATTTGTAGAAAATGGGGCGGGTACAGGATGAACAGTATATCCCCCCTTATCTTCAAGTATTGCCCATAGTGGGGCCTCTGTTGACCTAGCCATTTTTTCCCTACATTTAGCCGGGGTATCCTCTATTTTAGGATCAGTTAATTTTATTACAACAGTAATTAATATACGATCAAAAGGAATTACTTTAGACCGTATACCTTTATTTGTTTGATCAATTGTAATTACAACTGTTCTTTTACTTCTTTCATTGCCAGTATTAGCAGGAGCTATTACAATA---------------------------------------------------------------------------------
>Stictochironomus_sticticus|BIOUG17042-G07|GMP*03970|KR617757
-------------------------------GGAATAGTGGGAACCTCTTTAAGTATACTAATTCGGGCAGAATTAGGACACCCAGGAACTTTTATTGGAGATGACCAAATCTATAATGTAATTGTAACAGCACATGCTTTTATTATAATTTTCTTCATAGTTATGCCTATTTTAATTGGTGGCTTTGGAAATTGACTACTTCCTTTAATACTAGGGGCCCCTGATATAGCCTTTCCCCGTATAAATAATATAAGCTTTTGACTTTTACCCCCTTCTCTAACCCTTCTTCTTTCTAGTTCATTTGTAGAAAATGGGGCGGGTACAGGATGAACAGTATATCCCCCCTTATCTTCAAGTATTGCCCATAGTGGGGCCTCTGTTGACCTAGCCATTTTTTCCCTACATTTAGCCGGGGTATCCTCTATTTTAGGATCAGTTAATTTTATTACAACAGTAATTAATATACGATCAAAAGGAATTACTTTAGACCGTATACCTTTATTTGTTTGATCAATTGTAATTACAACTGTTCTTTTACTTCTTTCATTGCCAGTATTAGCAGGA---------------------------------------------------------------------------------------------
>Stictochironomus_sticticus|BIOUG16920-C09|GMP*03969|KR627478
-ACATTATACTTTATTTTTGGGGCTTGATCTGGAATAGTGGGAACCTCTTTAAGTATACTAATTCGGGCAGAATTAGGACACCCAGGAACTTTTATTGGAGATGACCAAATCTATAATGTAATTGTAACAGCACATGCTTTTATTATAATTTTCTTCATAGTTATGCCTATTTTAATTGGTGGCTTTGGAAATTGACTACTTCCTTTAATACTAGGGGCCCCTGATATAGCCTTTCCCCGTATAAATAATATAAGCTTTTGACTTTTACCCCCTTCTCTAACCCTTCTTCTTTCTAGTTCATTTGTAGAAAATGGGGCGGGTACAGGATGAACAGTATATCCCCCCTTATCTTCAAGTATTGCCCATAGTGGGGCCTCTGTTGACCTAGCCATTTTTTCCCTACATTTAGCCGGGGTATCCTCTATTTTAGGATCAGTTAATTTTATTACAACAGTAATTAATATACGATCAAAAGGAATTACTTTAGACCGTATACCTTTATTTGTTTGATCAATTGTAATTACAACTGTTCTTTTACTTCTTTCATTGCCAGTATTAGCAGGAGCTATTACAATATTATTAACTGACCGA------------------------------------------------------------------
>Stictochironomus_sticticus|BIOUG17083-D11|GMP*03970|KR617870
-------------------------------GGAATAGTGGGAACCTCTTTAAGTATACTAATTCGGGCAGAATTAGGACACCCAGGAACTTTTATTGGAGATGACCAAATCTATAATGTAATTGTAACAGCACATGCTTTTATTATAATTTTCTTCATAGTTATGCCTATTTTAATTGGTGGCTTTGGAAATTGACTACTTCCTTTAATACTAGGGGCCCCTGATATAGCCTTTCCCCGTATAAATAATATAAGCTTTTGACTTTTACCCCCTTCTCTAACCCTTCTTCTTTCTAGTTCATTTGTAGAAAATGGGGCGGGTACAGGATGAACAGTATATCCCCCCTTATCTTCAAGTATTGCCCATAGTGGGGCCTCTGTTGACCTAGCCATTTTTTCCCTACATTTAGCCGGGGTATCCTCTATTTTAGGATCAGTTAATTTTATTACAACAGTAATTAATATACGATCAAAAGGAATTACTTTAGACCGTATACCTTTATTTGTTTGATCAATTGTAATTACAACTGTTCTTTTACTTCTTTCATTGCCAGTATTAGCAGGAGCTATTACAATA---------------------------------------------------------------------------------
>Stictochironomus_sticticus|BIOUG17045-C02|GMP*03970|KR628609
----------TTTATTTTTGGGGCTTGATCTGGAATAGTGGGAACCTCTTTAAGTATACTAATTCGGGCAGAATTAGGACACCCAGGAACTTTTATTGGAGATGACCAAATCTATAATGTAATTGTAACAGCACATGCTTTTATTATAATTTTCTTCATAGTTATGCCTATTTTAATTGGTGGCTTTGGAAATTGACTACTTCCTTTAATACTAGGGGCCCCTGATATAGCCTTTCCCCGTATAAATAATATAAGCTTTTGACTTTTACCCCCTTCTCTAACCCTTCTTCTTTCTAGTTCATTTGTAGAAAATGGGGCGGGTACAGGATGAACAGTATATCCCCCCTTATCTTCAAGTATTGCCCATAGTGGGGCCTCTGTTGACCTAGCCATTTTTTCCCTACATTTAGCCGGGGTATCCTCTATTTTAGGATCAGTTAATTTTATTACAACAGTAATTAATATACGATCAAAAGGAATTACTTTAGACCGTATACCTTTATTTGTTTGATCAATTGTAATTACAACTGTTCTTTTACTTCTTTCATTGCCAGTATTAGCAGGAGCTATTACAATA---------------------------------------------------------------------------------
>Stictochironomus_sticticus|BIOUG17042-F02|GMP*03970|KR618374
-ACATTATACTTTATTTTTGGGGCTTGATCTGGAATAGTGGGAACCTCTTTAAGTATACTAATTCGGGCAGAATTAGGACACCCAGGAACTTTTATTGGAGATGACCAAATCTATAATGTAATTGTAACAGCACATGCTTTTATTATAATTTTCTTCATAGTTATGCCTATTTTAATTGGTGGCTTTGGAAATTGACTACTTCCTTTAATACTAGGGGCCCCTGATATAGCCTTTCCCCGTATAAATAATATAAGCTTTTGACTTTTACCCCCTTCTCTAACCCTTCTTCTTTCTAGTTCATTTGTAGAAAATGGGGCGGGTACAGGATGAACAGTATATCCCCCCTTATCTTCAAGTATTGCCCATAGTGGGGCCTCTGTTGACCTAGCCATTTTTTCCCTACATTTAGCCGGGGTATCCTCTATTTTAGGATCAGTTAATTTTATTACAACAGTAATTAATATACGATCAAAAGGAATTACTTTAGACCGTATACCTTTATTTGTTTGATCAATTGTAATTACAACTGTTCTTTTACTTCTTTCATTGCCAGTATTAGCAGGAGCTATTACAATA---------------------------------------------------------------------------------
>Stictochironomus_sticticus|BIOUG17045-B06|GMP*03970|KR630439
-------------ATTTTTGGGGCTTGATCTGGAATAGTGGGAACCTCTTTAAGTATACTAATTCGGGCAGAATTAGGACACCCAGGAACTTTTATTGGAGATGACCAAATCTATAATGTAATTGTAACAGCACATGCTTTTATTATAATTTTCTTCATAGTTATGCCTATTTTAATTGGTGGCTTTGGAAATTGACTACTTCCTTTAATACTAGGGGCCCCTGATATAGCCTTTCCCCGTATAAATAATATAAGCTTTTGACTTTTACCCCCTTCTCTAACCCTTCTTCTTTCTAGTTCATTTGTAGAAAATGGGGCGGGTACAGGATGAACAGTATATCCCCCCTTATCTTCAAGTATTGCCCATAGTGGGGCCTCTGTTGACCTAGCCATTTTTTCCCTACATTTAGCCGGGGTATCCTCTATTTTAGGATCAGTTAATTTTATTACAACAGTAATTAATATACGATCAAAAGGAATTACTTTAGACCGTATACCTTTATTTGTTTGATCAATTGTAATTACAACTGTTCTTTTACTTCTTTCATTGCCAGTATTAGCAGGAGCTATTACAATATTATTAACTGAC---------------------------------------------------------------------
>Stictochironomus_akizukii|LC462296|LC462296|LC462296
-ACATTATACTTTATTTTCGGAGCTTGATCTGGTATAGTAGGTACCTCTCTAAGTATACTAATTCGAGCAGAATTAGGACATCCCGGAACTTTTATTGGAGACGACCAAATTTATAACGTAATTGTAACAGCCCACGCATTTATTATAATTTTCTTCATAGTTATACCTATTTTAATTGGAGGGTTTGGAAATTGACTTCTTCCTTTAATATTAGGGGCCCCTGATATAGCCTTTCCTCGAATAAATAATATAAGCTTTTGATTATTGCCCCCCTCTCTTTCCCTTCTTCTTTCTAGTTCAATTGTAGAAAATGGAGCAGGGACTGGTTGAACAGTTTACCCTCCCCTATCTTCTAGAATTGCCCACAGTGGGGCCTCTGTTGATTTAGCCATCTTTTCTTTACATTTAGCGGGTATCTCCTCTATTCTAGGATCTGTAAATTTTATTACAACAGTAATCAATATACGATCAAAAGGAATTACTTTAGATCGAATGCCTCTATTCGTATGGTCGATTGTAATTACAACTGTACTTTTACTTCTTTCTTTACCTGTTCTTGCCGGAGCTATTACTATACTATTAACAGACCGAAATTTAAATACATCTTTTTTTGATCCAGCGGGAGGGGGAGACCCAATTTTATACCAACACTTA---
>Stictochironomus_sticticus|ZMUO.024598||MZ659009
-ACATTATATTTTATTTTTGGGGCTTGATCTGGAATAGTAGGAACTTCTTTAAGTATATTAATTCGAGCTGAATTAGGACACCCAGGAACTTTTATTGGAGATGACCAAATTTACAATGTAATTGTTACAGCACACGCTTTTATTATAATTTTTTTCATAGTTATACCTATTTTAATTGGAGGATTTGGTAATTGATTACTTCCATTAATACTTGGGGCCCCTGATATAGCCTTCCCCCGAATAAACAATATAAGTTTTTGACTATTACCCCCCTCTCTTTCGCTTCTTCTTTCTAGTTCAATTGTAGAAAATGGGGCAGGAACAGGATGAACAGTATACCCCCCACTTTCATCAAGTATCGCCCATAGAGGGGCCTCTGTAGATTTAGCTATTTTTTCTTTACATTTAGCTGGAATTTCATCAATTCTAGGATCCGTTAATTTTATTACAACCGTTATTAATATACGATCAAAAGGAATTACTCTTGACCGCATACCTTTATTTGTGTGATCTATTGTAATTACAACTGTCCTCTTACTTTTATCTCTCCCCGTATTAGCAGGAGCTATCACTATGCTATTGACAGATCGAAATTTAAACACGTCCTTCTTTGACCCTGCTGGGGGAGGAGACCCTATTTTATATCAACACTTA---
>Stictochironomus_akizukii|LC462294|LC462294|LC462294
-ACCCTCTATTTTATTTTCGGAGCCTGATCCGGTATAGTAGGAACTTCCCTAAGCATACTAATTCGAGCAGAATTAGGACACCCCGGAACTTTTATTGGAGACGATCAAATTTACAACGTAATTGTGACCGCACATGCTTTTATTATAATTTTTTTCATAGTTATACCTATTTTAATCGGAGGATTTGGAAATTGATTACTTCCATTAATATTAGGAGCCCCTGATATAGCTTTCCCACGAATAAATAATATAAGTTTCTGACTTCTACCCCCCTCATTATCTCTCCTTCTTTCTAGTTCAATCGTAGAAAATGGAGCTGGAACAGGATGAACGGTCTATCCCCCTCTATCATCTAGTATTGCCCATAGAGGGGCCTCCGTTGATCTAGCTATCTTTTCTTTACATTTAGCCGGAATCTCCTCTATTCTAGGATCTGTAAATTTTATTACAACAGTAATTAATATACGCTCAAAAGGAATTACATTAGACCGAATACCTCTATTTGTATGATCAATTGTAATTACAACAATTTTATTGCTTCTATCATTACCTGTATTAGCAGGAGCTATTACAATACTTCTAACAGACCGAAATCTTAATACATCATTTTTTGACCCCGCTGGGGGAGGAGATCCAATTTTATACCAACATTTA---
>Stictochironomus_pictulus|LC462293|LC462293|LC462293
-ACATTATATTTTATTTTTGGAGCTTGATCTGGAATAGTAGGAACCTCTTTAAGTATACTAATTCGGGCCGAATTAGGACACCCAGGTACTTTTATCGGAGACGATCAAATTTACAATGTAATTGTTACAGCACATGCTTTTATTATAATTTTTTTCATAGTTATACCTATTTTAATCGGGGGATTTGGTAATTGACTCCTTCCCCTAATACTTGGAGCACCTGATATAGCATTTCCCCGAATAAATAATATAAGTTTTTGACTATTACCTCCTTCCCTTTCCCTTCTTCTTTCTAGCTCAATTGTAGAAAATGGGGCAGGAACAGGATGAACAGTTTACCCTCCTCTCTCATCAAGTATTGCACACAGCGGTGCCTCTGTAGATTTAGCTATTTTCTCTTTACATTTAGCCGGAATTTCCTCAATTCTAGGATCAGTTAATTTTATTACAACTGTAATTAATATACGATCAAAAGGAATTACTCTTGATCGAATACCTTTATTTGTCTGATCTATTGTAATTACAACAGTTCTATTACTCCTATCTCTTCCTGTATTAGCAGGAGCTATTACTATATTATTAACAGATCGAAATTTAAATACATCCTTCTTTGACCCTGCTGGAGGAGGGGACCCTATTTTATACCAACACTTA---
>Stictochironomus_sticticus|BIOUG16687-G08|GMP*03969|KR627506
-ACATTATACTTTATTTTTGGGGCTTGATCTGGAATAGTGGGAACCTCTTTAAGTATACTAATTCGGGCAGAATTAGGACACCCAGGAACTTTTATTGGAGATGACCAAATCTATAATGTAATTGTAACAGCACATGCTTTTATTATAATTTTCTTCATAGTTATGCCTATTTTAATTGGTGGCTTTGGAAATTGACTACTTCCTTTAATACTAGGGGCCCCTGATATAGCCTTTCCCCGTATAAATAATATAAGCTTTTGACTTTTACCCCCTTCTCTAACCCTTCTTCTTTCTAGTTCATTTGTAGAAAATGGGGCGGGTACAGGATGAACAGTATATCCCCCCTTATCTTCAAGTATTGCCCATAGTGGGGCCTCTGTTGACCTAGCCATTTTTTCCCTACATTTAGCCGGGGTATCCTCTATTTTAGGATCAGTTAATTTTATTACAACAGTAATTAATATACGATCAAAAGGAATTACTTTAGACCGTATACCTTTATTTGTTTGATCAATTGTAATTACAACTGTTCTTTTACTTCTTTCATTGCCAGTATTAGCAGGAGCTATTACAATATTATTAACTGAC---------------------------------------------------------------------
>Stictochironomus_sticticus|BIOUG17042-D08|GMP*03970|KR621632
----------TTTATTTTTGGGGCTTGATCTGGAATAGTGGGAACCTCTTTAAGTATACTAATTCGGGCAGAATTAGGACACCCAGGAACTTTTATTGGAGATGACCAAATCTATAATGTAATTGTAACAGCACATGCTTTTATTATAATTTTCTTCATAGTTATGCCTATTTTAATTGGTGGCTTTGGAAATTGACTACTTCCTTTAATACTAGGGGCCCCTGATATAGCCTTTCCCCGTATAAATAATATAAGCTTTTGACTTTTACCCCCTTCTCTAACCCTTCTTCTTTCTAGTTCATTTGTAGAAAATGGGGCGGGTACAGGATGAACAGTATATCCCCCCTTATCTTCAAGTATTGCCCATAGTGGGGCCTCTGTTGACCTAGCCATTTTTTCCCTACATTTAGCCGGGGTATCCTCTATTTTAGGATCAGTTAATTTTATTACAACAGTAATTAATATACGATCAAAAGGAATTACTTTAGACCGTATACCTTTATTTGTTTGATCAATTGTAATTACAACTGTTCTTTTACTTCTTTCATTGCCAGTATTAGCAGGA---------------------------------------------------------------------------------------------
>Stictochironomus_sticticus|BIOUG17045-A04|GMP*03970|KR628597
----------TTTATTTTTGGGGCTTGATCTGGAATAGTGGGAACCTCTTTAAGTATACTAATTCGGGCAGAATTAGGACACCCAGGAACTTTTATTGGAGATGACCAAATCTATAATGTAATTGTAACAGCACATGCTTTTATTATAATTTTCTTCATAGTTATGCCTATTTTAATTGGTGGCTTTGGAAATTGACTACTTCCTTTAATACTAGGGGCCCCTGATATAGCCTTTCCCCGTATAAATAATATAAGCTTTTGACTTTTACCCCCTTCTCTAACCCTTCTTCTTTCTAGTTCATTTGTAGAAAATGGGGCGGGTACAGGATGAACAGTATATCCCCCCTTATCTTCAAGTATTGCCCATAGTGGGGCCTCTGTTGACCTAGCCATTTTTTCCCTACATTTAGCCGGGGTATCCTCTATTTTAGGATCAGTTAATTTTATTACAACAGTAATTAATATACGATCAAAAGGAATTACTTTAGACCGTATACCTTTATTTGTTTGATCAATTGTAATTACAACTGTTCTTTTACTTCTTTCATTGCCAGTATTAGCAGGAGCTATTACAATATTATTAACTGAC---------------------------------------------------------------------
>Stictochironomus_sticticus|BIOUG17045-A02|GMP*03970|KR624643
-------------ATTTTTGGGGCTTGATCTGGAATAGTGGGAACCTCTTTAAGTATACTAATTCGGGCAGAATTAGGACACCCAGGAACTTTTATTGGAGATGACCAAATCTATAATGTAATTGTAACAGCACATGCTTTTATTATAATTTTCTTCATAGTTATGCCTATTTTAATTGGTGGCTTTGGAAATTGACTACTTCCTTTAATACTAGGGGCCCCTGATATAGCCTTTCCCCGTATAAATAATATAAGCTTTTGACTTTTACCCCCTTCTCTAACCCTTCTTCTTTCTAGTTCATTTGTAGAAAATGGGGCGGGTACAGGATGAACAGTATATCCCCCCTTATCTTCAAGTATTGCCCATAGTGGGGCCTCTGTTGACCTAGCCATTTTTTCCCTACATTTAGCCGGGGTATCCTCTATTTTAGGATCAGTTAATTTTATTACAACAGTAATTAATATACGATCAAAAGGAATTACTTTAGACCGTATACCTTTATTTGTTTGATCAATTGTAATTACAACTGTTCTTTTACTTCTTTCATTGCCAGTATTAGCAGGAGCTATTACAATA---------------------------------------------------------------------------------
>Stictochironomus_sticticus|BIOUG16885-D11|GMP*03969|KR629289
-ACATTATACTTTATTTTTGGGGCTTGATCTGGAATAGTGGGAACCTCTTTAAGTATACTAATTCGGGCAGAATTAGGACACCCAGGAACTTTTATTGGAGATGACCAAATCTATAATGTAATTGTAACAGCACATGCTTTTATTATAATTTTCTTCATAGTTATGCCTATTTTAATTGGTGGCTTTGGAAATTGACTACTTCCTTTAATACTAGGGGCCCCTGATATAGCCTTTCCCCGTATAAATAATATAAGCTTTTGACTTTTACCCCCTTCTCTAACCCTTCTTCTTTCTAGTTCATTTGTAGAAAATGGGGCGGGTACAGGATGAACAGTATATCCCCCCTTATCTTCAAGTATTGCCCATAGTGGGGCCTCTGTTGACCTAGCCATTTTTTCCCTACATTTAGCCGGGGTATCCTCTATTTTAGGATCAGTTAATTTTATTACAACAGTAATTAATATACGATCAAAAGGAATTACTTTAGACCGTATACCTTTATTTGTTTGATCAATTGTAATTACAACTGTTCTTTTACTTCTTTCATTGCCAGTATTAGCAGGAGCTATTACAATATTATTAACTGACCGAAATCTA------------------------------------------------------------
>Stictochironomus_sinsauensis|JF412165|JF412165|JF412165
TACATTATATTTTATTTTCGGAGCTTGATCTGGCATAGTAGGTACCTCTCTAAGTATACTAATCCGAGCAGAGTTAGGACACCCTGGGACTTTTATTGGAGACGACCAAATTTATAACGTAATTGTAACAGCACACGCATTTATTATAATTTTCTTCATAGTTATGCCTATTTTAATTGGAGGATTTGGTAACTGACTTCTCCCTTTAATATTGGGAGCCCCAGATATAGCCTTCCCCCGAATAAATAACATAAGTTTTTGATTATTGCCTCCCTCTCTTTCTCTTCTTCTTTCTAGTTCAATTGTAGAAAATGGGGCAGGAACCGGCTGAACAGTTTACCCCCCTCTATCATCTAGAATTGCCCACAGTGGGGCCTCTGTCGATTTAGCTATCTTTTCTTTACATTTAGCAGGTATCTCCTCTATTCTAGGATCTGTAAATTTTATTACAACAGTAATCAATATACGATCAAAAGGGATTACTTTAGATCGAATGCCTTTATTCGTGTGATCAATCGTAATTACAACTGTCCTCTTACTTCTTTCTTTGCCCGTTCTTGCCGGGGCTATTACTATACTATTAACAGATCGAAATTTGAACACATCTTTTTTTGACCCTGCGGGAGGGGGAGACCCAATTTTATACCAACATTTATTT
>Stictochironomus_sinsauensis|JF412164|JF412164|JF412164
TACATTATATTTTATTTTCGGAGCTTGATCTGGCATAGTAGGTACCTCTCTAAGTATACTAATCCGAGCAGAGTTAGGACACCCTGGGACTTTTATTGGAGACGACCAAATTTATAACGTAACTGTAACAGCACACGCATTTATTATAATTTTCTTCATAGTTATGCCTATTTTAATTGGAGGATTTGGTAACTGACTTCTCCCTTTAATATTGGGAGCCCCAGATATAGCCTTCCCCCGAATAAATAACATAAGTTTTTGATTATTGCCCCCCTCTCTTTCTCTTCTTCTTTCTAGTTCAATTGTAGAAAATGGGGCAGGAACCGGCTGAACAGTTTACCCCCCTCTATCATCTAGAATTGCCCACAGTGGGGCCTCTGTCGATTTAGCTATCTTTTCTTTACATTTAGCAGGTATCTCCTCTATTCTAGGATCTGTAAATTTTATTACAACAGTAATCAATATACGATCAAAAGGGATTACTTTAGATCGGATGCCTTTATTCGTGTGATCAATCGTAATTACAACTGTCCTCTTACTTCTTTCTTTGCCCGTTCTTGCCGGAGCTATTACTATACTATTAACAGACCGAAATTTGAACACATCTTTTTTTGACCCTGCGGGAGGGGGAGACCCAATTTTATACCAACATTTATTT
>Stictochironomus_sinsauensis|JF412163|JF412163|JF412163
TACATTATATTTTATTTTCGGAGCTTGATCTGGCATAGTAGGTACCTCTCTAAGTATACTAATCCGAGCAGAGTTAGGACACCCTGGGACTTTTATTGGAGACGACCAAATTTATAACGTAATTGTAACAGCACACGCATTTATTATAATTTTCTTCATAGTTATGCCTATTTTAATTGGAGGATTTGGTAACTGACTTCTCCCTTTAATATTGGGAGCCCCAGATATAGCCTTCCCCCGAATAAATAACATAAGTTTTTGATTATTGCCCCCCTCTCTTTCTCTTCTTCTTTCTAGTTCAATTGTAGAAAATGGGGCAGGAACCGGCTGAACAGTTTACCCCCCTCTATCATCTAGAATTGCCCACAGTGGGGCCTCTGTCGATTTAGCTATCTTTTCTTTACATTTAGCAGGTATCTCCTCTATTCTAGGATCTGTAAATTTTATTACAACAGTAATCAATATACGATCAAAAGGGATTACTTTAGATCGAATGCCTTTATTCGTGTGATCAATCGTAATTACAACTGTCCTCTTACTTCTTTCTTTGCCCGTTCTTGCCGGGGCTATTACTATACTATTAACAGACCGAAATTTGAACACATCTTTTTTTGACCCTGCGGGAGGGGGAGACCCAATTTTATACCAACATTTATTT
>Stictochironomus_sinsauensis|JF412162|JF412162|JF412162
TACATTATATTTTATTTTCGGAGCTTGATCTGGCATAGTAGGTACCTCTCTAAGTATACTAATCCGAGCAGAGTTAGGACACCCTGGGACTTTTATTGGAGACGACCAAATTTATAACGTAATTGTAACAGCACACGCATTTATTATAATTTTCTTCATAGTTATGCCTATTTTAATTGGAGGATTTGGTAACTGACTTCTCCCTTTAATATTGGGAGCCCCAGATATAGCCTTCCCCCGAATAAATAACATAAGTTTTTGATTATTGCCTCCCTCTCTTTCTCTTCTTCTTTCTAGTTCAATTGTAGAAAATGGGGCAGGAACCGGCTGAACAGTTTACCCCCCTCTATCATCTAGAATTGCCCACAGTGGGGCCTCTGTCGATTTAGCTATCTTTTCTTTACATTTAGCAGGTATCTCCTCTATTCTAGGATCTGTAAATTTTATTACAACAGTAATCAATATACGATCAAAAGGGATTACTTTAGATCGAATGCCTTTATTCGTGTGATCAATCGTAATTACAACTGTCCTCTTACTTCTTTCTTTGCCCGTTCTTGCCGGGGCTATTACTATACTATTAACAGATCGAAATTTGAACACATCTTTTTTTGACCCTGCGGGAGGGGGAGACCCAATTTTATACCAACATTTATTT
>Stictochironomus_maculipennis|ATNA569|AT569|
-------------------------------GGAATAGTAGGAACCTCTTTAAGTATGCTAATTCGAGCCGAATTAGGACACCCAGGTACTTTTATTGGAGATGACCAAATTTACAATGTAATTGTCACAGCACACGCTTTTATTATAATTTTTTTTATAGTAATACCTATTTTAATTGGAGGATTTGGTAATTGACTACTCCCCTTAATACTTGGAGCCCCTGATATAGCCTTTCCCCGAATAAATAATATGAGTTTTTGACTTTTACCCCCTTCTCTTTCCCTTCTTCTTTCTAGTTCAATTGTAGAAAATGGGGCAGGAACTGGATGAACAGTATACCCCCCTCTCTCATCAAGTATCGCCCATAGAGGTGCCTCTGTAGACTTAGCTATTTTTTCTTTACACTTAGCCGGAATTTCTTCAATTCTAGGATCAGTTAATTTTATTACAACTGTAATTAATATACGATCAAAAGGAATCACTCTTGATCGAATACCTTTATTTGTGTGATCTATCGTAATTACAACTGTCCTCTTACTTTTATCTCTTCCTGTATTAGCAGGAGCTATCACTATATTATTAACAGATCGAAATTTAAATACGTCT---------------------------------------------------
>Stictochironomus_maculipennis|ATNA568|AT568|
-ACATTATATTTTATTTTTGGAGCTTGATCTGGAATAGTAGGAACCTCTTTAAGTATGCTAATTCGAGCCGAATTAGGACACCCAGGTACTTTTATTGGAGATGACCAAATTTACAATGTAATTGTCACAGCACACGCTTTTATTATAATTTTTTTTATAGTAATACCTATTTTAATTGGAGGATTTGGTAATTGACTACTCCCCTTAATACTTGGAGCCCCTGATATAGCCTTTCCCCGAATAAATAATATGAGTTTTTGACTTTTACCCCCTTCTCTTTCCCTTCTTCTTTCTAGTTCAATTGTAGAAAATGGGGCAGGAACTGGATGAACAGTATACCCCCCTCTCTCATCAAGTATCGCCCATAGAGGTGCCTCTGTAGACTTAGCTATTTTTTCTTTACACTTAGCCGGAATTTCTTCAATTCTAGGATCAGTTAATTTTATTACAACTGTAATTAATATACGATCAAAAGGAATCACTCTTGATCGAATACCTTTATTTGTGTGATCTATCGTAATTACAACTGTCCTCTTACTTTTATCTCTTCCTGTATTAGCAGGAGCTATCACTATATTATTAACAGATCGAAATTTAAATACGTCTTTCTTTGACCCCGCTGGCGGGGGAGATCCTATTTTATACCAACACTTA---
>Stictochironomus_sticticus|BIOUG17075-G12|GMP*03970|KR629627
-ACATTATACTTTATTTTTGGGGCTTGATCTGGAATAGTGGGAACCTCTTTAAGTATACTAATTCGGGCAGAATTAGGACACCCAGGAACTTTTATTGGAGATGACCAAATCTATAATGTAATTGTAACAGCACATGCTTTTATTATAATTTTCTTCATAGTTATGCCTATTTTAATTGGTGGCTTTGGAAATTGACTACTTCCTTTAATACTAGGGGCCCCTGATATAGCCTTTCCCCGTATAAATAATATAAGCTTTTGACTTTTACCCCCTTCTCTAACCCTTCTTCTTTCTAGTTCATTTGTAGAAAATGGGGCGGGTACAGGATGAACAGTATATCCCCCCTTATCTTCAAGTATTGCCCATAGTGGGGCCTCTGTTGACCTAGCCATTTTTTCCCTACATTTAGCCGGGGTATCCTCTATTTTAGGATCAGTTAATTTTATTACAACAGTAATTAATATACGATCAAAAGGAATTACTTTAGACCGTATACCTTTATTTGTTTGATCAATTGTAATTACAACTGTTCTTTTACTTCTTTCATTGCCAGTATTAGCAGGAGCTATTACAATATTATTAACTGACCGAAAT---------------------------------------------------------------
>Stictochironomus_sticticus|BIOUG17044-F04|GMP*03970|KR630585
----------TTTATTTTTGGGGCTTGATCTGGAATAGTGGGAACCTCTTTAAGTATACTAATTCGGGCAGAATTAGGACACCCAGGAACTTTTATTGGAGATGACCAAATCTATAATGTAATTGTAACAGCACATGCTTTTATTATAATTTTCTTCATAGTTATGCCTATTTTAATTGGTGGCTTTGGAAATTGACTACTTCCTTTAATACTAGGGGCCCCTGATATAGCCTTTCCCCGTATAAATAATATAAGCTTTTGACTTTTACCCCCTTCTCTAACCCTTCTTCTTTCTAGTTCATTTGTAGAAAATGGGGCGGGTACAGGATGAACAGTATATCCCCCCTTATCTTCAAGTATTGCCCATAGTGGGGCCTCTGTTGACCTAGCCATTTTTTCCCTACATTTAGCCGGGGTATCCTCTATTTTAGGATCAGTTAATTTTATTACAACAGTAATTAATATACGATCAAAAGGAATTACTTTAGACCGTATACCTTTATTTGTTTGATCAATTGTAATTACAACTGTTCTTTTACTTCTTTCATTGCCAGTATTAGCAGGAGCTATTACAATATTATTAACTGAC---------------------------------------------------------------------
>Stictochironomus_sticticus|BIOUG16919-E11|GMP*03969|KR626153
-------------------------------------------------------ATACTAATTCGGGCAGAATTAGGACACCCAGGAACTTTTATTGGAGATGACCAAATCTATAATGTAATTGTAACAGCACATGCTTTTATTATAATTTTCTTCATAGTTATGCCTATTTTAATTGGTGGCTTTGGAAATTGACTACTTCCTTTAATACTAGGGGCCCCTGATATAGCCTTTCCCCGTATAAATAATATAAGCTTTTGACTTTTACCCCCTTCTCTAACCCTTCTTCTTTCTAGTTCATTTGTAGAAAATGGGGCGGGTACAGGATGAACAGTATATCCCCCCTTATCTTCAAGTATTGCCCATAGTGGGGCCTCTGTTGACCTAGCCATTTTTTCCCTACATTTAGCCGGGGTATCCTCTATTTTAGGATCAGTTAATTTTATTACAACAGTAATTAATATACGATCAAAAGGAATTACTTTAGACCGTATACCTTTATTTGTTTGATCAATTGTAATTACAACTGTTCTTTTACTTCTTTCATTGCCAGTATTAGCAGGA---------------------------------------------------------------------------------------------
>Stictochironomus_sticticus|BIOUG17046-D04|GMP*03970|KR619424
----------TTTATTTTTGGGGCTTGATCTGGAATAGTGGGAACCTCTTTAAGTATACTAATTCGGGCAGAATTAGGACACCCAGGAACTTTTATTGGAGATGACCAAATCTATAATGTAATTGTAACAGCACATGCTTTTATTATAATTTTCTTCATAGTTATGCCTATTTTAATTGGTGGCTTTGGAAATTGACTACTTCCTTTAATACTAGGGGCCCCTGATATAGCCTTTCCCCGTATAAATAATATAAGCTTTTGACTTTTACCCCCTTCTCTAACCCTTCTTCTTTCTAGTTCATTTGTAGAAAATGGGGCGGGTACAGGATGAACAGTATATCCCCCCTTATCTTCAAGTATTGCCCATAGTGGGGCCTCTGTTGACCTAGCCATTTTTTCCCTACATTTAGCCGGGGTATCCTCTATTTTAGGATCAGTTAATTTTATTACAACAGTAATTAATATACGATCAAAAGGAATTACTTTAGACCGTATACCTTTATTTGTTTGATCAATTGTAATTACAACTGTTCTTTTACTTCTTTCATTGCCAGTATTAGCAGGA---------------------------------------------------------------------------------------------
>Stictochironomus_sticticus|CHARS00496-B06|L*19CHARS-0272|
----TTATACTTTATTTTTGGGGCTTGATCTGGAATAGTGGGAACCTCTTTAAGTATACTAATTCGGGCAGAATTAGGACACCCAGGAACTTTTATTGGAGATGACCAAATCTATAATGTAATTGTAACAGCACATGCTTTTATTATAATTTTCTTCATAGTTATGCCTATTTTAATTGGTGGCTTTGGAAATTGACTACTTCCTTTAATACTAGGGGCCCCTGATATAGCCTTTCCCCGTATAAATAATATAAGCTTTTGACTTTTACCCCCTTCTCTAACCCTTCTTCTTTCTAGTTCATTTGTAGAAAATGGGGCGGGTACAGGATGAACAGTATATCCCCCCTTATCTTCAAGTATTGCCCATAGTGGGGCCTCTGTTGACCTAGCCATTTTTTCCCTACATTTAGCCGGGGTATCCTCTATTTTAGGATCAGTTAATTTTATTACAACAGTAATTAATATACGATCAAAAGGAATTACTTTAGACCGTATACCTTTATTTGTTTGATCAATTGTAATTACAACTGTTCTTTTACTTCTTTCATTGCCAGTATTAGCAGGAGCTATTACAATATTATTAACTGACCGAAATCTAAATACTTCATTTTTTGATCCTGCTGGTGGAGGCGACCCTATTTTATACCAACACTTA---
>Stictochironomus_sticticus|BIOUG16885-A08|GMP*03969|KR627911
-ACATTATACTTTATTTTTGGGGCTTGATCTGGAATAGTGGGAACCTCTTTAAGTATACTAATTCGGGCAGAATTAGGACACCCAGGAACTTTTATTGGAGATGACCAAATCTATAATGTAATTGTAACAGCACATGCTTTTATTATAATTTTCTTCATAGTTATGCCTATTTTAATTGGTGGCTTTGGAAATTGACTACTTCCTTTAATACTAGGGGCCCCTGATATAGCCTTTCCCCGTATAAATAATATAAGCTTTTGACTTTTACCCCCTTCTCTAACCCTTCTTCTTTCTAGTTCATTTGTAGAAAATGGGGCGGGTACAGGATGAACAGTATATCCCCCCTTATCTTCAAGTATTGCCCATAGTGGGGCCTCTGTTGACCTAGCCATTTTTTCCCTACATTTAGCCGGGGTATCCTCTATTTTAGGATCAGTTAATTTTATTACAACAGTAATTAATATACGATCAAAAGGAATTACTTTAGACCGTATACCTTTATTTGTTTGATCAATTGTAATTACAACTGTTCTTTTACTTCTTTCATTGCCAGTATTAGCAGGAGCTATTACAATATTATTAACTGACCGAAAT---------------------------------------------------------------
>Stictochironomus_sticticus|BIOUG16885-A06|GMP*03969|KR615647
----------TTTATTTTTGGGGCTTGATCTGGAATAGTGGGAACCTCTTTAAGTATACTAATTCGGGCAGAATTAGGACACCCAGGAACTTTTATTGGAGATGACCAAATCTATAATGTAATTGTAACAGCACATGCTTTTATTATAATTTTCTTCATAGTTATGCCTATTTTAATTGGTGGCTTTGGAAATTGACTACTTCCTTTAATACTAGGGGCCCCTGATATAGCCTTTCCCCGTATAAATAATATAAGCTTTTGACTTTTACCCCCTTCTCTAACCCTTCTTCTTTCTAGTTCATTTGTAGAAAATGGGGCGGGTACAGGATGAACAGTATATCCCCCCTTATCTTCAAGTATTGCCCATAGTGGGGCCTCTGTTGACCTAGCCATTTTTTCCCTACATTTAGCCGGGGTATCCTCTATTTTAGGATCAGTTAATTTTATTACAACAGTAATTAATATACGATCAAAAGGAATTACTTTAGACCGTATACCTTTATTTGTTTGATCAATTGTAATTACAACTGTTCTTTTACTTCTTTCATTGCCAGTATTAGCAGGAGCTATTACAATATTATTAACTGAC---------------------------------------------------------------------
>Stictochironomus_sticticus|BIOUG16885-A04|GMP*03969|KR631709
-ACATTATACTTTATTTTTGGGGCTTGATCTGGAATAGTGGGAACCTCTTTAAGTATACTAATTCGGGCAGAATTAGGACACCCAGGAACTTTTATTGGAGATGACCAAATCTATAATGTAATTGTAACAGCACATGCTTTTATTATAATTTTCTTCATAGTTATGCCTATTTTAATTGGTGGCTTTGGAAATTGACTACTTCCTTTAATACTAGGGGCCCCTGATATAGCCTTTCCCCGTATAAATAATATAAGCTTTTGACTTTTACCCCCTTCTCTAACCCTTCTTCTTTCTAGTTCATTTGTAGAAAATGGGGCGGGTACAGGATGAACAGTATATCCCCCCTTATCTTCAAGTATTGCCCATAGTGGGGCCTCTGTTGACCTAGCCATTTTTTCCCTACATTTAGCCGGGGTATCCTCTATTTTAGGATCAGTTAATTTTATTACAACAGTAATTAATATACGATCAAAAGGAATTACTTTAGACCGTATACCTTTATTTGTTTGATCAATTGTAATTACAACTGTTCTTTTACTTCTTTCATTGCCAGTATTAGCAGGAGCTATTACAATATTATTAACTGAC---------------------------------------------------------------------
>Stictochironomus_sticticus|CHARS00496-A06|L*19CHARS-0268|
----------------TTTGGGGCTTGATCTGGAATAGTGGGAACCTCTTTAAGTATACTAATTCGGGCAGAATTAGGACACCCAGGAACTTTTATTGGAGATGACCAAATCTATAATGTAATTGTAACAGCACATGCTTTTATTATAATTTTCTTCATAGTTATGCCTATTTTAATTGGTGGCTTTGGAAATTGACTACTTCCTTTAATACTAGGGGCCCCTGATATAGCCTTTCCCCGTATAAATAATATAAGCTTTTGACTTTTACCCCCTTCTCTAACCCTTCTTCTTTCTAGTTCATTTGTAGAAAATGGGGCGGGTACAGGATGAACAGTATATCCCCCCTTATCTTCAAGTATTGCCCATAGTGGGGCCTCTGTTGACCTAGCCATTTTTTCCCTACATTTAGCCGGGGTATCCTCTATTTTAGGATCAGTTAATTTTATTACAACAGTAATTAATATACGATCAAAAGGAATTACTTTAGACCGTATACCTTTATTTGTTTGATCAATTGTAATTACAACTGTTCTTTTACTTCCTTCATTGCCAGTATTAGCAGGAGCTATTACAATATTATTAACTGACCGAAATCTAAATACTTCATTTTTTGATCCTGCTGGTGGAGGCGACCCTATTTTATACCAACACTTA---
>Stictochironomus_sticticus|BIOUG17205-A09|GMP*03970|KR614148
-ACATTATACTTTATTTTTGGGGCTTGATCTGGAATAGTGGGAACCTCTTTAAGTATACTAATTCGGGCAGAATTAGGACACCCAGGAACTTTTATTGGAGATGACCAAATCTATAATGTAATTGTAACAGCACATGCTTTTATTATAATTTTCTTCATAGTTATGCCTATTTTAATTGGTGGCTTTGGAAATTGACTACTTCCTTTAATACTAGGGGCCCCTGATATAGCCTTTCCCCGTATAAATAATATAAGCTTTTGACTTTTACCCCCTTCTCTAACCCTTCTTCTTTCTAGTTCATTTGTAGAAAATGGGGCGGGTACAGGATGAACAGTATATCCCCCCTTATCTTCAAGTATTGCCCATAGTGGGGCCTCTGTTGACCTAGCCATTTTTTCCCTACATTTAGCCGGGGTATCCTCTATTTTAGGATCAGTTAATTTTATTACAACAGTAATTAATATACGATCAAAAGGAATTACTTTAGACCGTATACCTTTATTTGTTTGATCAATTGTAATTACAACTGTTCTTTTACTTCTTTCATTGCCAGTATTAGCAGGAGCTATTACAATATTATTAACTGAC---------------------------------------------------------------------
>Stictochironomus_sticticus|BIOUG16884-H04|GMP*03969|KR628282
-ACATTATACTTTATTTTTGGGGCTTGATCTGGAATAGTGGGAACCTCTTTAAGTATACTAATTCGGGCAGAATTAGGACACCCAGGAACTTTTATTGGAGATGACCAAATCTATAATGTAATTGTAACAGCACATGCTTTTATTATAATTTTCTTCATAGTTATGCCTATTTTAATTGGTGGCTTTGGAAATTGACTACTTCCTTTAATACTAGGGGCCCCTGATATAGCCTTTCCCCGTATAAATAATATAAGCTTTTGACTTTTACCCCCTTCTCTAACCCTTCTTCTTTCTAGTTCATTTGTAGAAAATGGGGCGGGTACAGGATGAACAGTATATCCCCCCTTATCTTCAAGTATTGCCCATAGTGGGGCCTCTGTTGACCTAGCCATTTTTTCCCTACATTTAGCCGGGGTATCCTCTATTTTAGGATCAGTTAATTTTATTACAACAGTAATTAATATACGATCAAAAGGAATTACTTTAGACCGTATACCTTTATTTGTTTGATCAATTGTAATTACAACTGTTCTTTTACTTCTTTCATTGCCAGTATTAGCAGGAGCTATTACAATATTATTAACTGACCGAAATCTAAATACTTCATTTTTTGATCCT---------------------------------------
>Stictochironomus_sticticus|BIOUG17016-F11|GMP*03970|KR619343
----------TTATTTTTTGGGGCTTGATCTGGAATAGTGGGAACCTCTTTAAGTATACTAATTCGGGCAGAATTAGGACACCCAGGAACTTTTATTGGAGATGACCAAATCTATAATGTAATTGTAACAGCACATGCTTTTATTATAATTTTCTTCATAGTTATGCCTATTTTAATTGGTGGCTTTGGAAATTGACTACTTCCTTTAATACTAGGGGCCCCTGATATAGCCTTTCCCCGTATAAATAATATAAGCTTTTGACTTTTACCCCCTTCTCTAACCCTTCTTCTTTCTAGTTCATTTGTAGAAAATGGGGCGGGTACAGGATGAACAGTATATCCCCCCTTATCTTCAAGTATTGCCCATAGTGGGGCCTCTGTTGACCTAGCCATTTTTTCCCTACATTTAGCCGGGGTATCCTCTATTTTAGGATCAGTTAATTTTATTACAACAGTAATTAATATACGATCAAAAGGAATTACTTTAGACCGTATACCTTTATTTGTTTGATCAATTGTAATTACAACTGTTCTTTTACTTCTTTCATTGCCAGTATTAGCAGGAGCTATTACAATA---------------------------------------------------------------------------------
>Stictochironomus_sticticus|BIOUG16824-F09|GMP*03969|KR629087
-------------------------TGATCTGGAATAGTGGGAACCTCTTTAAGTATACTAATTCGGGCAGAATTAGGACACCCAGGAACTTTTATTGGAGATGACCAAATCTATAATGTAATTGTAACAGCACATGCTTTTATTATAATTTTCTTCATAGTTATGCCTATTTTAATTGGTGGCTTTGGAAATTGACTACTTCCTTTAATACTAGGGGCCCCTGATATAGCCTTTCCCCGTATAAATAATATAAGCTTTTGACTTTTACCCCCTTCTCTAACCCTTCTTCTTTCTAGTTCATTTGTAGAAAATGGGGCGGGTACAGGATGAACAGTATATCCCCCCTTATCTTCAAGTATTGCCCATAGTGGGGCCTCTGTTGACCTAGCCATTTTTTCCCTACATTTAGCCGGGGTATCCTCTATTTTAAGATCAGTTAATTTTATTACAACAGTAATTAATATACGATCAAAAGGAATTACTTTAGACCGTATACCTTTATTTGTTTGATCAATTGTAATTACAACTGTTCTTTTACTTCTTTCATTGCCAGTATTAGCAGGAGCTATTACAATATTATTAACTGACCGAAATCTAAAT---------------------------------------------------------
>Stictochironomus_sticticus|BIOUG17044-C06|GMP*03970|KR632091
-ACATTATACTTTATTTTTGGGGCTTGATCTGGAATAGTGGGAACCTCTTTAAGTATACTAATTCGGGCAGAATTAGGACACCCAGGAACTTTTATTGGAGATGACCAAATCTATAATGTAATTGTAACAGCACATGCTTTTATTATAATTTTCTTCATAGTTATGCCTATTTTAATTGGTGGCTTTGGAAATTGACTACTTCCTTTAATACTAGGGGCCCCTGATATAGCCTTTCCCCGTATAAATAATATAAGCTTTTGACTTTTACCCCCTTCTCTAACCCTTCTTCTTTCTAGTTCATTTGTAGAAAATGGGGCGGGTACAGGATGAACAGTATATCCCCCCTTATCTTCAAGTATTGCCCATAGTGGGGCCTCTGTTGACCTAGCCATTTTTTCCCTACATTTAGCCGGGGTATCCTCTATTTTAGGATCAGTTAATTTTATTACAACAGTAATTAATATACGATCAAAAGGAATTACTTTAGACCGTATACCTTTATTTGTTTGATCAATTGTAATTACAACTGTTCTTTTACTTCTTTCATTGCCAGTATTAGCAGGAGCTATTACAATATTATTAACTGACCGA------------------------------------------------------------------
>Stictochironomus_sticticus|BIOUG17016-F04|GMP*03970|KR615943
----------TTTATTTTTGGGGCTTGATCTGGAATAGTGGGAACCTCTTTAAGTATACTAATTCGGGCAGAATTAGGACACCCAGGAACTTTTATTGGAGATGACCAAATCTATAATGTAATTGTAACAGCACATGCTTTTATTATAATTTTCTTCATAGTTATGCCTATTTTAATTGGTGGCTTTGGAAATTGACTACTTCCTTTAATACTAGGGGCCCCTGATATAGCCTTTCCCCGTATAAATAATATAAGCTTTTGACTTTTACCCCCTTCTCTAACCCTTCTTCTTTCTAGTTCATTTGTAGAAAATGGGGCGGGTACAGGATGAACAGTATATCCCCCCTTATCTTCAAGTATTGCCCATAGTGGGGCCTCTGTTGACCTAGCCATTTTTTCCCTACATTTAGCCGGGGTATCCTCTATTTTAGGATCAGTTAATTTTATTACAACAGTAATTAATATACGATCAAAAGGAATTACTTTAGACCGTATACCTTTATTTGTTTGATCAATTGTAATTACAACTGTTCTTTTACTTCTTTCATTGCCAGTATTAGCAGGA---------------------------------------------------------------------------------------------
>Stictochironomus_sticticus|BIOUG17016-F03|GMP*03970|KR615949
----------TTTATTTTTGGGGCTTGATCTGGAATAGTGGGAACCTCTTTAAGTATACTAATTCGGGCAGAATTAGGACACCCAGGAACTTTTATTGGAGATGACCAAATCTATAATGTAATTGTAACAGCACATGCTTTTATTATAATTTTCTTCATAGTTATGCCTATTTTAATTGGTGGCTTTGGAAATTGACTACTTCCTTTAATACTAGGGGCCCCTGATATAGCCTTTCCCCGTATAAATAATATAAGCTTTTGACTTTTACCCCCTTCTCTAACCCTTCTTCTTTCTAGTTCATTTGTAGAAAATGGGGCGGGTACAGGATGAACAGTATATCCCCCCTTATCTTCAAGTATTGCCCATAGTGGGGCCTCTGTTGACCTAGCCATTTTTTCCCTACATTTAGCCGGGGTATCCTCTATTTTAGGATCAGTTAATTTTATTACAACAGTAATTAATATACGATCAAAAGGAATTACTTTAGACCGTATACCTTTATTTGTTTGATCAATTGTAATTACAACTGTTCTTTTACTTCTTTCATTGCCAGTATTA---------------------------------------------------------------------------------------------------
>Stictochironomus_sticticus|BIOUG17016-E05|GMP*03970|KR616505
-------------ATTTTTGGGGCTTGATCTGGAATAGTGGGAACCTCTTTAAGTATACTAATTCGGGCAGAATTAGGACACCCAGGAACTTTTATTGGAGATGACCAAATCTATAATGTAATTGTAACAGCACATGCTTTTATTATAATTTTCTTCATAGTTATGCCTATTTTAATTGGTGGCTTTGGAAATTGACTACTTCCTTTAATACTAGGGGCCCCTGATATAGCCTTTCCCCGTATAAATAATATAAGCTTTTGACTTTTACCCCCTTCTCTAACCCTTCTTCTTTCTAGTTCATTTGTAGAAAATGGGGCGGGTACAGGATGAACAGTATATCCCCCCTTATCTTCAAGTATTGCCCATAGTGGGGCCTCTGTTGACCTAGCCATTTTTTCCCTACATTTAGCCGGGGTATCCTCTATTTTAGGATCAGTTAATTTTATTACAACAGTAATTAATATACGATCAAAAGGAATTACTTTAGACCGTATACCTTTATTTGTTTGATCAATTGTAATTACAACTGTTCTTTTACTTCTTTCATTGCCAGTATTAGCAGGAGCTATTACAATA---------------------------------------------------------------------------------
>Stictochironomus_sticticus|BIOUG17044-A12|GMP*03970|KR622353
----------TTTATTTTTGGGGCTTGATCTGGAATAGTGGGAACCTCTTTAAGTATACTAATTCGGGCAGAATTAGGACACCCAGGAACTTTTATTGGAGATGACCAAATCTATAATGTAATTGTAACAGCACATGCTTTTATTATAATTTTCTTCATAGTTATGCCTATTTTAATTGGTGGCTTTGGAAATTGACTACTTCCTTTAATACTAGGGGCCCCTGATATAGCCTTTCCCCGTATAAATAATATAAGCTTTTGACTTTTACCCCCTTCTCTAACCCTTCTTCTTTCTAGTTCATTTGTAGAAAATGGGGCGGGTACAGGATGAACAGTATATCCCCCCTTATCTTCAAGTATTGCCCATAGTGGGGCCTCTGTTGACCTAGCCATTTTTTCCCTACATTTAGCCGGGGTATCCTCTATTTTAGGATCAGTTAATTTTATTACAACAGTAATTAATATACGATCAAAAGGAATTACTTTAGACCGTATACCTTTATTTGTTTGATCAATTGTAATTACAACTGTTCTTTTACTTCTTTCATTGCCAGTATTAGCAGGAGCTATTACAATATTATTAACTGAC---------------------------------------------------------------------
>Stictochironomus_sticticus|BIOUG17200-C08|GMP*03970|KR620671
-------------ATTTTTGGGGCTTGATCTGGAATAGTGGGAACCTCTTTAAGTATACTAATTCGGGCAGAATTAGGACACCCAGGAACTTTTATTGGAGATGACCAAATCTATAATGTAATTGTAACAGCACATGCTTTTATTATAATTTTCTTCATAGTTATGCCTATTTTAATTGGTGGCTTTGGAAATTGACTACTTCCTTTAATACTAGGGGCCCCTGATATAGCCTTTCCCCGTATAAATAATATAAGCTTTTGACTTTTACCCCCTTCTCTAACCCTTCTTCTTTCTAGTTCATTTGTAGAAAATGGGGCGGGTACAGGATGAACAGTATATCCCCCCTTATCTTCAAGTATTGCCCATAGTGGGGCCTCTGTTGACCTAGCCATTTTTTCCCTACATTTAGCCGGGGTATCCTCTATTTTAGGATCAGTTAATTTTATTACAACAGTAATTAATATACGATCAAAAGGAATTACTTTAGACCGTATACCTTTATTTGTTTGATCAATTGTAATTACAACTGTTCTTTTACTTCTTTCATTGCCAGTATTAGCAGGAGCTATTACAATATTATTAACTGACCGAAAT---------------------------------------------------------------
>Stictochironomus_sticticus|BIOUG16688-C08|GMP*03969|KR628440
-ACATTATACTTTATTTTTGGGGCTTGATCTGGAATAGTGGGAACCTCTTTAAGTATACTAATTCGGGCAGAATTAGGACACCCAGGAACTTTTATTGGAGATGACCAAATCTATAATGTAATTGTAACAGCACATGCTTTTATTATAATTTTCTTCATAGTTATGCCTATTTTAATTGGTGGCTTTGGAAATTGACTACTTCCTTTAATACTAGGGGCCCCTGATATAGCCTTTCCCCGTATAAATAATATAAGCTTTTGACTTTTACCCCCTTCTCTAACCCTTCTTCTTTCTAGTTCATTTGTAGAAAATGGGGCGGGTACAGGATGAACAGTATATCCCCCCTTATCTTCAAGTATTGCCCATAGTGGGGCCTCTGTTGACCTAGCCATTTTTTCCCTACATTTAGCCGGGGTATCCTCTATTTTAGGATCAGTTAATTTTATTACAACAGTAATTAATATACGATCAAAAGGAATTACTTTAGACCGTATACCTTTATTTGTTTGATCAATTGTAATTACAACTGTTCTTTTACTTCTTTCATTGCCAGTATTAGCAGGAGCTATTACAATATTATTAACTGACCGAAATCTAAAT---------------------------------------------------------
>Stictochironomus_sticticus|BIOUG16689-A03|GMP*03969|KR618487
-------------ATTTTTGGGGCTTGATCTGGAATAGTGGGAACCTCTTTAAGTATACTAATTCGGGCAGAATTAGGACACCCAGGAACTTTTATTGGAGATGACCAAATCTATAATGTAATTGTAACAGCACATGCTTTTATTATAATTTTCTTCATAGTTATGCCTATTTTAATTGGTGGCTTTGGAAATTGACTACTTCCTTTAATACTAGGGGCCCCTGATATAGCCTTTCCCCGTATAAATAATATAAGCTTTTGACTTTTACCCCCTTCTCTAACCCTTCTTCTTTCTAGTTCATTTGTAGAAAATGGGGCGGGTACAGGATGAACAGTATATCCCCCCTTATCTTCAAGTATTGCCCATAGTGGGGCCTCTGTTGACCTAGCCATTTTTTCCCTACATTTAGCCGGGGTATCCTCTATTTTAGGATCAGTTAATTTTATTACAACAGTAATTAATATACGATCAAAAGGAATTACTTTAGACCGTATACCTTTATTTGTTTGATCAATTGTAATTACAACTGTTCTTTTACTTCTTTCA---------------------------------------------------------------------------------------------------------------
>Stictochironomus_sticticus|BIOUG17016-C09|GMP*03970|KR616350
----------TTTATTTTTGGGGCTTGATCTGGAATAGTGGGAACCTCTTTAAGTATACTAATTCGGGCAGAATTAGGACACCCAGGAACTTTTATTGGAGATGACCAAATCTATAATGTAATTGTAACAGCACATGCTTTTATTATAATTTTCTTCATAGTTATGCCTATTTTAATTGGTGGCTTTGGAAATTGACTACTTCCTTTAATACTAGGGGCCCCTGATATAGCCTTTCCCCGTATAAATAATATAAGCTTTTGACTTTTACCCCCTTCTCTAACCCTTCTTCTTTCTAGTTCATTTGTAGAAAATGGGGCGGGTACAGGATGAACAGTATATCCCCCCTTATCTTCAAGTATTGCCCATAGTGGGGCCTCTGTTGACCTAGCCATTTTTTCCCTACATTTAGCCGGGGTATCCTCTATTTTAGGATCAGTTAATTTTATTACAACAGTAATTAATATACGATCAAAAGGAATTACTTTAGACCGTATACCTTTATTTGTTTGATCAATTGTAATTACAACTGTTCTTTTACTTCTTTCATTGCCAGTATTAGCAGGAGCTATTACAATA---------------------------------------------------------------------------------
>Stictochironomus_sticticus|BIOUG16918-H01|GMP*03969|KR630586
----------------------------------------GGAACCTCTTTAAGTATACTAATTCGGGCAGAATTAGGACACCCAGGAACTTTTATTGGAGATGACCAAATCTATAATGTAATTGTAACAGCACATGCTTTTATTATAATTTTCTTCATAGTTATGCCTATTTTAATTGGTGGCTTTGGAAATTGACTACTTCCTTTAATACTAGGGGCCCCTGATATAGCCTTTCCCCGTATAAATAATATAAGCTTTTGACTTTTACCCCCTTCTCTAACCCTTCTTCTTTCTAGTTCATTTGTAGAAAATGGGGCGGGTACAGGATGAACAGTATATCCCCCCTTATCTTCAAGTATTGCCCATAGTGGGGCCTCTGTTGACCTAGCCATTTTTTCCCTACATTTAGCCGGGGTATCCTCTATTTTAGGATCAGTTAATTTTATTACAACAGTAATTAATATACGATCAAAAGGAATTACTTTAGACCGTATACCTTTATTTGTTTGATCAATTGTAATTACAACTGTTCTTTTACTTCTTTCATTGCCAGTATTAGCAGGAGCTATTACAATA---------------------------------------------------------------------------------
>Stictochironomus_sticticus|BIOUG16884-D10|GMP*03969|KR618366
-ACATTATACTTTATTTTTGGGGCTTGATCTGGAATAGTGGGAACCTCTTTAAGTATACTAATTCGGGCAGAATTAGGACACCCAGGAACTTTTATTGGAGATGACCAAATCTATAATGTAATTGTAACAGCACATGCTTTTATTATAATTTTCTTCATAGTTATGCCTATTTTAATTGGTGGCTTTGGAAATTGACTACTTCCTTTAATACTAGGGGCCCCTGATATAGCCTTTCCCCGTATAAATAATATAAGCTTTTGACTTTTACCCCCTTCTCTAACCCTTCTTCTTTCTAGTTCATTTGTAGAAAATGGGGCGGGTACAGGATGAACAGTATATCCCCCCTTATCTTCAAGTATTGCCCATAGTGGGGCCTCTGTTGACCTAGCCATTTTTTCCCTACATTTAGCCGGGGTATCCTCTATTTTAGGATCAGTTAATTTTATTACAACAGTAATTAATATACGATCAAAAGGAATTACTTTAGACCGTATACCTTTATTTGTTTGATCAATTGTAATTACAACTGTTCTTTTACTTCTTTCATTGCCAGTATTAGCAGGA---------------------------------------------------------------------------------------------
>Stictochironomus_sticticus|BIOUG16884-D09|GMP*03969|KR630558
----------------------------------------GGAACCTCTTTAAGTATACTAATTCGGGCAGAATTAGGACACCCAGGAACTTTTATTGGAGATGACCAAATCTATAATGTAATTGTAACAGCACATGCTTTTATTATAATTTTCTTCATAGTTATGCCTATTTTAATTGGTGGCTTTGGAAATTGACTACTTCCTTTAATACTAGGGGCCCCTGATATAGCCTTTCCCCGTATAAATAATATAAGCTTTTGACTTTTACCCCCTTCTCTAACCCTTCTTCTTTCTAGTTCATTTGTAGAAAATGGGGCGGGTACAGGATGAACAGTATATCCCCCCTTATCTTCAAGTATTGCCCATAGTGGGGCCTCTGTTGACCTAGCCATTTTTTCCCTACATTTAGCCGGGGTATCCTCTATTTTAGGATCAGTTAATTTTATTACAACAGTAATTAATATACGATCAAAAGGAATTACTTTAGACCGTATACCTTTATTTGTTTGATCAATTGTAATTACAACTGTTCTTTTACTTCTTTCATTGCCAGTATTAGCAGGAGCTATTACAATATTATTAACTGAC---------------------------------------------------------------------
>Stictochironomus_sticticus|BIOUG16918-G10|GMP*03969|KR622324
-------------ATTTTTGGGGCTTGATCTGGAATAGTGGGAACCTCTTTAAGTATACTAATTCGGGCAGAATTAGGACACCCAGGAACTTTTATTGGAGATGACCAAATCTATAATGTAATTGTAACAGCACATGCTTTTATTATAATTTTCTTCATAGTTATGCCTATTTTAATTGGTGGCTTTGGAAATTGACTACTTCCTTTAATACTAGGGGCCCCTGATATAGCCTTTCCCCGTATAAATAATATAAGCTTTTGACTTTTACCCCCTTCTCTAACCCTTCTTCTTTCTAGTTCATTTGTAGAAAATGGGGCGGGTACAGGATGAACAGTATATCCCCCCTTATCTTCAAGTATTGCCCATAGTGGGGCCTCTGTTGACCTAGCCATTTTTTCCCTACATTTAGCCGGGGTATCCTCTATTTTAGGATCAGTTAATTTTATTACAACAGTAATTAATATACGATCAAAAGGAATTACTTTAGACCGTATACCTTTATTTGTTTGATCAATTGTAATTACAACTGTTCTTTTA------------------------------------------------------------------------------------------------------------------------
>Stictochironomus_sticticus|BIOUG17016-C04|GMP*03970|KR624284
-ACATTATACTTTATTTTTGGGGCTTGATCTGGAATAGTGGGAACCTCTTTAAGTATACTAATTCGGGCAGAATTAGGACACCCAGGAACTTTTATTGGAGATGACCAAATCTATAATGTAATTGTAACAGCACATGCTTTTATTATAATTTTCTTCATAGTTATGCCTATTTTAATTGGTGGCTTTGGAAATTGACTACTTCCTTTAATACTAGGGGCCCCTGATATAGCCTTTCCCCGTATAAATAATATAAGCTTTTGACTTTTACCCCCTTCTCTAACCCTTCTTCTTTCTAGTTCATTTGTAGAAAATGGGGCGGGTACAGGATGAACAGTATATCCCCCCTTATCTTCAAGTATTGCCCATAGTGGGGCCTCTGTTGACCTAGCCATTTTTTCCCTACATTTAGCCGGGGTATCCTCTATTTTAGGATCAGTTAATTTTATTACAACAGTAATTAATATACGATCAAAAGGAATTACTTTAGACCGTATACCTTTATTTGTTTGATCAATTGTAATTACAACTGTTCTTTTACTTCTTTCATTGCCAGTATTAGCAGGAGCTATTACAATATTATTAACTGAC---------------------------------------------------------------------
>Stictochironomus_sticticus|BIOUG16822-H08|GMP*03969|KR614163
-ACATTATACTTTATTTTTGGGGCTTGATCTGGAATAGTGGGAACCTCTTTAAGTATACTAATTCGGGCAGAATTAGGACACCCAGGAACTTTTATTGGAGATGACCAAATCTATAATGTAATTGTAACAGCACATGCTTTTATTATAATTTTCTTCATAGTTATGCCTATTTTAATTGGTGGCTTTGGAAATTGACTACTTCCTTTAATACTAGGGGCCCCTGATATAGCCTTTCCCCGTATAAATAATATAAGCTTTTGACTTTTACCCCCTTCTCTAACCCTTCTTCTTTCTAGTTCATTTGTAGAAAATGGGGCGGGTACAGGATGAACAGTATATCCCCCCTTATCTTCAAGTATTGCCCATAGTGGGGCCTCTGTTGACCTAGCCATTTTTTCCCTACATTTAGCCGGGGTATCCTCTATTTTAGGATCAGTTAATTTTATTACAACAGTAATTAATATACGATCAAAAGGAATTACTTTAGACCGTATACCTTTATTTGTTTGATCAATTGTAATTACAACTGTTCTTTTACTTCTTTCATTGCCAGTATTAGCAGGAGCTATTACAATATTATTAACTGACCGAAATCTA------------------------------------------------------------
>Stictochironomus_sticticus|BIOUG17077-C06|GMP*03970|KR632342
-------------ATTTTTGGGGCTTGATCTGGAATAGTGGGAACCTCTTTAAGTATACTAATTCGGGCAGAATTAGGACACCCAGGAACTTTTATTGGAGATGACCAAATCTATAATGTAATTGTAACAGCACATGCTTTTATTATAATTTTCTTCATAGTTATGCCTATTTTAATTGGTGGCTTTGGAAATTGACTACTTCCTTTAATACTAGGGGCCCCTGATATAGCCTTTCCCCGTATAAATAATATAAGCTTTTGACTTTTACCCCCTTCTCTAACCCTTCTTCTTTCTAGTTCATTTGTAGAAAATGGGGCGGGTACAGGATGAACAGTATATCCCCCCTTATCTTCAAGTATTGCCCATAGTGGGGCCTCTGTTGACCTAGCCATTTTTTCCCTACATTTAGCCGGGGTATCCTCTATTTTAGGATCAGTTAATTTTATTACAACAGTAATTAATATACGATCAAAAGGAATTACTTTAGACCGTATACCTTTATTTGTTTGATCAATTGTAATTACAACTGTTCTTTTACTTCTTTCATTGCCAGTATTAGCAGGAGCTATTACAATATTATTA---------------------------------------------------------------------------
>Stictochironomus_sticticus|BIOUG17165-C12|GMP*03970|KR618209
-ACATTATACTTTATTTTTGGGGCTTGATCTGGAATAGTGGGAACCTCTTTAAGTATACTAATTCGGGCAGAATTAGGACACCCAGGAACTTTTATTGGAGATGACCAAATCTATAATGTAATTGTAACAGCACATGCTTTTATTATAATTTTCTTCATAGTTATGCCTATTTTAATTGGTGGCTTTGGAAATTGACTACTTCCTTTAATACTAGGGGCCCCTGATATAGCCTTTCCCCGTATAAATAATATAAGCTTTTGACTTTTACCCCCTTCTCTAACCCTTCTTCTTTCTAGTTCATTTGTAGAAAATGGGGCGGGTACAGGATGAACAGTATATCCCCCCTTATCTTCAAGTATTGCCCATAGTGGGGCCTCTGTTGACCTAGCCATTTTTTCCCTACATTTAGCCGGGGTATCCTCTATTTTAGGATCAGTTAATTTTATTACAACAGTAATTAATATACGATCAAAAGGAATTACTTTAGACCGTATACCTTTATTTGTTTGATCAATTGTAATTACAACTGTTCTTTTACTTCTTTCATTGCCAGTATTAGCAGGAGCTATTACAATATTATTAACTGACCGA------------------------------------------------------------------
>Stictochironomus_sticticus|BIOUG17165-C11|GMP*03970|KR625966
-------TACTTTATTTTTGGGGCTTGATCTGGAATAGTGGGAACCTCTTTAAGTATACTAATTCGGGCAGAATTAGGACACCCAGGAACTTTTATTGGAGATGACCAAATCTATAATGTAATTGTAACAGCACATGCTTTTATTATAATTTTCTTCATAGTTATGCCTATTTTAATTGGTGGCTTTGGAAATTGACTACTTCCTTTAATACTAGGGGCCCCTGATATAGCCTTTCCCCGTATAAATAATATAAGCTTTTGACTTTTACCCCCTTCTCTAACCCTTCTTCTTTCTAGTTCATTTGTAGAAAATGGGGCGGGTACAGGATGAACAGTATATCCCCCCTTATCTTCAAGTATTGCCCATAGTGGGGCCTCTGTTGACCTAGCCATTTTTTCCCTACATTTAGCCGGGGTATCCTCTATTTTAGGATCAGTTAATTTTATTACAACAGTAATTAATATACGATCAAAAGGAATTACTTTAGACCGTATACCTTTATTTGTTTGATCAATTGTAATTACAACTGTTCTTTTACTTCTTTCATTGCCAGTATTAGCAGGAGCTATTACAATATTATTAACTGAC---------------------------------------------------------------------
>Stictochironomus_sticticus|BIOUG17045-B05|GMP*03970|KR615498
-------------ATTTTTGGGGCTTGATCTGGAATAGTGGGAACCTCTTTAAGTATACTAATTCGGGCAGAATTAGGACACCCAGGAACTTTTATTGGAGATGACCAAATCTATAATGTAATTGTAACAGCACATGCTTTTATTATAATTTTCTTCATAGTTATGCCTATTTTAATTGGTGGCTTTGGAAATTGACTACTTCCTTTAATACTAGGGGCCCCTGATATAGCCTTTCCCCGTATAAATAATATAAGCTTTTGACTTTTACCCCCTTCTCTAACCCTTCTTCTTTCTAGTTCATTTGTAGAAAATGGGGCGGGTACAGGATGAACAGTATATCCCCCCTTATCTTCAAGTATTGCCCATAGTGGGGCCTCTGTTGACCTAGCCATTTTTTCCCTACATTTAGCCGGGGTATCCTCTATTTTAGGATCAGTTAATTTTATTACAACAGTAATTAATATACGATCAAAAGGAATTACTTTAGACCGTATACCTTTATTTGTTTGATCAATTGTAATTACAACTGTTCTTTTACTTCTTTCATTGCCAGTATTAGCAGGAGCTATTACAATATTATTAACTGAC---------------------------------------------------------------------
>Stictochironomus_sticticus|BIOUG16822-B11|GMP*03969|KR631881
-ACATTATACTTTATTTTTGGGGCTTGATCTGGAATAGTGGGAACCTCTTTAAGTATACTAATTCGGGCAGAATTAGGACACCCAGGAACTTTTATTGGAGATGACCAAATCTATAATGTAATTGTAACAGCACATGCTTTTATTATAATTTTCTTCATAGTTATGCCTATTTTAATTGGTGGCTTTGGAAATTGACTACTTCCTTTAATACTAGGGGCCCCTGATATAGCCTTTCCCCGTATAAATAATATAAGCTTTTGACTTTTACCCCCTTCTCTAACCCTTCTTCTTTCTAGTTCATTTGTAGAAAATGGGGCGGGTACAGGATGAACAGTATATCCCCCCTTATCTTCAAGTATTGCCCATAGTGGGGCCTCTGTTGACCTAGCCATTTTTTCCCTACATTTAGCCGGGGTATCCTCTATTTTAGGATCAGTTAATTTTATTACAACAGTAATTAATATACGATCAAAAGGAATTACTTTAGACCGTATACCTTTATTTGTTTGATCAATTGTAATTACAACTGTTCTTTTACTTCTTTCATTGCCAGTATTAGCAGGAGCTATTACAATATTATTAACTGACCGAAATCTAAATACTTCATTT------------------------------------------------
>Stictochironomus_akizukii|LC462295|LC462295|LC462295
-ACCCTCTATTTTATTTTCGGAGCCTGATCCGGTATAGTAGGAACTTCCCTAAGCATACTAATTCGAGCAGAATTAGGACACCCCGGAACTTTTATTGGAGACGATCAAATTTACAACGTAATTGTGACCGCACATGCTTTTATTATAATTTTTTTCATAGTTATACCTATTTTAATCGGAGGATTTGGAAATTGATTACTTCCATTAATATTAGGAGCCCCTGATATAGCTTTCCCACGAATAAATAATATAAGTTTCTGACTTCTACCCCCCTCATTATCTCTCCTTCTTTCTAGTTCAATCGTAGAAAATGGAGCTGGAACAGGATGAACGGTCTATCCCCCTCTATCATCTAGTATTGCCCATAGAGGGGCCTCCGTTGATCTAGCTATCTTTTCTTTACATTTAGCCGGAATCTCCTCTATTCTAGGATCTGTAAATTTTATTACAACAGTAATTAATATACGCTCAAAAGGAATTACATTAGACCGAATACCTCTATTTGTATGATCAATTGTAATTACAACAATTTTATTGCTTCTATCATTACCTGTATTAGCAGGAGCTATTACAATACTTCTAACAGACCGAAATCTTAATACATCATTTTTTGACCCCGCTGGGGGAGGAGATCCAATTTTATACCAACATTTA---
>Stictochironomus_sticticus|BIOUG17165-B12|GMP*03970|KR625791
----------TTTATTTTTGGGGCTTGATCTGGAATAGTGGGAACCTCTTTAAGTATACTAATTCGGGCAGAATTAGGACACCCAGGAACTTTTATTGGAGATGACCAAATCTATAATGTAATTGTAACAGCACATGCTTTTATTATAATTTTCTTCATAGTTATGCCTATTTTAATTGGTGGCTTTGGAAATTGACTACTTCCTTTAATACTAGGGGCCCCTGATATAGCCTTTCCCCGTATAAATAATATAAGCTTTTGACTTTTACCCCCTTCTCTAACCCTTCTTCTTTCTAGTTCATTTGTAGAAAATGGGGCGGGTACAGGATGAACAGTATATCCCCCCTTATCTTCAAGTATTGCCCATAGTGGGGCCTCTGTTGACCTAGCCATTTTTTCCCTACATTTAGCCGGGGTATCCTCTATTTTAGGATCAGTTAATTTTATTACAACAGTAATTAATATACGATCAAAAGGAATTACTTTAGACCGTATACCTTTATTTGTTTGATCAATTGTAATTACAACTGTTCTTTTACTTCTTTCATTGCCAGTATTAGCAGGAGCTATTACAATATTATTAACTGACCGA------------------------------------------------------------------
>Stictochironomus_sticticus|BIOUG16963-H09|GMP*03970|KR617422
-ACATTATACTTTATTTTTGGGGCTTGATCTGGAATAGTGGGAACCTCTTTAAGTATACTAATTCGGGCAGAATTAGGACACCCAGGAACTTTTATTGGAGATGACCAAATCTATAATGTAATTGTAACAGCACATGCTTTTATTATAATTTTCTTCATAGTTATGCCTATTTTAATTGGTGGCTTTGGAAATTGACTACTTCCTTTAATACTAGGGGCCCCTGATATAGCCTTTCCCCGTATAAATAATATAAGCTTTTGACTTTTACCCCCTTCTCTAACCCTTCTTCTTTCTAGTTCATTTGTAGAAAATGGGGCGGGTACAGGATGAACAGTATATCCCCCCTTATCTTCAAGTATTGCCCATAGTGGGGCCTCTGTTGACCTAGCCATTTTTTCCCTACATTTAGCCGGGGTATCCTCTATTTTAGGATCAGTTAATTTTATTACAACAGTAATTAATATACGATCAAAAGGAATTACTTTAGACCGTATACCTTTATTTGTTTGATCAATTGTAATTACAACTGTTCTTTTACTTCTTTCATTGCCAGTATTAGCAGGAGCTATTACAATATTATTAACTGAC---------------------------------------------------------------------
>Stictochironomus_sticticus|BIOUG17077-A09|GMP*03970|KR619448
-------------ATTTTTGGGGCTTGATCTGGAATAGTGGGAACCTCTTTAAGTATACTAATTCGGGCAGAATTAGGACACCCAGGAACTTTTATTGGAGATGACCAAATCTATAATGTAATTGTAACAGCACATGCTTTTATTATAATTTTCTTCATAGTTATGCCTATTTTAATTGGTGGCTTTGGAAATTGACTACTTCCTTTAATACTAGGGGCCCCTGATATAGCCTTTCCCCGTATAAATAATATAAGCTTTTGACTTTTACCCCCTTCTCTAACCCTTCTTCTTTCTAGTTCATTTGTAGAAAATGGGGCGGGTACAGGATGAACAGTATATCCCCCCTTATCTTCAAGTATTGCCCATAGTGGGGCCTCTGTTGACCTAGCCATTTTTTCCCTACATTTAGCCGGGGTATCCTCTATTTTAGGATCAGTTAATTTTATTACAACAGTAATTAATATACGATCAAAAGGAATTACTTTAGACCGTATACCTTTATTTGTTTGATCAATTGTAATTACAACTGTTCTTTTACTTCTTTCATTGCCAGTATTAGCAGGAGCTATTACAATA---------------------------------------------------------------------------------
>Stictochironomus_sticticus|BIOUG17077-A07|GMP*03970|KR615138
----------TTTATTTTTGGGGCTTGATCTGGAATAGTGGGAACCTCTTTAAGTATACTAATTCGGGCAGAATTAGGACACCCAGGAACTTTTATTGGAGATGACCAAATCTATAATGTAATTGTAACAGCACATGCTTTTATTATAATTTTCTTCATAGTTATGCCTATTTTAATTGGTGGCTTTGGAAATTGACTACTTCCTTTAATACTAGGGGCCCCTGATATAGCCTTTCCCCGTATAAATAATATAAGCTTTTGACTTTTACCCCCTTCTCTAACCCTTCTTCTTTCTAGTTCATTTGTAGAAAATGGGGCGGGTACAGGATGAACAGTATATCCCCCCTTATCTTCAAGTATTGCCCATAGTGGGGCCTCTGTTGACCTAGCCATTTTTTCCCTACATTTAGCCGGGGTATCCTCTATTTTAGGATCAGTTAATTTTATTACAACAGTAATTAATATACGATCAAAAGGAATTACTTTAGACCGTATACCTTTATTTGTTTGATCAATTGTAATTACAACTGTTCTTTTACTTCTTTCATTGCCAGTATTAGCAGGAGCTATTACAATATTATTAACTGAC---------------------------------------------------------------------
>Stictochironomus_sticticus|BIOUG17165-B02|GMP*03970|KR614079
----------TTTATTTTTGGGGCTTGATCTGGAATAGTGGGAACCTCTTTAAGTATACTAATTCGGGCAGAATTAGGACACCCAGGAACTTTTATTGGAGATGACCAAATCTATAATGTAATTGTAACAGCACATGCTTTTATTATAATTTTCTTCATAGTTATGCCTATTTTAATTGGTGGCTTTGGAAATTGACTACTTCCTTTAATACTAGGGGCCCCTGATATAGCCTTTCCCCGTATAAATAATATAAGCTTTTGACTTTTACCCCCTTCTCTAACCCTTCTTCTTTCTAGTTCATTTGTAGAAAATGGGGCGGGTACAGGATGAACAGTATATCCCCCCTTATCTTCAAGTATTGCCCATAGTGGGGCCTCTGTTGACCTAGCCATTTTTTCCCTACATTTAGCCGGGGTATCCTCTATTTTAGGATCAGTTAATTTTATTACAACAGTAATTAATATACGATCAAAAGGAATTACTTTAGACCGTATACCTTTATTTGTTTGATCAATTGTAATTACAACTGTTCTTTTACTTCTTTCATTGCCAGTATTAGCAGGAGCTATTACAATATTATTAACTGAC---------------------------------------------------------------------
>Stictochironomus_devinctus|BIOUG10745-C11|GMP*01498|KR179025
-ACATTATATTTTATTTTTGGAGCATGATCCGGAATAGTAGGAACATCTCTAAGTATATTAATTCGAGCTGAATTAGGTCACCCTGGAACCTTTATTGGGGACGACCAAATTTATAATGTGGTTGTTACAGCCCATGCCTTTGTTATAATTTTTTTTATAGTAATACCTATTTTAATTGGAGGATTCGGTAATTGACTTCTTCCTTTAATATTAGGTGCCCCAGATATGGCTTTCCCCCGAATAAATAATATAAGTTTTTGATTATTACCCCCCTCTCTTTCTCTCCTTCTTTCTAGTTCATTTGTAGAAAATGGAGCAGGAACTGGATGAACAGTATATCCCCCTTTATCAGCTAGTATTGCCCACAGTGGGGCATCAGTCGATTTAGCTATTTTTTCCCTACATTTAGCTGGGGTCTCTTCTATTTTAGGTTCTGTAAATTTTATTACAACTGTAATCAATATGCGATCTAAGGGTATTACTTTAGACCGAATACCATTATTTGTTTGATCTATTGTTATTACTACGGTTCTTCTTCTTCTTTCTCTTCCAGTTTTAGCCGGAGCTATTACAATA---------------------------------------------------------------------------------
>Stictochironomus_sticticus|BIOUG17165-A10|GMP*03970|KR632057
----------TTTATTTTTGGGGCTTGATCTGGAATAGTGGGAACCTCTTTAAGTATACTAATTCGGGCAGAATTAGGACACCCAGGAACTTTTATTGGAGATGACCAAATCTATAATGTAATTGTAACAGCACATGCTTTTATTATAATTTTCTTCATAGTTATGCCTATTTTAATTGGTGGCTTTGGAAATTGACTACTTCCTTTAATACTAGGGGCCCCTGATATAGCCTTTCCCCGTATAAATAATATAAGCTTTTGACTTTTACCCCCTTCTCTAACCCTTCTTCTTTCTAGTTCATTTGTAGAAAATGGGGCGGGTACAGGATGAACAGTATATCCCCCCTTATCTTCAAGTATTGCCCATAGTGGGGCCTCTGTTGACCTAGCCATTTTTTCCCTACATTTAGCCGGGGTATCCTCTATTTTAGGATCAGTTAATTTTATTACAACAGTAATTAATATACGATCAAAAGGAATTACTTTAGACCGTATACCTTTATTTGTTTGATCAATTGTAATTACAACTGTTCTTTTACTTCTTTCATTGCCAGTATTAGCAGGAGCTATTACAATATTATTAACTGAC---------------------------------------------------------------------
>Stictochironomus_sticticus|BIOUG16963-G05|GMP*03970|KR632284
-ACATTATACTTTATTTTTGGGGCTTGATCTGGAATAGTGGGAACCTCTTTAAGTATACTAATTCGGGCAGAATTAGGACACCCAGGAACTTTTATTGGAGATGACCAAATCTATAATGTAATTGTAACAGCACATGCTTTTATTATAATTTTCTTCATAGTTATGCCTATTTTAATTGGTGGCTTTGGAAATTGACTACTTCCTTTAATACTAGGGGCCCCTGATATAGCCTTTCCCCGTATAAATAATATAAGCTTTTGACTTTTACCCCCTTCTCTAACCCTTCTTCTTTCTAGTTCATTTGTAGAAAATGGGGCGGGTACAGGATGAACAGTATATCCCCCCTTATCTTCAAGTATTGCCCATAGTGGGGCCTCTGTTGACCTAGCCATTTTTTCCCTACATTTAGCCGGGGTATCCTCTATTTTAGGATCAGTTAATTTTATTACAACAGTAATTAATATACGATCAAAAGGAATTACTTTAGACCGTATACCTTTATTTGTTTGATCAATTGTAATTACAACTGTTCTTTTACTTCTTTCATTGCCAGTATTAGCAGGAGCTATTACAATATTATTAACTGAC---------------------------------------------------------------------
>Stictochironomus_psilopterus|BJ98||HM405929
-ACATTATATTTTATTTTCGGGGCTTGATCTGGGATAGTAGGAACTTCTTTAAGTATACTAATTCGAGCTGAATTAGGACACCCAGGAACTTTCATTGGAGATGACCAAATCTACAATGTAATTGTAACGGCTCATGCTTTTATCATAATTTTTTTTATAGTTATACCTATTTTAATCGGAGGATTTGGTAATTGGCTACTTCCTTTAATATTAGGCGCTCCTGATATAGCTTTTCCTCGAATAAATAACATAAGTTTCTGACTATTACCCCCCTCTCTTTCACTTCTTCTTTCTAGTTCAATTGTAGAAAATGGGGCAGGAACTGGATGAACTGTATATCCCCCCTTATCATCAAGTATCGCCCATAGTGGAGCTTCTGTTGATTTAGCTATTTTTTCATTACATTTAGCGGGGGTTTCTTCTATTTTAGGGTCGGTTAATTTCATTACAACCGTTATTAATATACGATCAAAGGGGATTACTTTAGACCGTATACCTTTATTTGTTTGATCAATTGTTATTACAACAGTTCTTTTACTTCTTTCACTACCAGTTTTAGCGGGAGCTATTACTATATTATTAACCGATCGAAATTTAAATACTTCATTCTTTGACCCTGCGGGAGGAGGAGACCCTATTTTATACCAACACTTA---
>Stictochironomus_sticticus|BIOUG17076-H02|GMP*03970|KR623763
-ACATTATACTTTATTTTTGGGGCTTGATCTGGAATAGTGGGAACCTCTTTAAGTATACTAATTCGGGCAGAATTAGGACACCCAGGAACTTTTATTGGAGATGACCAAATCTATAATGTAATTGTAACAGCACATGCTTTTATTATAATTTTCTTCATAGTTATGCCTATTTTAATTGGTGGCTTTGGAAATTGACTACTTCCTTTAATACTAGGGGCCCCTGATATAGCCTTTCCCCGTATAAATAATATAAGCTTTTGACTTTTACCCCCTTCTCTAACCCTTCTTCTTTCTAGTTCATTTGTAGAAAATGGGGCGGGTACAGGATGAACAGTATATCCCCCCTTATCTTCAAGTATTGCCCATAGTGGGGCCTCTGTTGACCTAGCCATTTTTTCCCTACATTTAGCCGGGGTATCCTCTATTTTAGGATCAGTTAATTTTATTACAACAGTAATTAATATACGATCAAAAGGAATTACTTTAGACCGTATACCTTTATTTGTTTGATCAATTGTAATTACAACTGTTCTTTTACTTCTTTCATTGCCAGTATTAGCAGGAGCTATTACAATATTATTAACTGAC---------------------------------------------------------------------
>Stictochironomus_sticticus|BIOUG17204-E08|GMP*03970|KR612556
-------------------------TGATCTGGAATAGTGGGAACCTCTTTAAGTATACTAATTCGGGCAGAATTAGGACACCCAGGAACTTTTATTGGAGATGACCAAATCTATAATGTAATTGTAACAGCACATGCTTTTATTATAATTTTCTTCATAGTTATGCCTATTTTAATTGGTGGCTTTGGAAATTGACTACTTCCTTTAATACTAGGGGCCCCTGATATAGCCTTTCCCCGTATAAATAATATAAGCTTTTGACTTTTACCCCCTTCTCTAACCCTTCTTCTTTCTAGTTCATTTGTAGAAAATGGGGCGGGTACAGGATGAACAGTATATCCCCCCTTATCTTCAAGTATTGCCCATAGTGGGGCCTCTGTTGACCTAGCCATTTTTTCCCTACATTTAGCCGGGGTATCCTCTATTTTAGGATCAGTTAATTTTATTACAACAGTAATTAATATACGATCAAAAGGAATTACTTTAGACCGTATACCTTTATTTGTTTGATCAATTGTAATTACAACTGTTCTTTTACTTCTTTCATTGCCAGTATTAGCAGGAGCTATTACAATATTATTAACTGACCGA------------------------------------------------------------------
>Stictochironomus_sticticus|BIOUG17164-H06|GMP*03970|KR617487
----------TTTATTTTTGGGGCTTGATCTGGAATAGTGGGAACCTCTTTAAGTATACTAATTCGGGCAGAATTAGGACACCCAGGAACTTTTATTGGAGATGACCAAATCTATAATGTAATTGTAACAGCACATGCTTTTATTATAATTTTCTTCATAGTTATGCCTATTTTAATTGGTGGCTTTGGAAATTGACTACTTCCTTTAATACTAGGGGCCCCTGATATAGCCTTTCCCCGTATAAATAATATAAGCTTTTGACTTTTACCCCCTTCTCTAACCCTTCTTCTTTCTAGTTCATTTGTAGAAAATGGGGCGGGTACAGGATGAACAGTATATCCCCCCTTATCTTCAAGTATTGCCCATAGTGGGGCCTCTGTTGACCTAGCCATTTTTTCCCTACATTTAGCCGGGGTATCCTCTATTTTAGGATCAGTTAATTTTATTACAACAGTAATTAATATACGATCAAAAGGAATTACTTTAGACCGTATACCTTTATTTGTTTGATCAATTGTAATTACAACTGTTCTTTTACTTCTTTCATTGCCAGTATTAGCAGGAGCTATTACAATATTATTAACTGACCGA------------------------------------------------------------------
>Stictochironomus_sticticus|BIOUG17164-H05|GMP*03970|KR622579
-------------ATTTTTGGGGCTTGATCTGGAATAGTGGGAACCTCTTTAAGTATACTAATTCGGGCAGAATTAGGACACCCAGGAACTTTTATTGGAGATGACCAAATCTATAATGTAATTGTAACAGCACATGCTTTTATTATAATTTTCTTCATAGTTATGCCTATTTTAATTGGTGGCTTTGGAAATTGACTACTTCCTTTAATACTAGGGGCCCCTGATATAGCCTTTCCCCGTATAAATAATATAAGCTTTTGACTTTTACCCCCTTCTCTAACCCTTCTTCTTTCTAGTTCATTTGTAGAAAATGGGGCGGGTACAGGATGAACAGTATATCCCCCCTTATCTTCAAGTATTGCCCATAGTGGGGCCTCTGTTGACCTAGCCATTTTTTCCCTACATTTAGCCGGGGTATCCTCTATTTTAGGATCAGTTAATTTTATTACAACAGTAATTAATATACGATCAAAAGGAATTACTTTAGACCGTATACCTTTATTTGTTTGATCAATTGTAATTACAACTGTTCTTTTACTTCTTTCATTGCCAGTATTAGCAGGAGCTATTACAATATTATTAACT------------------------------------------------------------------------
>Stictochironomus_psilopterus|BJ85||HM405917
-ACATTATATTTTATTTTCGGGGCTTGATCTGGGATAGTAGGAACTTCTTTAAGTATACTAATTCGAGCTGAATTAGGACACCCAGGAACTTTCATTGGAGATGACCAAATCTACAATGTAATTGTAACGGCTCATGCTTTTATCATAATTTTTTTTATAGTTATACCTATTTTAATCGGAGGATTTGGTAATTGGCTACTTCCTTTAATATTAGGCGCTCCTGATATAGCTTTTCCTCGAATAAATAACATAAGTTTCTGACTATTACCCCCCTCTCTTTCACTTCTTCTTTCTAGTTCAATTGTAGAAAATGGGGCAGGAACTGGATGAACTGTATATCCCCCCTTATCATCAAGTATCGCCCATAGTGGAGCTTCTGTTGATTTAGCTATTTTTTCATTACATTTAGCGGGGGTTTCTTCTATTTTAGGGTCGGTTAATTTCATTACAACCGTTATTAATATACGATCAAAGGGGATTACTTTAGACCGTATACCTTTATTTGTTTGATCAATTGTTATTACAACAGTTCTTTTACTTCTTTCACTACCAGTTTTAGCGGGAGCTATTACTATATTATTAACCGATCGAAATTTAAATACTTCATTCTTTGACCCTGCGGGAGGAGGAGACCCTATTTTATACCAACACTTA---
>Stictochironomus_sticticus|BIOUG17076-G04|GMP*03970|KR625742
-ACATTATACTTTATTTTTGGGGCTTGATCTGGAATAGTGGGAACCTCTTTAAGTATACTAATTCGGGCAGAATTAGGACACCCAGGAACTTTTATTGGAGATGACCAAATCTATAATGTAATTGTAACAGCACATGCTTTTATTATAATTTTCTTCATAGTTATGCCTATTTTAATTGGTGGCTTTGGAAATTGACTACTTCCTTTAATACTAGGGGCCCCTGATATAGCCTTTCCCCGTATAAATAATATAAGCTTTTGACTTTTACCCCCTTCTCTAACCCTTCTTCTTTCTAGTTCATTTGTAGAAAATGGGGCGGGTACAGGATGAACAGTATATCCCCCCTTATCTTCAAGTATTGCCCATAGTGGGGCCTCTGTTGACCTAGCCATTTTTTCCCTACATTTAGCCGGGGTATCCTCTATTTTAGGATCAGTTAATTTTATTACAACAGTAATTAATATACGATCAAAAGGAATTACTTTAGACCGTATACCTTTATTTGTTTGATCAATTGTAATTACAACTGTTCTTTTACTTCTTTCATTGCCAGTATTAGCAGGAGCTATTACAATATTATTAACTGAC---------------------------------------------------------------------
>Stictochironomus_sticticus|BIOUG16821-G01|GMP*03969|KR622059
----------TTTATTTTTGGGGCTTGATCTGGAATAGTGGGAACCTCTTTAAGTATACTAATTCGGGCAGAATTAGGACACCCAGGAACTTTTATTGGAGATGACCAAATCTATAATGTAATTGTAACAGCACATGCTTTTATTATAATTTTCTTCATAGTTATGCCTATTTTAATTGGTGGCTTTGGAAATTGACTACTTCCTTTAATACTAGGGGCCCCTGATATAGCCTTTCCCCGTATAAATAATATAAGCTTTTGACTTTTACCCCCTTCTCTAACCCTTCTTCTTTCTAGTTCATTTGTAGAAAATGGGGCGGGTACAGGATGAACAGTATATCCCCCCTTATCTTCAAGTATTGCCCATAGTGGGGCCTCTGTTGACCTAGCCATTTTTTCCCTACATTTAGCCGGGGTATCCTCTATTTTAGGATCAGTTAATTTTATTACAACAGTAATTAATATACGATCAAAAGGAATTACTTTAGACCGTATACCTTTATTTGTTTGATCAATTGTAATTACAACTGTTCTTTTACTTCTTTCATTGCCAGTATTAGCAGGA---------------------------------------------------------------------------------------------
>Stictochironomus_sticticus|BIOUG16938-F04|GMP*03969|KR622088
-------------ATTTTTGGGGCTTGATCTGGAATAGTGGGAACCTCTTTAAGTATACTAATTCGGGCAGAATTAGGACACCCAGGAACTTTTATTGGAGATGACCAAATCTATAATGTAATTGTAACAGCACATGCTTTTATTATAATTTTCTTCATAGTTATGCCTATTTTAATTGGTGGCTTTGGAAATTGACTACTTCCTTTAATACTAGGGGCCCCTGATATAGCCTTTCCCCGTATAAATAATATAAGCTTTTGACTTTTACCCCCTTCTCTAACCCTTCTTCTTTCTAGTTCATTTGTAGAAAATGGGGCGGGTACAGGATGAACAGTATATCCCCCCTTATCTTCAAGTATTGCCCATAGTGGGGCCTCTGTTGACCTAGCCATTTTTTCCCTACATTTAGCCGGGGTATCCTCTATTTTAGGATCAGTTAATTTTATTACAACAGTAATTAATATACGATCAAAAGGAATTACTTTAGACCGTATACCTTTATTTGTTTGATCAATTGTAATTACAACTGTTCTTTTACTTCTTTCATTGCCAGTATTAGCAGGAGCTATTACAATATTATTAACTGACCGAAAT---------------------------------------------------------------
>Stictochironomus_sticticus|BIOUG17164-G01|GMP*03970|KR613442
-ACATTATACTTTATTTTTGGGGCTTGATCTGGAATAGTGGGAACCTCTTTAAGTATACTAATTCGGGCAGAATTAGGACACCCAGGAACTTTTATTGGAGATGACCAAATCTATAATGTAATTGTAACAGCACATGCTTTTATTATAATTTTCTTCATAGTTATGCCTATTTTAATTGGTGGCTTTGGAAATTGACTACTTCCTTTAATACTAGGGGCCCCTGATATAGCCTTTCCCCGTATAAATAATATAAGCTTTTGACTTTTACCCCCTTCTCTAACCCTTCTTCTTTCTAGTTCATTTGTAGAAAATGGGGCGGGTACAGGATGAACAGTATATCCCCCCTTATCTTCAAGTATTGCCCATAGTGGGGCCTCTGTTGACCTAGCCATTTTTTCCCTACATTTAGCCGGGGTATCCTCTATTTTAGGATCAGTTAATTTTATTACAACAGTAATTAATATACGATCAAAAGGAATTACTTTAGACCGTATACCTTTATTTGTTTGATCAATTGTAATTACAACTGTTCTTTTACTTCTTTCATTGCCAGTATTAGCAGGAGCTATTACAATATTATTAACTGACCGA------------------------------------------------------------------
>Stictochironomus_sticticus|BIOUG16963-D08|GMP*03970|KR626653
-ACATTATACTTTATTTTTGGGGCTTGATCTGGAATAGTGGGAACCTCTTTAAGTATACTAATTCGGGCAGAATTAGGACACCCAGGAACTTTTATTGGAGATGACCAAATCTATAATGTAATTGTAACAGCACATGCTTTTATTATAATTTTCTTCATAGTTATGCCTATTTTAATTGGTGGCTTTGGAAATTGACTACTTCCTTTAATACTAGGGGCCCCTGATATAGCCTTTCCCCGTATAAATAATATAAGCTTTTGACTTTTACCCCCTTCTCTAACCCTTCTTCTTTCTAGTTCATTTGTAGAAAATGGGGCGGGTACAGGATGAACAGTATATCCCCCCTTATCTTCAAGTATTGCCCATAGTGGGGCCTCTGTTGACCTAGCCATTTTTTCCCTACATTTAGCCGGGGTATCCTCTATTTTAGGATCAGTTAATTTTATTACAACAGTAATTAATATACGATCAAAAGGAATTACTTTAGACCGTATACCTTTATTTGTTTGATCAATTGTAATTACAACTGTTCTTTTACTTCTTTCATTGCCAGTATTAGCAGGAGCTATTACAATATTATTAACTGACCGA------------------------------------------------------------------
>Stictochironomus_unguiculatus|10PROBE-20489|JW1008-02|HQ937794
-ACATTATATTTTATTTTTGGAGCTTGATCTGGAATAGTTGGGACCTCTTTAAGTATATTAATTCGAGCCGAATTAGGACACCCTGGAACTTTTATTGGTGATGACCAAATTTACAACGTAATTGTTACAGCTCACGCTTTTATTATAATTTTTTTCATGGTTATACCTATTTTAATTGGAGGCTTTGGTAACTGACTTCTTCCCCTAATATTAGGTGCCCCTGACATAGCATTCCCCCGAATAAATAATATAAGTTTCTGATTATTACCCCCCTCCTTATCTCTTCTTCTTTCTAGTTCAATTGTAGAAAATGGAGCAGGAACCGGATGAACAGTATACCCCCCCTTATCTGCGAGCATTGCCCACAGTGGGGCTTCAGTTGATTTAGCTATTTTTTCCTTACATTTAGCAGGTATTTCCTCTATTTTAGGATCAGTTAATTTCATTACAACTGTTATTAACATACGCTCAAAAGGAATTACCTTAGACCGAATACCTTTATTTGTTTGATCAATTGTAATTACAACCATTCTTTTACTTCTATCTCTACCAGTTTTAGCAGGAGCTATCACTATACTATTAACCGATCGAAATTTAAATACCTCCTTCTTTGACCCTGCAGGAGGGGGAGACCCTATTTTATACCAACACCTA---
>Stictochironomus_sticticus|BIOUG16821-D10|GMP*03969|KR615058
----------TTTATTTTTGGGGCTTGATNTGGAATAGTGGGAACCTCTTTAAGTATACTAATTCGGGCAGAATTAGGACACCCAGGAACTTTTATTGGAGATGACCAAATCTATAATGTAATTGTAACAGCACATGCTTTTATTATAATTTTCTTCATAGTTATGCCTATTTTAATTGGTGGCTTTGGAAATTGACTACTTCCTTTAATACTAGGGGCCCCTGATATAGCCTTTCCCCGTATAAATAATATAAGCTTTTGACTTTTACCCCCTTCTCTAACCCTTCTTCTTTCTAGTTCATTTGTAGAAAATGGGGCGGGTACAGGATGAACAGTATATCCCCCCTTATCTTCAAGTATTGCCCATAGTGGGGNCTCTGTTGACCTAGCCATTTTTTCCCTACATTTAGCCGGGGTATCCTCTATTTTAGGATCAGTTAATTTTATTACAACAGTAATTAATATACGATCAAAAGGAATTACTTTAGACCGTATACCTTTATTTGTTTGATCAATTGTAATTACAACTGTTCTTTTA------------------------------------------------------------------------------------------------------------------------
>Stictochironomus_sticticus|BIOUG17164-E03|GMP*03970|KR630737
-ACATTATACTTTATTTTTGGGGCTTGATCTGGAATAGTGGGAACCTCTTTAAGTATACTAATTCGGGCAGAATTAGGACACCCAGGAACTTTTATTGGAGATGACCAAATCTATAATGTAATTGTAACAGCACATGCTTTTATTATAATTTTCTTCATAGTTATGCCTATTTTAATTGGTGGCTTTGGAAATTGACTACTTCCTTTAATACTAGGGGCCCCTGATATAGCCTTTCCCCGTATAAATAATATAAGCTTTTGACTTTTACCCCCTTCTCTAACCCTTCTTCTTTCTAGTTCATTTGTAGAAAATGGGGCGGGTACAGGATGAACAGTATATCCCCCCTTATCTTCAAGTATTGCCCATAGTGGGGCCTCTGTTGACCTAGCCATTTTTTCCCTACATTTAGCCGGGGTATCCTCTATTTTAGGATCAGTTAATTTTATTACAACAGTAATTAATATACGATCAAAAGGAATTACTTTAGACCGTATACCTTTATTTGTTTGATCAATTGTAATTACAACTGTTCTTTTACTTCTTTCATTGCCAGTATTAGCAGGAGCTATTACAATATTATTAACTGAC---------------------------------------------------------------------
>Stictochironomus_sticticus|BIOUG17164-D01|GMP*03970|KR629486
-ACATTATACTTTATTTTTGGGGCTTGATCTGGAATAGTGGGAACCTCTTTAAGTATACTAATTCGGGCAGAATTAGGACACCCAGGAACTTTTATTGGAGATGACCAAATCTATAATGTAATTGTAACAGCACATGCTTTTATTATAATTTTCTTCATAGTTATGCCTATTTTAATTGGTGGCTTTGGAAATTGACTACTTCCTTTAATACTAGGGGCCCCTGATATAGCCTTTCCCCGTATAAATAATATAAGCTTTTGACTTTTACCCCCTTCTCTAACCCTTCTTCTTTCTAGTTCATTTGTAGAAAATGGGGCGGGTACAGGATGAACAGTATATCCCCCCTTATCTTCAAGTATTGCCCATAGTGGGGCCTCTGTTGACCTAGCCATTTTTTCCCTACATTTAGCCGGGGTATCCTCTATTTTAGGATCAGTTAATTTTATTACAACAGTAATTAATATACGATCAAAAGGAATTACTTTAGACCGTATACCTTTATTTGTTTGATCAATTGTAATTACAACTGTTCTTTTACTTCTTTCATTGCCAGTATTAGCAGGAGCTATTACAATATTATTAACTGAC---------------------------------------------------------------------
>Stictochironomus_sticticus|BIOUG16963-B01|GMP*03970|KR614915
-ACATTATACTTTATTTTTGGGGCTTGATCTGGAATAGTGGGAACCTCTTTAAGTATACTAATTCGGGCAGAATTAGGACACCCAGGAACTTTTATTGGAGACGACCAAATCTATAATGTAATTGTAACAGCACATGCTTTTATTATAATTTTCTTCATAGTTATGCCTATTTTAATTGGTGGCTTTGGAAATTGACTACTTCCTTTAATACTAGGGGCCCCTGATATAGCCTTTCCCCGTATAAATAATATAAGCTTTTGACTTTTACCCCCTTCTCTAACCCTTCTTCTTTCTAGTTCATTTGTAGAAAATGGGGCGGGTACAGGATGAACAGTATATCCCCCCTTATCTTCAAGTATTGCCCATAGTGGGGCCTCTGTTGACCTAGCCATTTTTTCCCTACATTTAGCCGGGGTATCCTCTATTTTAGGATCAGTTAATTTTATTACAACAGTAATTAATATACGATCAAAAGGAATTACTTTAGACCGTATACCTTTATTTGTTTGATCAATTGTAATTACAACTGTTCTTTTACTTCTTTCATTGCCAGTATTAGCAGGAGCTATTACAATATTATTAACTGACCGAAAT---------------------------------------------------------------
>Stictochironomus_sticticus|BIOUG17234-E12|GMP*03970|KR622889
-ACATTATACTTTATTTTTGGGGCTTGATCTGGAATAGTGGGAACCTCTTTAAGTATACTAATTCGGGCAGAATTAGGACACCCAGGAACTTTTATTGGAGATGACCAAATCTATAATGTAATTGTAACAGCACATGCTTTTATTATAATTTTCTTCATAGTTATGCCTATTTTAATTGGTGGCTTTGGAAATTGACTACTTCCTTTAATACTAGGGGCCCCTGATATAGCCTTTCCCCGTATAAATAATATAAGCTTTTGACTTTTACCCCCTTCTCTAACCCTTCTTCTTTCTAGTTCATTTGTAGAAAATGGGGCGGGTACAGGATGAACAGTATATCCCCCCTTATCTTCAAGTATTGCCCATAGTGGGGCCTCTGTTGACCTAGCCATTTTTTCCCTACATTTAGCCGGGGTATCCTCTATTTTAGGATCAGTTAATTTTATTACAACAGTAATTAATATACGATCAAAAGGAATTACTTTAGACCGTATACCTTTATTTGTTTGATCAATTGTAATTACAACTGTTCTTTTACTTCTTTCATTGCCAGTATTAGCAGGAGCTATTACAATATTATTAACTGACCGAAATCTAAATACT------------------------------------------------------
>Stictochironomus_sticticus|BIOUG17076-B08|GMP*03970|KR624368
-ACATTATACTTTATTTTTGGGGCTTGATCTGGAATAGTGGGAACCTCTTTAAGTATACTAATTCGGGCAGAATTAGGACACCCAGGAACTTTTATTGGAGATGACCAAATCTATAATGTAATTGTAACAGCACATGCTTTTATTATAATTTTCTTCATAGTTATGCCTATTTTAATTGGTGGCTTTGGAAATTGACTACTTCCTTTAATACTAGGGGCCCCTGATATAGCCTTTCCCCGTATAAATAATATAAGCTTTTGACTTTTACCCCCTTCTCTAACCCTTCTTCTTTCTAGTTCATTTGTAGAAAATGGGGCGGGTACAGGATGAACAGTATATCCCCCCTTATCTTCAAGTATTGCCCATAGTGGGGCCTCTGTTGACCTAGCCATTTTTTCCCTACATTTAGCCGGGGTATCCTCTATTTTAGGATCAGTTAATTTTATTACAACAGTAATTAATATACGATCAAAAGGAATTACTTTAGACCGTATACCTTTATTTGTTTGATCAATTGTAATTACAACTGTTCTTTTACTTCTTTCATTGCCAGTATTAGCAGGAGCTATTACAATATTATTAACTGACCGAAAT---------------------------------------------------------------
>Stictochironomus_sticticus|BIOUG17076-B03|GMP*03970|KR630923
-ACATTATACTTTATTTTTGGGGCTTGATCTGGAATAGTGGGAACCTCTTTAAGTATACTAATTCGGGCAGAATTAGGACACCCAGGAACTTTTATTGGAGATGACCAAATCTATAATGTAATTGTAACAGCACATGCTTTTATTATAATTTTCTTCATAGTTATGCCTATTTTAATTGGTGGCTTTGGAAATTGACTACTTCCTTTAATACTAGGGGCCCCTGATATAGCCTTTCCCCGTATAAATAATATAAGCTTTTGACTTTTACCCCCTTCTCTAACCCTTCTTCTTTCTAGTTCATTTGTAGAAAATGGGGCGGGTACAGGATGAACAGTATATCCCCCCTTATCTTCAAGTATTGCCCATAGTGGGGCCTCTGTTGACCTAGCCATTTTTTCCCTACATTTAGCCGGGGTATCCTCTATTTTAGGATCAGTTAATTTTATTACAACAGTAATTAATATACGATCAAAAGGAATTACTTTAGACCGTATACCTTTATTTGTTTGATCAATTGTAATTACAACTGTTCTTTTACTTCTTTCATTGCCAGTATTAGCAGGAGCTATTACAATATTATTAACTGACCGAAAT---------------------------------------------------------------
>Stictochironomus_sticticus|BIOUG16962-H10|GMP*03970|KR621376
-ACATTATACTTTATTTTTGGGGCTTGATCTGGAATAGTGGGAACCTCTTTAAGTATACTAATTCGGGCAGAATTAGGACACCCAGGAACTTTTATTGGAGATGACCAAATCTATAATGTAATTGTAACAGCACATGCTTTTATTATAATTTTCTTCATAGTTATGCCTATTTTAATTGGTGGCTTTGGAAATTGACTACTTCCTTTAATACTAGGGGCCCCTGATATAGCCTTTCCCCGTATAAATAATATAAGCTTTTGACTTTTACCCCCTTCTCTAACCCTTCTTCTTTCTAGTTCATTTGTAGAAAATGGGGCGGGTACAGGATGAACAGTATATCCCCCCTTATCTTCAAGTATTGCCCATAGTGGGGCCTCTGTTGACCTAGCCATTTTTTCCCTACATTTAGCCGGGGTATCCTCTATTTTAGGATCAGTTAATTTTATTACAACAGTAATTAATATACGATCAAAAGGAATTACTTTAGACCGTATACCTTTATTTGTTTGATCAATTGTAATTACAACTGTTCTTTTACTTCTTTCATTGCCAGTATTAGCAGGAGCTATTACAATATTATTAACTGACCGA------------------------------------------------------------------
>Stictochironomus_sticticus|BIOUG17164-B07|GMP*03970|KR617629
-------TACTTTATTTTTGGGGCTTGATCTGGAATAGTGGGAACCTCTTTAAGTATACTAATTCGGGCAGAATTAGGACACCCAGGAACTTTTATTGGAGATGACCAAATCTATAATGTAATTGTAACAGCACATGCTTTTATTATAATTTTCTTCATAGTTATGCCTATTTTAATTGGTGGCTTTGGAAATTGACTACTTCCTTTAATACTAGGGGCCCCTGATATAGCCTTTCCCCGTATAAATAATATAAGCTTTTGACTTTTACCCCCTTCTCTAACCCTTCTTCTTTCTAGTTCATTTGTAGAAAATGGGGCGGGTACAGGATGAACAGTATATCCCCCCTTATCTTCAAGTATTGCCCATAGTGGGGCCTCTGTTGACCTAGCCATTTTTTCCCTACATTTAGCCGGGGTATCCTCTATTTTAGGATCAGTTAATTTTATTACAACAGTAATTAATATACGATCAAAAGGAATTACTTTAGACCGTATACCTTTATTTGTTTGATCAATTGTAATTACAACTGTTCTTTTACTTCTTTCATTGCCAGTATTAGCAGGAGCTATTACAATATTATTAACTGAC---------------------------------------------------------------------
>Stictochironomus_sticticus|BIOUG17076-A06|GMP*03970|KR622793
-ACATTATACTTTATTTTTGGGGCTTGATCTGGAATAGTGGGAACCTCTTTAAGTATACTAATTCGGGCAGAATTAGGACACCCAGGAACTTTTATTGGAGATGACCAAATCTATAATGTAATTGTAACAGCACATGCTTTTATTATAATTTTCTTCATAGTTATGCCTATTTTAATTGGTGGCTTTGGAAATTGACTACTTCCTTTAATACTAGGGGCCCCTGATATAGCCTTTCCCCGTATAAATAATATAAGCTTTTGACTTTTACCCCCTTCTCTAACCCTTCTTCTTTCTAGTTCATTTGTAGAAAATGGGGCGGGTACAGGATGAACAGTATATCCCCCCTTATCTTCAAGTATTGCCCATAGTGGGGCCTCTGTTGACCTAGCCATTTTTTCCCTACATTTAGCCGGGGTATCCTCTATTTTAGGATCAGTTAATTTTATTACAACAGTAATTAATATACGATCAAAAGGAATTACTTTAGACCGTATACCTTTATTTGTTTGATCAATTGTAATTACAACTGTTCTTTTACTTCTTTCATTGCCAGTATTAGCAGGAGCTATTACAATATTATTAACTGAC---------------------------------------------------------------------
>Stictochironomus_devinctus|BIOUG27315-D03|L*14BIOBUS-2403|MF722702
-ACATTATATTTTATTTTTGGAGCATGATCCGGAATAGTAGGAACATCTCTAAGTATATTAATTCGAGCTGAATTAGGTCACCCTGGAACCTTTATTGGGGACGACCAAATTTATAATGTGGTTGTTACAGCCCATGCCTTTGTTATAATTTTTTTTATAGTAATACCTATTTTAATTGGAGGATTCGGTAATTGACTTCTTCCTTTAATATTAGGTGCCCCAGATATGGCTTTCCCCCGAATAAATAATATAAGTTTTTGATTATTACCCCCCTCTCTTTCTCTCCTTCTTTCTAGTTCATTTGTAGAAAATGGAGCAGGAACTGGATGAACAGTATATCCCCCTTTATCAGCTAGTATTGCCCACAGTGGGGCATCAGTCGATTTAGCTATTTTTTCCCTACATTTAGCTGGGGTCTCTTCTATTTTAGGTTCTGTAAATTTTATTACAACTGTAATCAATATGCGATCTAAGGGTATTACTTTAGACCGAATACCATTATTTGTTTGATCTATTGTTATTACTACGGTTCTTCTTCTTCTTTCTCTTCCAGTTTTAGCCGGAGCTATTACAATACTTTTAACAGAC---------------------------------------------------------------------
>Stictochironomus_sticticus|BIOUG16883-E05|GMP*03969|KR616987
-------------------------------------------------TTAAGTATACTAATTCGGGCAGAATTAGGACACCCAGGAACTTTTATTGGAGATGACCAAATCTATAATGTAATTGTAACAGCACATGCTTTTATTATAATTTTCTTCATAGTTATGCCTATTTTAATTGGTGGCTTTGGAAATTGACTACTTCCTTTAATACTAGGGGCCCCTGATATAGCCTTTCCCCGTATAAATAATATAAGCTTTTGACTTTTACCCCCTTCTCTAACCCTTCTTCTTTCTAGTTCATTTGTAGAAAATGGGGCGGGTACAGGATGAACAGTATATCCCCCCTTATCTTCAAGTATTGCCCATAGTGGGGCCTCTGTTGACCTAGCCATTTTTTCCCTACATTTAGCCGGGGTATCCTCTATTTTAGGATCAGTTAATTTTATTACAACAGTAATTAATATACGATCAAAAGGAATTACTTTAGACCGTATACCTTTATTTGTTTGATCAATTGTAATTACAACTGTTCTTTTACTTCTTTCATTGCCAGTATTAGCAGGAGCTATTACAATATTATTA---------------------------------------------------------------------------
>Stictochironomus_sticticus|CHARS00081-E07|L*18CHARS-0438|MN667024
----TTATACTTTATTTTTGGGGCTTGATCTGGAATAGTGGGAACCTCTTTAAGTATACTAATTCGGGCAGAATTAGGACACCCAGGAACTTTTATTGGAGATGACCAAATCTATAATGTAATTGTAACAGCACATGCTTTTATTATAATTTTCTTCATAGTTATGCCTATTTTAATTGGTGGCTTTGGAAATTGACTACTTCCTTTAATACTAGGGGCCCCTGATATAGCCTTTCCCCGTATAAATAATATAAGCTTTTGACTTTTACCCCCTTCTCTAACCCTTCTTCTTTCTAGTTCATTTGTAGAAAATGGGGCGGGTACAGGATGAACAGTATATCCCCCCTTATCTTCAAGTATTGCCCATAGTGGGGCCTCTGTTGACCTAGCCATTTTTTCCCTACATTTAGCCGGGGTATCCTCTATTTTAGGATCAGTTAATTTTATTACAACAGTAATTAATATACGATCAAAAGGAATTACTTTAGACCGTATACCTTTATTTGTTTGATCAATTGTAATTACAACTGTTCTTTTACTTCTTTCATTGCCAGTATTAGCAGGAGCTATTACAATATTATTAACTGACCGAAATCTAAATACTTCATTTTTTGATCCTGCTGGTGGAGGCGACCCTATTTTATACCAACACTTA---
>Stictochironomus_sp._2TE|Finnmark782|Fi782|
-ACATTATATTTTATTTTTGGAGCTTGATCTGGAATAGTAGGAACCTCTTTAAGTATATTAATTCGAGCCGAACTAGGACACCCAGGAACTTTTATTGGTGATGATCAAATTTACAATGTAATTGTAACGGCCCACGCTTTTATCATAATTTTTTTCATAGTTATACCCATCTTAATTGGAGGATTTGGTAATTGGCTACTTCCCCTGATATTAGGGGCCCCTGATATAGCTTTTCCTCGAATAAATAATATAAGTTTCTGACTATTACCCCCCTCTCTATCTCTCCTCCTTTCTAGCTCAATTGTAGAAAATGGGGCAGGAACTGGATGAACAGTATACCCCCCCCTATCGGCAAATATTGCTCATAGCGGGGCTTCTGTTGATTTAGCTATTTTTTCCTTACACTTAGCAGGAATCTCTTCTATTTTAGGCTCAGTTAATTTTATTACAACCGTTATTAATATACGCTCAAAAGGAATTACTTTAGACCGCATACCTTTATTCGTTTGATCAATTGTAATTACAACTGTTCTTTTACTTCTTTCACTACCAGTTTTAGCGGGGGCTATTACAATATTATTAACTGACCGAAATTTAAATACTTCGTTTTTTGACCCTGCGGGAGGAGGAGACCCCATTTTATACCAACACTTA---
>Stictochironomus_sp._2TE|Finnmark781|Fi781|
-ACATTATATTTTATTTTTGGAGCTTGATCTGGAATAGTAGGAACCTCTTTAAGTATATTAATTCGAGCCGAACTAGGACACCCAGGAACTTTTATTGGTGATGATCAAATTTACAATGTAATTGTAACGGCCCACGCTTTTATCATAATTTTTTTCATAGTTATACCCATCTTAATTGGAGGATTTGGTAATTGGCTACTTCCCCTGATATTAGGGGCCCCTGATATAGCTTTTCCTCGAATAAATAATATAAGTTTCTGACTATTACCCCCCTCTCTATCTCTCCTCCTTTCTAGCTCAATTGTAGAAAATGGGGCAGGAACTGGATGAACAGTATACCCCCCCCTATCGGCAAATATTGCTCATAGCGGGGCTTCTGTTGATTTAGCTATTTTTTCCTTACACTTAGCAGGAATCTCTTCTATTTTAGGCTCAGTTAATTTTATTACAACCGTTATTAATATACGCTCAAAAGGAATTACTTTAGACCGCATACCTTTATTCGTTTGATCAATTGTAATTACAACTGTTCTTTTACTTCTTTCACTACCAGTTTTAGCGGGGGCTATTACAATATTATTAACTGACCGAAATTTAAATACTTCGTTTTTTGACCCTGCGGGAGGAGGAGACCCCATTTTATACCAACACTTA---
>Stictochironomus_sticticus|BIOUG17075-G11|GMP*03970|KR624630
----------TTTATTTTTGGGGCTTGATCTGGAATAGTGGGAACCTCTTTAAGTATACTAATTCGGGCAGAATTAGGACACCCAGGAACTTTTATTGGAGATGACCAAATCTATAATGTAATTGTAACAGCACATGCTTTTATTATAATTTTCTTCATAGTTATGCCTATTTTAATTGGTGGCTTTGGAAATTGACTACTTCCTTTAATACTAGGGGCCCCTGATATAGCCTTTCCCCGTATAAATAATATAAGCTTTTGACTTTTACCCCCTTCTCTAACCCTTCTTCTTTCTAGTTCATTTGTAGAAAATGGGGCGGGTACAGGATGAACAGTATATCCCCCCTTATCTTCAAGTATTGCCCATAGTGGGGCCTCTGTTGACCTAGCCATTTTTTCCCTACATTTAGCCGGGGTATCCTCTATTTTAGGATCAGTTAATTTTATTACAACAGTAATTAATATACGATCAAAAGGAATTACTTTAGACCGTATACCTTTATTTGTTTGATCAATTGTAATTACAACTGTTCTTTTACTTCTTTCATTGCCAGTATTAGCAGGAGCTATTACAATA---------------------------------------------------------------------------------
>Stictochironomus_sticticus|BIOUG17163-H05|GMP*03970|KR612877
----------TTTATTTTTGGGGCTTGATCTGGAATAGTGGGAACCTCTTTAAGTATACTAATTCGGGCAGAATTAGGACACCCAGGAACTTTTATTGGAGATGACCAAATCTATAATGTAATTGTAACAGCACATGCTTTTATTATAATTTTCTTCATAGTTATGCCTATTTTAATTGGTGGCTTTGGAAATTGACTACTTCCTTTAATACTAGGGGCCCCTGATATAGCCTTTCCCCGTATAAATAATATAAGCTTTTGACTTTTACCCCCTTCTCTAACCCTTCTTCTTTCTAGTTCATTTGTAGAAAATGGGGCGGGTACAGGATGAACAGTATATCCCCCCTTATCTTCAAGTATTGCCCATAGTGGGGCCTCTGTTGACCTAGCCATTTTTTCCCTACATTTAGCCGGGGTATCCTCTATTTTAGGATCAGTTAATTTTATTACAACAGTAATTAATATACGATCAAAAGGAATTACTTTAGACCGTATACCTTTATTTGTTTGATCAATTGTAATTACAACTGTTCTTTTACTTCTTTCATTGCCAGTATTAGCAGGAGCTATTACAATATTATTAACTGACCGA------------------------------------------------------------------
>Stictochironomus_sinsauensis|JF412167|JF412167|JF412167
TACATTATATTTTATTTTCGGAGCTTGATCTGGCATAGTAGGTACCTCTCTAAGTATACTAATCCGAGCAGAGTTAGGACACCCTGGGACTTTTATTGGAGACGACCAAATTTATAACGTAATTGTAACAGCACACGCATTTATTATAATTTTCTTCATAGTTATGCCTATTTTAATTGGAGGATTTGGTAACTGACTTCTCCCTTTAATATTGGGAGCCCCAGATATAGCCTTCCCCCGAATAAATAACATAAGTTTTTGATTATTGCCTCCCTCTCTTTCTCTTCTTCTTTCTAGTTCAATTGTAGAAAATGGGGCAGGAACCGGCTGAACAGTTTACCCCCCTCTATCATCTAGAATTGCCCACAGTGGGGCCTCTGTCGATTTAGCTATCTTTTCTTTACATTTAGCAGGTATCTCCTCTATTCTAGGATCTGTAAATTTTATTACAACAGTAATCAATATACGATCAAAAGGGATTACTTTAGATCGAATGCCTTTATTCGTGTGATCAATCGTAATTACAACTGTCCTCTTACTTCTTTCTTTGCCCGTTCTTGCCGGGGCTATTACTATACTATTAACAGATCGAAATTTGAACACATCTTTTTTTGACCCTGCGGGAGGGGGAGACCCAATTTTATACCAACATTTATTT
>Stictochironomus_sticticus|BIOUG16820-G05|GMP*03969|KR628993
-ACATTATACTTTATTTTTGGGGCTTGATCTGGAATAGTGGGAACCTCTTTAAGTATACTAATTCGGGCAGAATTAGGACACCCAGGAACTTTTATTGGAGATGACCAAATCTATAATGTAATTGTAACAGCACATGCTTTTATTATAATTTTCTTCATAGTTATGCCTATTTTAATTGGTGGCTTTGGAAATTGACTACTTCCTTTAATACTAGGGGCCCCTGATATAGCCTTTCCCCGTATAAATAATATAAGCTTTTGACTTTTACCCCCTTCTCTAACCCTTCTTCTTTCTAGTTCATTTGTAGAAAATGGGGCGGGTACAGGATGAACAGTATATCCCCCCTTATCTTCAAGTATTGCCCATAGTGGGGCCTCTGTTGACCTAGCCATTTTTTCCCTACATTTAGCCGGGGTATCCTCTATTTTAGGATCAGTTAATTTTATTACAACAGTAATTAATATACGATCAAAAGGAATTACTTTAGACCGTATACCTTTATTTGTTTGATCAATTGTAATTACAACTGTTCTTTTACTTCTTTCATTGCCAGTATTAGCAGGAGCTATTACAATATTATTAACTGAC---------------------------------------------------------------------
>Stictochironomus_sticticus|BIOUG17075-G04|GMP*03970|KR613369
-ACATTATACTTTATTTTTGGGGCTTGATCTGGAATAGTGGGAACCTCTTTAAGTATACTAATTCGGGCAGAATTAGGACACCCAGGAACTTTTATTGGAGATGACCAAATCTATAATGTAATTGTAACAGCACATGCTTTTATTATAATTTTCTTCATAGTTATGCCTATTTTAATTGGTGGCTTTGGAAATTGACTACTTCCTTTAATACTAGGGGCCCCTGATATAGCCTTTCCCCGTATAAATAATATAAGCTTTTGACTTTTACCCCCTTCTCTAACCCTTCTTCTTTCTAGTTCATTTGTAGAAAATGGGGCGGGTACAGGATGAACAGTATATCCCCCCTTATCTTCAAGTATTGCCCATAGTGGGGCCTCTGTTGACCTAGCCATTTTTTCCCTACATTTAGCCGGGGTATCCTCTATTTTAGGATCAGTTAATTTTATTACAACAGTAATTAATATACGATCAAAAGGAATTACTTTAGACCGTATACCTTTATTTGTTTGATCAATTGTAATTACAACTGTTCTTTTACTTCTTTCATTGCCAGTATTAGCAGGAGCTATTACAATATTATTAACTGACCGAAATCTAAAT---------------------------------------------------------
>Stictochironomus_sinsauensis|JF412166|JF412166|JF412166
TACATTATATTTTATTTTCGGAGCTTGATCTGGCATAGTAGGTACCTCTCTAAGTATACTAATCCGAGCAGAGTTAGGACACCCTGGGACTTTTATTGGAGACGACCAAATTTATAACGTAATTGTAACAGCACACGCATTTATTATAATTTTCTTCATAGTTATGCCTATTTTAATTGGAGGATTTGGTAACTGACTTCTCCCTTTAATATTGGGAGCCCCAGATATAGCCTTCCCCCGAATAAATAACATAAGTTTTTGATTATTGCCTCCCTCTCTTTCTCTTCTTCTTTCTAGTTCAATTGTAGAAAATGGGGCAGGAACCGGCTGAACAGTTTACCCCCCTCTATCATCTAGAATTGCCCACAGTGGGGCCTCTGTCGATTTAGCTATCTTTTCTTTACATTTAGCAGGTATCTCCTCTATTCTAGGATCTGTAAATTTTATTACAACAGTAATCAATATACGATCAAAAGGGATTACTTTAGATCGAATGCCTTTATTCGTGTGATCAATCGTAATTACAACTGTCCTCTTACTTCTTTCTTTGCCCGTTCTTGCCGGGGCTATTACTATACTATTAACAGACCGAAATTTGAACACATCTTTTTTTGACCCTGCGGGAGGGGGAGACCCAATTTTATACCAACATTTATTT
>Stictochironomus_sticticus|BIOUG17163-F12|GMP*03970|KR626760
----------TTTATTTTTGGGGCTTGATCTGGAATAGTGGGAACCTCTTTAAGTATACTAATTCGGGCAGAATTAGGACACCCAGGAACTTTTATTGGAGATGACCAAATCTATAATGTAATTGTAACAGCACATGCTTTTATTATAATTTTCTTCATAGTTATGCCTATTTTAATTGGTGGCTTTGGAAATTGACTACTTCCTTTAATACTAGGGGCCCCTGATATAGCCTTTCCCCGTATAAATAATATAAGCTTTTGACTTTTACCCCCTTCTCTAACCCTTCTTCTTTCTAGTTCATTTGTAGAAAATGGGGCGGGTACAGGATGAACAGTATATCCCCCCTTATCTTCAAGTATTGCCCATAGTGGGGCCTCTGTTGACCTAGCCATTTTTTCCCTACATTTAGCCGGGGTATCCTCTATTTTAGGATCAGTTAATTTTATTACAACAGTAATTAATATACGATCAAAAGGAATTACTTTAGACCGTATACCTTTATTTGTTTGATCAATTGTAATTACAACTGTTCTTTTACTTCTTTCATTGCCAGTATTAGCAGGAGCTATTACAATATTATTAACTGAC---------------------------------------------------------------------
>Stictochironomus_sticticus|BIOUG16962-D12|GMP*03970|KR627042
-ACATTATACTTTATTTTTGGGGCTTGATCTGGAATAGTGGGAACCTCTTTAAGTATACTAATTCGGGCAGAATTAGGACACCCAGGAACTTTTATTGGAGATGACCAAATCTATAATGTAATTGTAACAGCACATGCTTTTATTATAATTTTCTTCATAGTTATGCCTATTTTAATTGGTGGCTTTGGAAATTGACTACTTCCTTTAATACTAGGGGCCCCTGATATAGCCTTTCCCCGTATAAATAATATAAGCTTTTGACTTTTACCCCCTTCTCTAACCCTTCTTCTTTCTAGTTCATTTGTAGAAAATGGGGCGGGTACAGGATGAACAGTATATCCCCCCTTATCTTCAAGTATTGCCCATAGTGGGGCCTCTGTTGACCTAGCCATTTTTTCCCTACATTTAGCCGGGGTATCCTCTATTTTAGGATCAGTTAATTTTATTACAACAGTAATTAATATACGATCAAAAGGAATTACTTTAGACCGTATACCTTTATTTGTTTGATCAATTGTAATTACAACTGTTCTTTTACTTCTTTCATTGCCAGTATTAGCAGGAGCTATTACAATATTATTAACTGAC---------------------------------------------------------------------
>Stictochironomus_sticticus|BIOUG17075-E10|GMP*03970|KR628850
-ACATTATACTTTATTTTTGGGGCTTGATCTGGAATAGTGGGAACCTCTTTAAGTATACTAATTCGGGCAGAATTAGGACACCCAGGAACTTTTATTGGAGATGACCAAATCTATAATGTAATTGTAACAGCACATGCTTTTATTATAATTTTCTTCATAGTTATGCCTATTTTAATTGGTGGCTTTGGAAATTGACTACTTCCTTTAATACTAGGGGCCCCTGATATAGCCTTTCCCCGTATAAATAATATAAGCTTTTGACTTTTACCCCCTTCTCTAACCCTTCTTCTTTCTAGTTCATTTGTAGAAAATGGGGCGGGTACAGGATGAACAGTATATCCCCCCTTATCTTCAAGTATTGCCCATAGTGGGGCCTCTGTTGACCTAGCCATTTTTTCCCTACATTTAGCCGGGGTATCCTCTATTTTAGGATCAGTTAATTTTATTACAACAGTAATTAATATACGATCAAAAGGAATTACTTTAGACCGTATACCTTTATTTGTTTGATCAATTGTAATTACAACTGTTCTTTTACTTCTTTCATTGCCAGTA------------------------------------------------------------------------------------------------------
>Stictochironomus_sticticus|BIOUG16880-F04|GMP*03969|KR620370
----TTATACTTTATTTTTGGGGCTTGATCTGGAATAGTGGGAACCTCTTTAAGTATACTAATTCGGGCAGAATTAGGACACCCAGGAACTTTTATTGGAGATGACCAAATCTATAATGTAATTGTAACAGCACATGCTTTTATTATAATTTTCTTCATAGTTATGCCTATTTTAATTGGTGGCTTTGGAAATTGACTACTTCCTTTAATACTAGGGGCCCCTGATATAGCCTTTCCCCGTATAAATAATATAAGCTTTTGACTTTTACCCCCTTCTCTAACCCTTCTTCTTTCTAGTTCATTTGTAGAAAATGGGGCGGGTACAGGATGAACAGTATATCCCCCCTTATCTTCAAGTATTGCCCATAGTGGGGCCTCTGTTGACCTAGCCATTTTTTCCCTACATTTAGCCGGGGTATCCTCTATTTTAGGATCAGTTAATTTTATTACAACAGTAATTAATATACGATCAAAAGGAATTACTTTAGACCGTATACCTTTATTTGTTTGATCAATTGTAATTACAACTGTTCTTTTACTTCTTTCATTGCCAGTATTAGCAGGAGCTATTACAATATTATTAACTGACCGAAATCTAAATACTTCATTTTTTGATCCT---------------------------------------
>Stictochironomus_sticticus|BIOUG16820-E06|GMP*03969|KR623480
-ACATTATACTTTATTTTTGGGGCTTGATCTGGAATAGTGGGAACCTCTTTAAGTATACTAATTCGGGCAGAATTAGGACACCCAGGAACTTTTATTGGAGATGACCAAATCTATAATGTAATTGTAACAGCACATGCTTTTATTATAATTTTCTTCATAGTTATGCCTATTTTAATTGGTGGCTTTGGAAATTGACTACTTCCTTTAATACTAGGGGCCCCTGATATAGCCTTTCCCCGTATAAATAATATAAGCTTTTGACTTTTACCCCCTTCTCTAACCCTTCTTCTTTCTAGTTCATTTGTAGAAAATGGGGCGGGTACAGGATGAACAGTATATCCCCCCTTATCTTCAAGTATTGCCCATAGTGGGGCCTCTGTTGACCTAGCCATTTTTTCCCTACATTTAGCCGGGGTATCCTCTATTTTAGGATCAGTTAATTTTATTACAACAGTAATTAATATACGATCAAAAGGAATTACTTTAGACCGTATACCTTTATTTGTTTGATCAATTGTAATTACAACTGTTCTTTTACTTCTTTCATTGCCAGTATTAGCAGGAGCTATTACAATATTATTAACTGACCGAAAT---------------------------------------------------------------
>Stictochironomus_sticticus|BIOUG16820-E01|GMP*03969|KR622671
-ACATTATACTTTATTTTTGGGGCTTGATCTGGAATAGTGGGAACCTCTTTAAGTATACTAATTCGGGCAGAATTAGGACACCCAGGAACTTTTATTGGAGATGACCAAATCTATAATGTAATTGTAACAGCACATGCTTTTATTATAATTTTCTTCATAGTTATGCCTATTTTAATTGGTGGCTTTGGAAATTGACTACTTCCTTTAATACTAGGGGCCCCTGATATAGCCTTTCCCCGTATAAATAATATAAGCTTTTGACTTTTACCCCCTTCTCTAACCCTTCTTCTTTCTAGTTCATTTGTAGAAAATGGGGCGGGTACAGGATGAACAGTATATCCCCCCTTATCTTCAAGTATTGCCCATAGTGGGGCCTCTGTTGACCTAGCCATTTTTTCCCTACATTTAGCCGGGGTATCCTCTATTTTAGGATCAGTTAATTTTATTACAACAGTAATTAATATACGATCAAAAGGAATTACTTTAGACCGTATACCTTTATTTGTTTGATCAATTGTAATTACAACTGTTCTTTTACTTCTTTCATTGCCAGTATTAGCAGGAGCTATTACAATATTATTAACTGAC---------------------------------------------------------------------
>Stictochironomus_sticticus|BIOUG17044-G12|GMP*03970|KR628404
----------TTTATTTTTGGGGCTTGATCTGGAATAGTGGGAACCTCTTTAAGTATACTAATTCGGGCAGAATTAGGACACCCAGGAACTTTTATTGGAGATGACCAAATCTATAATGTAATTGTAACAGCACATGCTTTTATTATAATTTTCTTCATAGTTATGCCTATTTTAATTGGTGGCTTTGGAAATTGACTACTTCCTTTAATACTAGGGGCCCCTGATATAGCCTTTCCCCGTATAAATAATATAAGCTTTTGACTTTTACCCCCTTCTCTAACCCTTCTTCTTTCTAGTTCATTTGTAGAAAATGGGGCGGGTACAGGATGAACAGTATATCCCCCCTTATCTTCAAGTATTGCCCATAGTGGGGCCTCTGTTGACCTAGCCATTTTTTCCCTACATTTAGCCGGGGTATCCTCTATTTTAGGATCAGTTAATTTTATTACAACAGTAATTAATATACGATCAAAAGGAATTACTTTAGACCGTATACCTTTATTTGTTTGATCAATTGTAATTACAACTGTTCTTTTACTTCTTTCATTGCCAGTATTAGCAGGAGCTATTACAATA---------------------------------------------------------------------------------
>Stictochironomus_devinctus|BIOUG34983-D02|GMP*03335|
-ACATTATATTTTATTTTTGGAGCATGATCCGGAATAGTAGGAACATCTCTAAGTATATTAATTCGAGCTGAATTAGGTCACCCTGGAACCTTTATTGGGGACGACCAAATTTATAATGTGGTTGTTACAGCTCATGCNTTTGTTATAATTTTTTTNATAGTAATACCTATTTTAATTGGAGGATTCGGTAATTGACTTCTTCCTTTAATATTAGGTGCCCCAGATATGGCTTTCCTCCGAATAAATAATATAAGTTTTTGATTATTACCCCCCTCTCTTTCTCTCCTTCTTTCTAGTTCATTTGTAGAAAATGGAGCAGGAACTGGATGAACAGTATATCCCCCTTTATCAGCTAGTATTGCCCACAGTGGGGCATCAGTCGATTTAGCTATTTTTTCCCTACATTTAGCTGGGGTCTCTTCTATTTTAGGTTCTGTAAATTTTATTACAACTGTAATCAATATGCGATCTAAAGGTATTACTTTAGACCGAATACCATTATTTGTTTGATCTATTGTTATTACTACGGTTCTTCTTCTTCTTTCTCTTCCAGTTTTAGCCGGAGCTATTACAATACTTTTAACAGACCGAAATTTAAACACTTCTTTCTTCGACCCAGCAGGAGGAGGAGACCCAATTTTATATCAACATTTA---
>Stictochironomus_sticticus|BIOUG16820-D07|GMP*03969|KR615836
-------------ATTTTTGGGGCTTGATCTGGAATAGTGGGAACCTCTTTAAGTATACTAATTCGGGCAGAATTAGGACACCCAGGAACTTTTATTGGAGATGACCAAATCTATAATGTAATTGTAACAGCACATGCTTTTATTATAATTTTCTTCATAGTTATGCCTATTTTAATTGGTGGCTTTGGAAATTGACTACTTCCTTTAATACTAGGGGCCCCTGATATAGCCTTTCCCCGTATAAATAATATAAGCTTTTGACTTTTACCCCCTTCTCTAACCCTTCTTCTTTCTAGTTCATTTGTAGAAAATGGGGCGGGTACAGGATGAACAGTATATCCCCCCTTATCTTCAAGTATTGCCCATAGTGGGGCCTCTGTTGACCTAGCCATTTTTTCCCTACATTTAGCCGGGGTATCCTCTATTTTAGGATCAGTTAATTTTATTACAACAGTAATTAATATACGATCAAAAGGAATTACTTTAGACCGTATACCTTTATTTGTTTGATCAATTGTAATTACAACTGTTCTTTTACTTCTTTCATTGCCAGTATTAGCAGGAGCTATTACAATATTATTAACTGAC---------------------------------------------------------------------
>Stictochironomus_sticticus|BIOUG16689-H02|GMP*03969|KR631730
----------TTTATTTTTGGGGCTTGATCTGGAATAGTGGGAACCTCTTTAAGTATACTAATTCGGGCAGAATTAGGACACCCAGGAACTTTTATTGGAGATGACCAAATCTATAATGTAATTGTAACAGCACATGCTTTTATTATAATTTTCTTCATAGTTATGCCTATTTTAATTGGTGGCTTTGGAAATTGACTACTTCCTTTAATACTAGGGGCCCCTGATATAGCCTTTCCCCGTATAAATAATATAAGCTTTTGACTTTTACCCCCTTCTCTAACCCTTCTTCTTTCTAGTTCATTTGTAGAAAATGGGGCGGGTACAGGATGAACAGTATATCCCCCCTTATCTTCAAGTATTGCCCATAGTGGGGCCTCTGTTGACCTAGCCATTTTTTCCCTACATTTAGCCGGGGTATCCTCTATTTTAGGATCAGTTAATTTTATTACAACAGTAATTAATATACGATCAAAAGGAATTACTTTAGACCGTATACCTTTATTTGTTTGATCAATTGTAATTACAACTGTTCTTTTACTTCTTTCATTGCCAGTATTAGCAGGA---------------------------------------------------------------------------------------------
>Stictochironomus_sticticus|BIOUG17163-E01|GMP*03970|KR619839
----------TTTATTTTTGGGGCTTGATCTGGAATAGTGGGAACCTCTTTAAGTATACTAATTCGGGCAGAATTAGGACACCCAGGAACTTTTATTGGAGATGACCAAATCTATAATGTAATTGTAACAGCACATGCTTTTATTATAATTTTCTTCATAGTTATGCCTATTTTAATTGGTGGCTTTGGAAATTGACTACTTCCTTTAATACTAGGGGCCCCTGATATAGCCTTTCCCCGTATAAATAATATAAGCTTTTGACTTTTACCCCCTTCTCTAACCCTTCTTCTTTCTAGTTCATTTGTAGAAAATGGGGCGGGTACAGGATGAACAGTATATCCCCCCTTATCTTCAAGTATTGCCCATAGTGGGGCCTCTGTTGACCTAGCCATTTTTTCCCTACATTTAGCCGGGGTATCCTCTATTTTAGGATCAGTTAATTTTATTACAACAGTAATTAATATACGATCAAAAGGAATTACTTTAGACCGTATACCTTTATTTGTTTGATCAATTGTAATTACAACTGTTCTTTTACTTCTTTCATTGCCAGTATTAGCAGGAGCTATTACAATATTATTAACTGACCGAAAT---------------------------------------------------------------
>Stictochironomus_sticticus|BIOUG17075-D03|GMP*03970|KR627321
-ACATTATACTTTATTTTTGGGGCTTGATCTGGAATAGTGGGAACCTCTTTAAGTATACTAATTCGGGCAGAATTAGGACACCCAGGAACTTTTATTGGAGATGACCAAATCTATAATGTAATTGTAACAGCACATGCTTTTATTATAATTTTCTTCATAGTTATGCCTATTTTAATTGGTGGCTTTGGAAATTGACTACTTCCTTTAATACTAGGGGCCCCTGATATAGCCTTTCCCCGTATAAATAATATAAGCTTTTGACTTTTACCCCCTTCTCTAACCCTTCTTCTTTCTAGTTCATTTGTAGAAAATGGGGCGGGTACAGGATGAACAGTATATCCCCCCTTATCTTCAAGTATTGCCCATAGTGGGGCCTCTGTTGACCTAGCCATTTTTTCCCTACATTTAGCCGGGGTATCCTCTATTTTAGGATCAGTTAATTTTATTACAACAGTAATTAATATACGATCAAAAGGAATTACTTTAGACCGTATACCTTTATTTGTTTGATCAATTGTAATTACAACTGTTCTTTTACTTCTTTCATTGCCAGTATTAGCAGGAGCTATTACAATATTATTAACTGACCGAAAT---------------------------------------------------------------
>Stictochironomus_sticticus|BIOUG16820-D01|GMP*03969|KR626605
-ACATTATACTTTATTTTTGGGGCTTGATCTGGAATAGTGGGAACCTCTTTAAGTATACTAATTCGGGCAGAATTAGGACACCCAGGAACTTTTATTGGAGATGACCAAATCTATAATGTAATTGTAACAGCACATGCTTTTATTATAATTTTCTTCATAGTTATGCCTATTTTAATTGGTGGCTTTGGAAATTGACTACTTCCTTTAATACTAGGGGCCCCTGATATAGCCTTTCCCCGTATAAATAATATAAGCTTTTGACTTTTACCCCCTTCTCTAACCCTTCTTCTTTCTAGTTCATTTGTAGAAAATGGGGCGGGTACAGGATGAACAGTATATCCCCCCTTATCTTCAAGTATTGCCCATAGTGGGGCCTCTGTTGACCTAGCCATTTTTTCCCTACATTTAGCCGGGGTATCCTCTATTTTAGGATCAGTTAATTTTATTACAACAGTAATTAATATACGATCAAAAGGAATTACTTTAGACCGTATACCTTTATTTGTTTGATCAATTGTAATTACAACTGTTCTTTTACTTCTTTCATTGCCAGTATTAGCAGGAGCTATTACAATATTATTAACTGAC---------------------------------------------------------------------
>Stictochironomus_sticticus|BIOUG16820-C09|GMP*03969|KR626596
-ACATTATACTTTATTTTTGGGGCTTGATCTGGAATAGTGGGAACCTCTTTAAGTATACTAATTCGGGCAGAATTAGGACACCCAGGAACTTTTATTGGAGATGACCAAATCTATAATGTAATTGTAACAGCACATGCTTTTATTATAATTTTCTTCATAGTTATGCCTATTTTAATTGGTGGCTTTGGAAATTGACTACTTCCTTTAATACTAGGGGCCCCTGATATAGCCTTTCCCCGTATAAATAATATAAGCTTTTGACTTTTACCCCCTTCTCTAACCCTTCTTCTTTCTAGTTCATTTGTAGAAAATGGGGCGGGTACAGGATGAACAGTATATCCCCCCTTATCTTCAAGTATTGCCCATAGTGGGGCCTCTGTTGACCTAGCCATTTTTTCCCTACATTTAGCCGGGGTATCCTCTATTTTAGGATCAGTTAATTTTATTACAACAGTAATTAATATACGATCAAAAGGAATTACTTTAGACCGTATACCTTTATTTGTTTGATCAATTGTAATTACAACTGTTCTTTTACTTCTTTCATTGCCAGTATTAGCAGGAGCTATTACAATATTATTAACTGACCGAAAT---------------------------------------------------------------
>Stictochironomus_sticticus|BIOUG17163-D04|GMP*03970|KR631251
----------TTTATTTTTGGGGCTTGATCTGGAATAGTGGGAACCTCTTTAAGTATACTAATTCGGGCAGAATTAGGACACCCAGGAACTTTTATTGGAGATGACCAAATCTATAATGTAATTGTAACAGCACATGCTTTTATTATAATTTTCTTCATAGTTATGCCTATTTTAATTGGTGGCTTTGGAAATTGACTACTTCCTTTAATACTAGGGGCCCCTGATATAGCCTTTCCCCGTATAAATAATATAAGCTTTTGACTTTTACCCCCTTCTCTAACCCTTCTTCTTTCTAGTTCATTTGTAGAAAATGGGGCGGGTACAGGATGAACAGTATATCCCCCCTTATCTTCAAGTATTGCCCATAGTGGGGCCTCTGTTGACCTAGCCATTTTTTCCCTACATTTAGCCGGGGTATCCTCTATTTTAGGATCAGTTAATTTTATTACAACAGTAATTAATATACGATCAAAAGGAATTACTTTAGACCGTATACCTTTATTTGTTTGATCAATTGTAATTACAACTGTTCTTTTACTTCTTTCATTGCCAGTATTAGCAGGAGCTATTACAATATTATTAACTGAC---------------------------------------------------------------------
>Stictochironomus_sticticus|BIOUG16885-D02|GMP*03969|KR621524
-------------ATTTTTGGGGCTTGATNTGGAATAGTGGGAACCTCTTTAAGTATACTAATTCGGGCAGAATTAGGACACCCAGGAACTTTTATTGGAGATGACCAAATCTATAATGTAATTGTAACAGCACATGCTTTTATTATAATTTTCTTCATAGTTATGCCTATTTTAATTGGTGGCTTTGGAAATTGACTACTTCCTTTAATACTAGGGGCCCCTGATATAGCCTTTCCCCGTATAAATAATATAAGCTTTTGACTTTTACCCCCTTCTCTAACCCTTCTTCTTTCTAGTTCATTTGTAGAAAATGGGGCGGGTACAGGATGAACAGTATATCCCCCCTTATCTTCAAGTATTGCCCATAGTGGGGCCTCTGTTGACCTAGCCATTTTTTCCCTACATTTAGCCGGGGTATCCTCTATTTTAGGATCAGTTAATTTTATTACAACAGTAATTAATATACGATCAAAAGGAATTACTTTAGACCGTATACCTTTATTTGTTTGATCAATTGTAATTACAACTGTTCTTTTACTTCTTTCATTGCCAGTATTAGCAGGAGCTATTACAATATTATTAACTGACCGA------------------------------------------------------------------
>Stictochironomus_sticticus|BIOUG16820-B08|GMP*03969|KR616134
-ACATTATACTTTATTTTTGGGGCTTGATCTGGAATAGTGGGAACCTCTTTAAGTATACTAATTCGGGCAGAATTAGGACACCCAGGAACTTTTATTGGAGATGACCAAATCTATAATGTAATTGTAACAGCACATGCTTTTATTATAATTTTCTTCATAGTTATGCCTATTTTAATTGGTGGCTTTGGAAATTGACTACTTCCTTTAATACTAGGGGCCCCTGATATAGCCTTTCCCCGTATAAATAATATAAGCTTTTGACTTTTACCCCCTTCTCTAACCCTTCTTCTTTCTAGTTCATTTGTAGAAAATGGGGCGGGTACAGGATGAACAGTATATCCCCCCTTATCTTCAAGTATTGCCCATAGTGGGGCCTCTGTTGACCTAGCCATTTTTTCCCTACATTTAGCCGGGGTATCCTCTATTTTAGGATCAGTTAATTTTATTACAACAGTAATTAATATACGATCAAAAGGAATTACTTTAGACCGTATACCTTTATTTGTTTGATCAATTGTAATTACAACTGTTCTTTTACTTCTTTCATTGCCAGTATTAGCAGGAGCTATTACAATATTATTAACTGAC---------------------------------------------------------------------
>Stictochironomus_sticticus|BIOUG17074-A01|GMP*03970|KR617469
-ACATTATACTTTATTTTTGGGGCTTGATCTGGAATAGTGGGAACCTCTTTAAGTATACTAATTCGGGCAGAATTAGGACACCCAGGAACTTTTATTGGAGATGACCAAATCTATAATGTAATTGTAACAGCACATGCTTTTATTATAATTTTCTTCATAGTTATGCCTATTTTAATTGGTGGCTTTGGAAATTGACTACTTCCTTTAATACTAGGGGCCCCTGATATAGCCTTTCCCCGTATAAATAATATAAGCTTTTGACTTTTACCCCCTTCTCTAACCCTTCTTCTTTCTAGTTCATTTGTAGAAAATGGGGCGGGTACAGGATGAACAGTATATCCCCCCTTATCTTCAAGTATTGCCCATAGTGGGGCCTCTGTTGACCTAGCCATTTTTTCCCTACATTTAGCCGGGGTATCCTCTATTTTAGGATCAGTTAATTTTATTACAACAGTAATTAATATACGATCAAAAGGAATTACTTTAGACCGTATACCTTTATTTGTTTGATCAATTGTAATTACAACTGTTCTTTTACTTCTTTCATTGCCAGTATTAGCAGGAGCTATTACAATATTATTAACTGACCGAAATCTAAATACTTCATTTTTTGATCCTGCTGGTGGAGGC---------------------------
>Stictochironomus_sticticus|BIOUG17234-D06|GMP*03970|KR631431
-ACATTATACTTTATTTTTGGGGCTTGATCTGGAATAGTGGGAACCTCTTTAAGTATACTAATTCGGGCAGAATTAGGACACCCAGGAACTTTTATTGGAGATGACCAAATCTATAATGTAATTGTAACAGCACATGCTTTTATTATAATTTTCTTCATAGTTATGCCTATTTTAATTGGTGGCTTTGGAAATTGACTACTTCCTTTAATACTAGGGGCCCCTGATATAGCCTTTCCCCGTATAAATAATATAAGCTTTTGACTTTTACCCCCTTCTCTAACCCTTCTTCTTTCTAGTTCATTTGTAGAAAATGGGGCGGGTACAGGATGAACAGTATATCCCCCCTTATCTTCAAGTATTGCCCATAGTGGGGCCTCTGTTGACCTAGCCATTTTTTCCCTACATTTAGCCGGGGTATCCTCTATTTTAGGATCAGTTAATTTTATTACAACAGTAATTAATATACGATCAAAAGGAATTACTTTAGACCGTATACCTTTATTTGTTTGATCAATTGTAATTACAACTGTTCTTTTACTTCTTTCATTGCCAGTATTAGCAGGAGCTATTACAATATTATTAACTGACCGA------------------------------------------------------------------
>Stictochironomus_pictulus|STICTOCHIRONOMUS_IM_SSL205V14_298||MT534725
TACATTATATTTTATTTTTGGAGCTTGATCTGGGATAGTAGGAACTTCTTTAAGTATACTAATTCGAGCCGAATTAGGGCACCCAGGAACTTTTATTGGAGACGACCAAATTTACAATGTAATTGTAACAGCACACGCTTTTATCATAATTTTTTTCATAGTTATGCCCATTTTAATTGGAGGGTTTGGTAATTGACTACTTCCCCTAATACTTGGAGCACCTGATATAGCATTCCCCCGAATAAATAATATAAGTTTTTGACTATTGCCCCCCTCTCTTTCTCTTTTACTTTCTAGTTCAATTGTAGAAAATGGAGCAGGAACAGGTTGAACTGTATATCCTCCTCTTTCATCAAGTATTGCTCATAGAGGGGCCTCTGTAGATTTAGCCATTTTTTCTTTACACTTAGCCGGAATTTCTTCAATTCTAGGATCAGTTAATTTTATTACAACTGTTATTAATATACGGTCAAAAGGAATTACTCTTGACCGCATGCCTTTATTTGTATGATCTATCGTAATTACAACTGTTCTCTTACTTTTATCTCTTCCTGTATTAGCTGGAGCTATTACTATATTACTAACAGATCGAAATTTAAATACATCCTTCTTTGACCCTGCTGGGGGAGGAGACCCTATTTTATACCAACATTTATTT
>Stictochironomus_sticticus|BIOUG16961-H03|GMP*03970|KR629649
-ACATTATACTTTATTTTTGGGGCTTGATCTGGAATAGTGGGAACCTCTTTAAGTATACTAATTCGGGCAGAATTAGGACACCCAGGAACTTTTATTGGAGATGACCAAATCTATAATGTAATTGTAACAGCACATGCTTTTATTATAATTTTCTTCATAGTTATGCCTATTTTAATTGGTGGCTTTGGAAATTGACTACTTCCTTTAATACTAGGGGCCCCTGATATAGCCTTTCCCCGTATAAATAATATAAGCTTTTGACTTTTACCCCCTTCTCTAACCCTTCTTCTTTCTAGTTCATTTGTAGAAAATGGGGCGGGTACAGGATGAACAGTATATCCCCCCTTATCTTCAAGTATTGCCCATAGTGGGGCCTCTGTTGACCTAGCCATTTTTTCCCTACATTTAGCCGGGGTATCCTCTATTTTAGGATCAGTTAATTTTATTACAACAGTAATTAATATACGATCAAAAGGAATTACTTTAGACCGTATACCTTTATTTGTTTGATCAATTGTAATTACAACTGTTCTTTTACTTCTTTCATTGCCAGTATTAGCAGGAGCTATTACAATATTATTAACTGACCGA------------------------------------------------------------------
>Stictochironomus_sticticus|BIOUG17075-A06|GMP*03970|KR625073
----------TTTATTTTTGGGGCTTGATCTGGAATAGTGGGAACCTCTTTAAGTATACTAATTCGGGCAGAATTAGGACACCCAGGAACTTTTATTGGAGATGACCAAATCTATAATGTAATTGTAACAGCACATGCTTTTATTATAATTTTCTTCATAGTTATGCCTATTTTAATTGGTGGCTTTGGAAATTGACTACTTCCTTTAATACTAGGGGCCCCTGATATAGCCTTTCCCCGTATAAATAATATAAGCTTTTGACTTTTACCCCCTTCTCTAACCCTTCTTCTTTCTAGTTCATTTGTAGAAAATGGGGCGGGTACAGGATGAACAGTATATCCCCCCTTATCTTCAAGTATTGCCCATAGTGGGGCCTCTGTTGACCTAGCCATTTTTTCCCTACATTTAGCCGGGGTATCCTCTATTTTAGGATCAGTTAATTTTATTACAACAGTAATTAATATACGATCAAAAGGAATTACTTTAGACCGTATACCTTTATTTGTTTGATCAATTGTAATTACAACTGTTCTTTTACTTCTTTCATTGCCAGTATTAGCAGGAGCTATTACAATATTATTAACTGAC---------------------------------------------------------------------
>Stictochironomus_sticticus|BIOUG16820-A04|GMP*03969|KR616392
-ACATTATACTTTATTTTTGGGGCTTGATCTGGAATAGTGGGAACCTCTTTAAGTATACTAATTCGGGCAGAATTAGGACACCCAGGAACTTTTATTGGAGATGACCAAATCTATAATGTAATTGTAACAGCACATGCTTTTATTATAATTTTCTTCATAGTTATGCCTATTTTAATTGGTGGCTTTGGAAATTGACTACTTCCTTTAATACTAGGGGCCCCTGATATAGCCTTTCCCCGTATAAATAATATAAGCTTTTGACTTTTACCCCCTTCTCTAACCCTTCTTCTTTCTAGTTCATTTGTAGAAAATGGGGCGGGTACAGGATGAACAGTATATCCCCCCTTATCTTCAAGTATTGCCCATAGTGGGGCCTCTGTTGACCTAGCCATTTTTTCCCTACATTTAGCCGGGGTATCCTCTATTTTAGGATCAGTTAATTTTATTACAACAGTAATTAATATACGATCAAAAGGAATTACTTTAGACCGTATACCTTTATTTGTTTGATCAATTGTAATTACAACTGTTCTTTTACTTCTTTCATTGCCAGTATTAGCAGGAGCTATTACAATATTATTAACTGAC---------------------------------------------------------------------
>Stictochironomus_sticticus|BIOUG16914-A07|GMP*03969|KR629011
-ACATTATACTTTATTTTTGGGGCTTGATCTGGAATAGTGGGAACCTCTTTAAGTATACTAATTCGGGCAGAATTAGGACACCCAGGAACTTTTATTGGAGATGACCAAATCTATAATGTAATTGTAACAGCACATGCTTTTATTATAATTTTCTTCATAGTTATGCCTATTTTAATTGGTGGCTTTGGAAATTGACTACTTCCTTTAATACTAGGGGCCCCTGATATAGCCTTTCCCCGTATAAATAATATAAGCTTTTGACTTTTACCCCCTTCTCTAACCCTTCTTCTTTCTAGTTCATTTGTAGAAAATGGGGCGGGTACAGGATGAACAGTATATCCCCCCTTATCTTCAAGTATTGCCCATAGTGGGGCCTCTGTTGACCTAGCCATTTTTTCCCTACATTTAGCCGGGGTATCCTCTATTTTAGGATCAGTTAATTTTATTACAACAGTAATTAATATACGATCAAAAGGAATTACTTTAGACCGTATACCTTTATTTGTTTGATCAATTGTAATTACAACTGTTCTTTTACTTCTTTCATTGCCAGTATTAGCAGGA---------------------------------------------------------------------------------------------
>Stictochironomus_sticticus|BIOUG16799-H07|GMP*03969|KR618103
-ACATTATACTTTATTTTTGGGGCTTGATCTGGAATAGTGGGAACCTCTTTAAGTATACTAATTCGGGCAGAATTAGGACACCCAGGAACTTTTATTGGAGATGACCAAATCTATAATGTAATTGTAACAGCACATGCTTTTATTATAATTTTCTTCATAGTTATGCCTATTTTAATTGGTGGCTTTGGAAATTGACTACTTCCTTTAATACTAGGGGCCCCTGATATAGCCTTTCCCCGTATAAATAATATAAGCTTTTGACTTTTACCCCCTTCTCTAACCCTTCTTCTTTCTAGTTCATTTGTAGAAAATGGGGCGGGTACAGGATGAACAGTATATCCCCCCTTATCTTCAAGTATTGCCCATAGTGGGGCCTCTGTTGACCTAGCCATTTTTTCCCTACATTTAGCCGGGGTATCCTCTATTTTAGGATCAGTTAATTTTATTACAACAGTAATTAATATACGATCAAAAGGAATTACTTTAGACCGTATACCTTTATTTGTTTGATCAATTGTAATTACAACTGTTCTTTTACTTCTTTCATTGCCAGTATTAGCAGGAGCTATTACAATATTATTAACTGAC---------------------------------------------------------------------
>Stictochironomus_sticticus|BIOUG16888-E04|GMP*03969|KR630757
-ACATTATACTTTATTTTTGGGGCTTGATCTGGAATAGTGGGAACCTCTTTAAGTATACTAATTCGGGCAGAATTAGGACACCCAGGAACTTTTATTGGAGATGACCAAATCTATAATGTAATTGTAACAGCACATGCTTTTATTATAATTTTCTTCATAGTTATGCCTATTTTAATTGGTGGCTTTGGAAATTGACTACTTCCTTTAATACTAGGGGCCCCTGATATAGCCTTTCCCCGTATAAATAATATAAGCTTTTGACTTTTACCCCCTTCTCTAACCCTTCTTCTTTCTAGTTCATTTGTAGAAAATGGGGCGGGTACAGGATGAACAGTATATCCCCCCTTATCTTCAAGTATTGCCCATAGTGGGGCCTCTGTTGACCTAGCCATTTTTTCCCTACATTTAGCCGGGGTATCCTCTATTTTAGGATCAGTTAATTTTATTACAACAGTAATTAATATACGATCAAAAGGAATTACTTTAGACCGTATACCTTTATTTGTTTGATCAATTGTAATTACAACTGTTCTTTTACTTCTTTCATTGCCAGTATTAGCAGGAGCTATTACAATATTATTAACTGAC---------------------------------------------------------------------
>Stictochironomus_sticticus|BIOUG17074-H01|GMP*03970|KR619372
-ACATTATACTTTATTTTTGGGGCTTGATCTGGAATAGTGGGAACCTCTTTAAGTATACTAATTCGGGCAGAATTAGGACACCCAGGAACTTTTATTGGAGATGACCAAATCTATAATGTAATTGTAACAGCACATGCTTTTATTATAATTTTCTTCATAGTTATGCCTATTTTAATTGGTGGCTTTGGAAATTGACTACTTCCTTTAATACTAGGGGCCCCTGATATAGCCTTTCCCCGTATAAATAATATAAGCTTTTGACTTTTACCCCCTTCTCTAACCCTTCTTCTTTCTAGTTCATTTGTAGAAAATGGGGCGGGTACAGGATGAACAGTATATCCCCCCTTATCTTCAAGTATTGCCCATAGTGGGGCCTCTGTTGACCTAGCCATTTTTTCCCTACATTTAGCCGGGGTATCCTCTATTTTAGGATCAGTTAATTTTATTACAACAGTAATTAATATACGATCAAAAGGAATTACTTTAGACCGTATACCTTTATTTGTTTGATCAATTGTAATTACAACTGTTCTTTTACTTCTTTCATTGCCAGTATTAGCAGGAGCTATTACAATATTATTAACTGACCGAAATCTAAATACTTCATTTTTTGATCCTGCTGGTGGAGGC---------------------------
>Stictochironomus_sticticus|BIOUG16799-G12|GMP*03969|KR628871
-ACATTATACTTTATTTTTGGGGCTTGATCTGGAATAGTGGGAACCTCTTTAAGTATACTAATTCGGGCAGAATTAGGACACCCAGGAACTTTTATTGGAGATGACCAAATCTATAATGTAATTGTAACAGCACATGCTTTTATTATAATTTTCTTCATAGTTATGCCTATTTTAATTGGTGGCTTTGGAAATTGACTACTTCCTTTAATACTAGGGGCCCCTGATATAGCCTTTCCCCGTATAAATAATATAAGCTTTTGACTTTTACCCCCTTCTCTAACCCTTCTTCTTTCTAGTTCATTTGTAGAAAATGGGGCGGGTACAGGATGAACAGTATATCCCCCCTTATCTTCAAGTATTGCCCATAGTGGGGCCTCTGTTGACCTAGCCATTTTTTCCCTACATTTAGCCGGGGTATCCTCTATTTTAGGATCAGTTAATTTTATTACAACAGTAATTAATATACGATCAAAAGGAATTACTTTAGACCGTATACCTTTATTTGTTTGATCAATTGTAATTACAACTGTTCTTTTACTTCTTTCATTGCCAGTATTAGCAGGAGCTATTACAATATTATTAACTGACCGAAAT---------------------------------------------------------------
>Stictochironomus_sticticus|BIOUG16799-G06|GMP*03969|KR617700
-ACATTATACTTTATTTTTGGGGCTTGATCTGGAATAGTGGGAACCTCTTTAAGTATACTAATTCGGGCAGAATTAGGACACCCAGGAACTTTTATTGGAGATGACCAAATCTATAATGTAATTGTAACAGCACATGCTTTTATTATAATTTTCTTCATAGTTATGCCTATTTTAATTGGTGGCTTTGGAAATTGACTACTTCCTTTAATACTAGGGGCCCCTGATATAGCCTTTCCCCGTATAAATAATATAAGCTTTTGACTTTTACCCCCTTCTCTAACCCTTCTTCTTTCTAGTTCATTTGTAGAAAATGGGGCGGGTACAGGATGAACAGTATATCCCCCCTTATCTTCAAGTATTGCCCATAGTGGGGCCTCTGTTGACCTAGCCATTTTTTCCCTACATTTAGCCGGGGTATCCTCTATTTTAGGATCAGTTAATTTTATTACAACAGTAATTAATATACGATCAAAAGGAATTACTTTAGACCGTATACCTTTATTTGTTTGATCAATTGTAATTACAACTGTTCTTTTACTTCTTTCATTGCCAGTATTAGCAGGAGCTATTACAATATTATTAACTGAC---------------------------------------------------------------------
>Stictochironomus_sticticus|BIOUG17074-F11|GMP*03970|KR628252
-ACATTATACTTTATTTTTGGGGCTTGATCTGGAATAGTGGGAACCTCTTTAAGTATACTAATTCGGGCAGAATTAGGACACCCAGGAACTTTTATTGGAGATGACCAAATCTATAATGTAATTGTAACAGCACATGCTTTTATTATAATTTTCTTCATAGTTATGCCTATTTTAATTGGTGGCTTTGGAAATTGACTACTTCCTTTAATACTAGGGGCCCCTGATATAGCCTTTCCCCGTATAAATAATATAAGCTTTTGACTTTTACCCCCTTCTCTAACCCTTCTTCTTTCTAGTTCATTTGTAGAAAATGGGGCGGGTACAGGATGAACAGTATATCCCCCCTTATCTTCAAGTATTGCCCATAGTGGGGCCTCTGTTGACCTAGCCATTTTTTCCCTACATTTAGCCGGGGTATCCTCTATTTTAGGATCAGTTAATTTTATTACAACAGTAATTAATATACGATCAAAAGGAATTACTTTAGACCGTATACCTTTATTTGTTTGATCAATTGTAATTACAACTGTTCTTTTACTTCTTTCATTGCCAGTATTAGCAGGAGCTATTACAATATTATTAACTGACCGAAATCTAAATACTTCATTTTTTGATCCTGCTGGTGGAGGC---------------------------
>Stictochironomus_sticticus|BIOUG16961-E07|GMP*03970|KR627849
-ACATTATACTTTATTTTTGGGGCTTGATCTGGAATAGTGGGAACCTCTTTAAGTATACTAATTCGGGCAGAATTAGGACACCCAGGAACTTTTATTGGAGATGACCAAATCTATAATGTAATTGTAACAGCACATGCTTTTATTATAATTTTCTTCATAGTTATGCCTATTTTAATTGGTGGCTTTGGAAATTGACTACTTCCTTTAATACTAGGGGCCCCTGATATAGCCTTTCCCCGTATAAATAATATAAGCTTTTGACTTTTACCCCCTTCTCTAACCCTTCTTCTTTCTAGTTCATTTGTAGAAAATGGGGCGGGTACAGGATGAACAGTATATCCCCCCTTATCTTCAAGTATTGCCCATAGTGGGGCCTCTGTTGACCTAGCCATTTTTTCCCTACATTTAGCCGGGGTATCCTCTATTTTAGGATCAGTTAATTTTATTACAACAGTAATTAATATACGATCAAAAGGAATTACTTTAGACCGTATACCTTTATTTGTTTGATCAATTGTAATTACAACTGTTCTTTTACTTCTTTCATTGCCAGTATTAGCAGGAGCTATTACAATATTATTAACTGACCGAAAT---------------------------------------------------------------
>Stictochironomus_sticticus|BIOUG16961-E06|GMP*03970|KR630842
-ACATTATACTTTATTTTTGGGGCTTGATCTGGAATAGTGGGAACCTCTTTAAGTATACTAATTCGGGCAGAATTAGGACACCCAGGAACTTTTATTGGAGATGACCAAATCTATAATGTAATTGTAACAGCACATGCTTTTATTATAATTTTCTTCATAGTTATGCCTATTTTAATTGGTGGCTTTGGAAATTGACTACTTCCTTTAATACTAGGGGCCCCTGATATAGCCTTTCCCCGTATAAATAATATAAGCTTTTGACTTTTACCCCCTTCTCTAACCCTTCTTCTTTCTAGTTCATTTGTAGAAAATGGGGCGGGTACAGGATGAACAGTATATCCCCCCTTATCTTCAAGTATTGCCCATAGTGGGGCCTCTGTTGACCTAGCCATTTTTTCCCTACATTTAGCCGGGGTATCCTCTATTTTAGGATCAGTTAATTTTATTACAACAGTAATTAATATACGATCAAAAGGAATTACTTTAGACCGTATACCTTTATTTGTTTGATCAATTGTAATTACAACTGTTCTTTTACTTCTTTCATTGCCAGTATTAGCAGGAGCTATTACAATATTATTAACTGACCGAAAT---------------------------------------------------------------
>Stictochironomus_sticticus|BIOUG16936-F04|GMP*03969|KR632197
-ACATTATACTTTATTTTTGGGGCTTGATCTGGAATAGTGGGAACCTCTTTAAGTATACTAATTCGGGCAGAATTAGGACACCCAGGAACTTTTATTGGAGATGACCAAATCTATAATGTAATTGTAACAGCACATGCTTTTATTATAATTTTCTTCATAGTTATGCCTATTTTAATTGGTGGCTTTGGAAATTGACTACTTCCTTTAATACTAGGGGCCCCTGATATAGCCTTTCCCCGTATAAATAATATAAGCTTTTGACTTTTACCCCCTTCTCTAACCCTTCTTCTTTCTAGTTCATTTGTAGAAAATGGGGCGGGTACAGGATGAACAGTATATCCCCCCTTATCTTCAAGTATTGCCCATAGTGGGGCCTCTGTTGACCTAGCCATTTTTTCCCTACATTTAGCCGGGGTATCCTCTATTTTAGGATCAGTTAATTTTATTACAACAGTAATTAATATACGATCAAAAGGAATTACTTTAGACCGTATACCTTTATTTGTTTGATCAATTGTAATTACAACTGTTCTTTTACTTCTTTCATTGCCAGTATTAGCAGGAGCTATTACAATATTATTAACTGACCGAAAT---------------------------------------------------------------
>Stictochironomus_sticticus|BIOUG16936-F03|GMP*03969|KR619376
-ACATTATACTTTATTTTTGGGGCTTGATCTGGAATAGTGGGAACCTCTTTAAGTATACTAATTCGGGCAGAATTAGGACACCCAGGAACTTTTATTGGAGATGACCAAATCTATAATGTAATTGTAACAGCACATGCTTTTATTATAATTTTCTTCATAGTTATGCCTATTTTAATTGGTGGCTTTGGAAATTGACTACTTCCTTTAATACTAGGGGCCCCTGATATAGCCTTTCCCCGTATAAATAATATAAGCTTTTGACTTTTACCCCCTTCTCTAACCCTTCTTCTTTCTAGTTCATTTGTAGAAAATGGGGCGGGTACAGGATGAACAGTATATCCCCCCTTATCTTCAAGTATTGCCCATAGTGGGGCCTCTGTTGACCTAGCCATTTTTTCCCTACATTTAGCCGGGGTATCCTCTATTTTAGGATCAGTTAATTTTATTACAACAGTAATTAATATACGATCAAAAGGAATTACTTTAGACCGTATACCTTTATTTGTTTGATCAATTGTAATTACAACTGTTCTTTTACTTCTTTCATTGCCAGTATTAGCAGGAGCTATTACAATATTATTAACTGAC---------------------------------------------------------------------
>Stictochironomus_sticticus|BIOUG16936-F01|GMP*03969|KR616671
-ACATTATACTTTATTTTTGGGGCTTGATCTGGAATAGTGGGAACCTCTTTAAGTATACTAATTCGGGCAGAATTAGGACACCCAGGAACTTTTATTGGAGATGACCAAATCTATAATGTAATTGTAACAGCACATGCTTTTATTATAATTTTCTTCATAGTTATGCCTATTTTAATTGGTGGCTTTGGAAATTGACTACTTCCTTTAATACTAGGGGCCCCTGATATAGCCTTTCCCCGTATAAATAATATAAGCTTTTGACTTTTACCCCCTTCTCTAACCCTTCTTCTTTCTAGTTCATTTGTAGAAAATGGGGCGGGTACAGGATGAACAGTATATCCCCCCTTATCTTCAAGTATTGCCCATAGTGGGGCCTCTGTTGACCTAGCCATTTTTTCCCTACATTTAGCCGGGGTATCCTCTATTTTAGGATCAGTTAATTTTATTACAACAGTAATTAATATACGATCAAAAGGAATTACTTTAGACCGTATACCTTTATTTGTTTGATCAATTGTAATTACAACTGTTCTTTTACTTCTTTCATTGCCAGTATTAGCAGGAGCTATTACAATATTATTAACT------------------------------------------------------------------------
>Stictochironomus_sticticus|BIOUG16819-E07|GMP*03969|KR613024
-ACATTATACTTTATTTTTGGGGCTTGATCTGGAATAGTGGGAACCTCTTTAAGTATACTAATTCGGGCAGAATTAGGACACCCAGGAACTTTTATTGGAGATGACCAAATCTATAATGTAATTGTAACAGCACATGCTTTTATTATAATTTTCTTCATAGTTATGCCTATTTTAATTGGTGGCTTTGGAAATTGACTACTTCCTTTAATACTAGGGGCCCCTGATATAGCCTTTCCCCGTATAAATAATATAAGCTTTTGACTTTTACCCCCTTCTCTAACCCTTCTTCTTTCTAGTTCATTTGTAGAAAATGGGGCGGGTACAGGATGAACAGTATATCCCCCCTTATCTTCAAGTATTGCCCATAGTGGGGCCTCTGTTGACCTAGCCATTTTTTCCCTACATTTAGCCGGGGTATCCTCTATTTTAGGATCAGTTAATTTTATTACAACAGTAATTAATATACGATCAAAAGGAATTACTTTAGACCGTATACCTTTATTTGTTTGATCAATTGTAATTACAACTGTTCTTTTACTTCTTTCATTGCCAGTATTAGCAGGAGCTATTACAATATTATTAACTGACCGAAAT---------------------------------------------------------------
>Stictochironomus_sticticus|BIOUG16819-E06|GMP*03969|KR623688
-ACATTATACTTTATTTTTGGGGCTTGATCTGGAATAGTGGGAACCTCTTTAAGTATACTAATTCGGGCAGAATTAGGACACCCAGGAACTTTTATTGGAGATGACCAAATCTATAATGTAATTGTAACAGCACATGCTTTTATTATAATTTTCTTCATAGTTATGCCTATTTTAATTGGTGGCTTTGGAAATTGACTACTTCCTTTAATACTAGGGGCCCCTGATATAGCCTTTCCCCGTATAAATAATATAAGCTTTTGACTTTTACCCCCTTCTCTAACCCTTCTTCTTTCTAGTTCATTTGTAGAAAATGGGGCGGGTACAGGATGAACAGTATATCCCCCCTTATCTTCAAGTATTGCCCATAGTGGGGCCTCTGTTGACCTAGCCATTTTTTCCCTACATTTAGCCGGGGTATCCTCTATTTTAGGATCAGTTAATTTTATTACAACAGTAATTAATATACGATCAAAAGGAATTACTTTAGACCGTATACCTTTATTTGTTTGATCAATTGTAATTACAACTGTTCTTTTACTTCTTTCATTGCCAGTATTAGCAGGAGCTATTACAATATTATTAACTGACCGA------------------------------------------------------------------
>Stictochironomus_sticticus|BIOUG16819-E05|GMP*03969|KR614083
-ACATTATACTTTATTTTTGGGGCTTGATCTGGAATAGTGGGAACCTCTTTAAGTATACTAATTCGGGCAGAATTAGGACACCCAGGAACTTTTATTGGAGATGACCAAATCTATAATGTAATTGTAACAGCACATGCTTTTATTATAATTTTCTTCATAGTTATGCCTATTTTAATTGGTGGCTTTGGAAATTGACTACTTCCTTTAATACTAGGGGCCCCTGATATAGCCTTTCCCCGTATAAATAATATAAGCTTTTGACTTTTACCCCCTTCTCTAACCCTTCTTCTTTCTAGTTCATTTGTAGAAAATGGGGCGGGTACAGGATGAACAGTATATCCCCCCTTATCTTCAAGTATTGCCCATAGTGGGGCCTCTGTTGACCTAGCCATTTTTTCCCTACATTTAGCCGGGGTATCCTCTATTTTAGGATCAGTTAATTTTATTACAACAGTAATTAATATACGATCAAAAGGAATTACTTTAGACCGTATACCTTTATTTGTTTGATCAATTGTAATTACAACTGTTCTTTTACTTCTTTCATTGCCAGTATTAGCAGGAGCTATTACAATATTATTAACTGACCGAAAT---------------------------------------------------------------
>Stictochironomus_sticticus|BIOUG16936-D11|GMP*03969|KR623001
-ACATTATACTTTATTTTTGGGGCTTGATCTGGAATAGTGGGAACCTCTTTAAGTATACTAATTCGGGCAGAATTAGGACACCCAGGAACTTTTATTGGAGATGACCAAATCTATAATGTAATTGTAACAGCACATGCTTTTATTATAATTTTCTTCATAGTTATGCCTATTTTAATTGGTGGCTTTGGAAATTGACTACTTCCTTTAATACTAGGGGCCCCTGATATAGCCTTTCCCCGTATAAATAATATAAGCTTTTGACTTTTACCCCCTTCTCTAACCCTTCTTCTTTCTAGTTCATTTGTAGAAAATGGGGCGGGTACAGGATGAACAGTATATCCCCCCTTATCTTCAAGTATTGCCCATAGTGGGGCCTCTGTTGACCTAGCCATTTTTTCCCTACATTTAGCCGGGGTATCCTCTATTTTAGGATCAGTTAATTTTATTACAACAGTAATTAATATACGATCAAAAGGAATTACTTTAGACCGTATACCTTTATTTGTTTGATCAATTGTAATTACAACTGTTCTTTTACTTCTTTCATTGCCAGTATTAGCAGGAGCTATTACAATATTATTAACTGACCGAAAT---------------------------------------------------------------
>Stictochironomus_sticticus|BIOUG16961-C08|GMP*03970|KR619981
-ACATTATACTTTATTTTTGGGGCTTGATCTGGAATAGTGGGAACCTCTTTAAGTATACTAATTCGGGCAGAATTAGGACACCCAGGAACTTTTATTGGAGATGACCAAATCTATAATGTAATTGTAACAGCACATGCTTTTATTATAATTTTCTTCATAGTTATGCCTATTTTAATTGGTGGCTTTGGAAATTGACTACTTCCTTTAATACTAGGGGCCCCTGATATAGCCTTTCCCCGTATAAATAATATAAGCTTTTGACTTTTACCCCCTTCTCTAACCCTTCTTCTTTCTAGTTCATTTGTAGAAAATGGGGCGGGTACAGGATGAACAGTATATCCCCCCTTATCTTCAAGTATTGCCCATAGTGGGGCCTCTGTTGACCTAGCCATTTTTTCCCTACATTTAGCCGGGGTATCCTCTATTTTAGGATCAGTTAATTTTATTACAACAGTAATTAATATACGATCAAAAGGAATTACTTTAGACCGTATACCTTTATTTGTTTGATCAATTGTAATTACAACTGTTCTTTTACTTCTTTCATTGCCAGTATTAGCAGGAGCTATTACAATATTATTAACTGACCGA------------------------------------------------------------------
>Stictochironomus_sticticus|BIOUG17234-C08|GMP*03970|KR632236
----------TTTATTTTTGGGGCTTGATCTGGAATAGTGGGAACCTCTTTAAGTATACTAATTCGGGCAGAATTAGGACACCCAGGAACTTTTATTGGAGATGACCAAATCTATAATGTAATTGTAACAGCACATGCTTTTATTATAATTTTCTTCATAGTTATGCCTATTTTAATTGGTGGCTTTGGAAATTGACTACTTCCTTTAATACTAGGGGCCCCTGATATAGCCTTTCCCCGTATAAATAATATAAGCTTTTGACTTTTACCCCCTTCTCTAACCCTTCTTCTTTCTAGTTCATTTGTAGAAAATGGGGCGGGTACAGGATGAACAGTATATCCCCCCTTATCTTCAAGTATTGCCCATAGTGGGGCCTCTGTTGACCTAGCCATTTTTTCCCTACATTTAGCCGGGGTATCCTCTATTTTAGGATCAGTTAATTTTATTACAACAGTAATTAATATACGATCAAAAGGAATTACTTTAGACCGTATACCTTTATTTGTTTGATCAATTGTAATTACAACTGTTCTTTTACTTCTTTCATTGCCAGTATTAGCAGGAGCTATTACAATATTATTAACTGAC---------------------------------------------------------------------
>Stictochironomus_rosenschoeldi|ZMUO.024597||MZ660654
-ACATTATATTTTATTTTTGGGGCTTGATCTGGACTAGTAGGAACCTCCTTAAGTATGTTAATTCGAGCCGAATTAGGCCATCCTGGAACTTTTATTGGTGATGACCAAATTTATAATGTAATTGTTACAGCTCACGCTTTTATTATAATTTTTTTCATGGTTATGCCTATTTTAATTGGAGGCTTTGGTAATTGACTTCTCCCTCTAATATTAGGTGCTCCTGATATAGCATTCCCACGAATAAATAATATAAGTTTCTGACTGTTACCTCCATCCCTATCTCTTCTTCTTTCTAGTTCAATTGTAGAAAATGGGGCGGGAACCGGATGAACGGTATACCCTCCTTTATCGGCAAGCATTGCTCATAGTGGGGCTTCAGTTGATTTAGCTATCTTTTCCTTACATCTAGCAGGTATTTCCTCTATTTTAGGATCGGTTAATTTCATTACAACTGTAATTAACATACGCTCAAAAGGAATTACCTTAGACCGTATACCTTTATTTGTTTGATCAATTGTAATTACGACTATTCTTTTACTTCTCTCTCTACCAGTTTTAGCGGGAGCTATCACTATACTATTAACTGATCGAAATTTAAATACCTCTTTCTTCGACCCCGCAGGGGGGGGAGACCCCATTTTATACCAACACTTA---
>Stictochironomus_sticticus|BIOUG16819-D05|GMP*03969|KR612677
-------------ATTTTTGGGGCTTGATCTGGAATAGTGGGAACCTCTTTAAGTATACTAATTCGGGCAGAATTAGGACACCCAGGAACTTTTATTGGAGATGACCAAATCTATAATGTAATTGTAACTGCACATGCTTTTATTATAATTTTCTTCATAGTTATGCCTATTTTAATTGGTGGCTTTGGAAATTGACTACTTCCTTTAATACTAGGGGCCCCTGATATAGCCTTTCCCCGTATAAATAATATAAGCTTTTGACTTTTACCCCCTTCTCTAACCCTTCTTCTTTCTAGTTCATTTGTAGAAAATGGGGCGGGTACAGGATGAACAGTATATCCCCCCTTATCTTCAAGTATTGCCCATAGTGGGGCCTCTGTTGACCTAGCCATTTTTTCCCTACATTTAGCCGGGGTATCCTCTATTTTAGGATCAGTTAATTTTATTACAACAGTAATTAATATACGATCAAAAGGAATTACTTTAGACCGTATACCTTTATTTGTTTGATCAATTGTAATTACAACTGTTCTTTTACTTCTTTCATTGCCAGTATTAGCAGGAGCTATTACAATATTATTAACTGACCGAAAT---------------------------------------------------------------
>Stictochironomus_sticticus|BIOUG16819-C11|GMP*03969|KR632192
-ACATTATACTTTATTTTTGGGGCTTGATCTGGAATAGTGGGAACCTCTTTAAGTATACTAATTCGGGCAGAATTAGGACACCCAGGAACTTTTATTGGAGATGACCAAATCTATAATGTAATTGTAACAGCACATGCTTTTATTATAATTTTCTTCATAGTTATGCCTATTTTAATTGGTGGCTTTGGAAATTGACTACTTCCTTTAATACTAGGGGCCCCTGATATAGCCTTTCCCCGTATAAATAATATAAGCTTTTGACTTTTACCCCCTTCTCTAACCCTTCTTCTTTCTAGTTCATTTGTAGAAAATGGGGCGGGTACAGGATGAACAGTATATCCCCCCTTATCTTCAAGTATTGCCCATAGTGGGGCCTCTGTTGACCTAGCCATTTTTTCCCTACATTTAGCCGGGGTATCCTCTATTTTAGGATCAGTTAATTTTATTACAACAGTAATTAATATACGATCAAAAGGAATTACTTTAGACCGTATACCTTTATTTGTTTGATCAATTGTAATTACAACTGTTCTTTTACTTCTTTCATTGCCAGTATTAGCAGGAGCTATTACAATATTATTAACT------------------------------------------------------------------------
>Stictochironomus_sticticus|BIOUG16961-A11|GMP*03970|KR617237
-ACATTATACTTTATTTTTGGGGCTTGATCTGGAATAGTGGGAACCTCTTTAAGTATACTAATTCGGGCAGAATTAGGACACCCAGGAACTTTTATTGGAGATGACCAAATCTATAATGTAATTGTAACAGCACATGCTTTTATTATAATTTTCTTCATAGTTATGCCTATTTTAATTGGTGGCTTTGGAAATTGACTACTTCCTTTAATACTAGGGGCCCCTGATATAGCCTTTCCCCGTATAAATAATATAAGCTTTTGACTTTTACCCCCTTCTCTAACCCTTCTTCTTTCTAGTTCATTTGTAGAAAATGGGGCGGGTACAGGATGAACAGTATATCCCCCCTTATCTTCAAGTATTGCCCATAGTGGGGCCTCTGTTGACCTAGCCATTTTTTCCCTACATTTAGCCGGGGTATCCTCTATTTTAGGATCAGTTAATTTTATTACAACAGTAATTAATATACGATCAAAAGGAATTACTTTAGACCGTATACCTTTATTTGTTTGATCAATTGTAATTACAACTGTTCTTTTACTTCTTTCATTGCCAGTATTAGCAGGAGCTATTACAATATTATTAACTGACCGAAAT---------------------------------------------------------------
>Stictochironomus_sticticus|BIOUG17074-C01|GMP*03970|KR614565
-ACATTATACTTTATTTTTGGGGCTTGATCTGGAATAGTGGGAACCTCTTTAAGTATACTAATTCGGGCAGAATTAGGACACCCAGGAACTTTTATTGGAGATGACCAAATCTATAATGTAATTGTAACAGCACATGCTTTTATTATAATTTTCTTCATAGTTATGCCTATTTTAATTGGTGGCTTTGGAAATTGACTACTTCCTTTAATACTAGGGGCCCCTGATATAGCCTTTCCCCGTATAAATAATATAAGCTTTTGACTTTTACCCCCTTCTCTAACCCTTCTTCTTTCTAGTTCATTTGTAGAAAATGGGGCGGGTACAGGATGAACAGTATATCCCCCCTTATCTTCAAGTATTGCCCATAGTGGGGCCTCTGTTGACCTAGCCATTTTTTCCCTACATTTAGCCGGGGTATCCTCTATTTTAGGATCAGTTAATTTTATTACAACAGTAATTAATATACGATCAAAAGGAATTACTTTAGACCGTATACCTTTATTTGTTTGATCAATTGTAATTACAACTGTTCTTTTACTTCTTTCATTGCCAGTATTAGCAGGAGCTATTACAATATTATTAACTGACCGAAATCTAAATACTTCATTTTTTGATCCTGCTGGT---------------------------------
>Stictochironomus_sticticus|BIOUG16819-B12|GMP*03969|KR620387
-ACATTATACTTTATTTTTGGGGCTTGATCTGGAATAGTGGGAACCTCTTTAAGTATACTAATTCGGGCAGAATTAGGACACCCAGGAACTTTTATTGGAGATGACCAAATCTATAATGTAATTGTAACAGCACATGCTTTTATTATAATTTTCTTCATAGTTATGCCTATTTTAATTGGTGGCTTTGGAAATTGACTACTTCCTTTAATACTAGGGGCCCCTGATATAGCCTTTCCCCGTATAAATAATATAAGCTTTTGACTTTTACCCCCTTCTCTAACCCTTCTTCTTTCTAGTTCATTTGTAGAAAATGGGGCGGGTACAGGATGAACAGTATATCCCCCCTTATCTTCAAGTATTGCCCATAGTGGGGCCTCTGTTGACCTAGCCATTTTTTCCCTACATTTAGCCGGGGTATCCTCTATTTTAGGATCAGTTAATTTTATTACAACAGTAATTAATATACGATCAAAAGGAATTACTTTAGACCGTATACCTTTATTTGTTTGATCAATTGTAATTACAACTGTTCTTTTACTTCTTTCATTGCCAGTATTAGCAGGAGCTATTACAATATTATTAACTGAC---------------------------------------------------------------------
>Stictochironomus_sticticus|BIOUG17074-B08|GMP*03970|KR619156
-ACATTATACTTTATTTTTGGGGCTTGATCTGGAATAGTGGGAACCTCTTTAAGTATACTAATTCGGGCAGAATTAGGACACCCAGGAACTTTTATTGGAGATGACCAAATCTATAATGTAATTGTAACAGCACATGCTTTTATTATAATTTTCTTCATAGTTATGCCTATTTTAATTGGTGGCTTTGGAAATTGACTACTTCCTTTAATACTAGGGGCCCCTGATATAGCCTTTCCCCGTATAAATAATATAAGCTTTTGACTTTTACCCCCTTCTCTAACCCTTCTTCTTTCTAGTTCATTTGTAGAAAATGGGGCGGGTACAGGATGAACAGTATATCCCCCCTTATCTTCAAGTATTGCCCATAGTGGGGCCTCTGTTGACCTAGCCATTTTTTCCCTACATTTAGCCGGGGTATCCTCTATTTTAGGATCAGTTAATTTTATTACAACAGTAATTAATATACGATCAAAAGGAATTACTTTAGACCGTATACCTTTATTTGTTTGATCAATTGTAATTACAACTGTTCTTTTACTTCTTTCATTGCCAGTATTAGCAGGAGCTATTACAATATTATTAACTGACCGAAATCTAAATACTTCATTTTTTGATCCTGCTGGTGGAGGC---------------------------
>Stictochironomus_sp._2TE|Finnmark385|Fi385|JN265041
-ACATTATATTTTATTTTTGGAGCTTGATCTGGAATAGTAGGAACCTCTTTAAGTATATTAATTCGAGCCGAACTAGGACACCCAGGAACTTTTATTGGTGATGATCAAATTTACAATGTAATTGTAACGGCCCACGCTTTTATCATAATTTTTTTCATAGTTATACCCATCTTAATTGGAGGATTTGGTAATTGGCTACTTCCCCTGATATTAGGGGCCCCTGATATAGCTTTTCCTCGAATAAATAATATAAGTTTCTGACTATTACCCCCCTCTCTATCTCTCCTCCTTTCTAGCTCAATTGTAGAAAATGGGGCAGGAACTGGATGAACAGTATACCCCCCCCTATCGGCAAATATTGCTCATAGCGGGGCTTCTGTTGATTTAGCTATTTTTTCCTTACACTTAGCAGGAATCTCTTCTATTTTAGGCTCAGTTAATTTTATTACAACCGTTATTAATATACGCTCAAAAGGAATTACTTTAGACCGCATACCTTTATTCGTTTGATCAATTGTAATTACAACTGTTCTTTTACTTCTTTCACTACCAGTTTTAGCGGGGGCTATTACAATATTATTAACTGACCGAAATTTAAATACTTCGTTTTTTGACCCTGCGGGAGGAGGAGACCCCATTTTATACCAACACTTA---
>Stictochironomus_sticticus|BIOUG17074-B03|GMP*03970|KR613357
-ACATTATACTTTATTTTTGGGGCTTGATCTGGAATAGTGGGAACCTCTTTAAGTATACTAATTCGGGCAGAATTAGGACACCCAGGAACTTTTATTGGAGATGACCAAATCTATAATGTAATTGTAACAGCACATGCTTTTATTATAATTTTCTTCATAGTTATGCCTATTTTAATTGGTGGCTTTGGAAATTGACTACTTCCTTTAATACTAGGGGCCCCTGATATAGCCTTTCCCCGTATAAATAATATAAGCTTTTGACTTTTACCCCCTTCTCTAACCCTTCTTCTTTCTAGTTCATTTGTAGAAAATGGGGCGGGTACAGGATGAACAGTATATCCCCCCTTATCTTCAAGTATTGCCCATAGTGGGGCCTCTGTTGACCTAGCCATTTTTTCCCTACATTTAGCCGGGGTATCCTCTATTTTAGGATCAGTTAATTTTATTACAACAGTAATTAATATACGATCAAAAGGAATTACTTTAGACCGTATACCTTTATTTGTTTGATCAATTGTAATTACAACTGTTCTTTTACTTCTTTCATTGCCAGTATTAGCAGGAGCTATTACAATATTATTAACTGACCGAAATCTAAATACTTCATTTTTTGATCCTGCTGGTGGA------------------------------
>Stictochironomus_sticticus|BIOUG17074-B02|GMP*03970|KR621508
-ACATTATACTTTATTTTTGGGGCTTGATCTGGAATAGTGGGAACCTCTTTAAGTATACTAATTCGGGCAGAATTAGGACACCCAGGAACTTTTATTGGAGATGACCAAATCTATAATGTAATTGTAACAGCACATGCTTTTATTATAATTTTCTTCATAGTTATGCCTATTTTAATTGGTGGCTTTGGAAATTGACTACTTCCTTTAATACTAGGGGCCCCTGATATAGCCTTTCCCCGTATAAATAATATAAGCTTTTGACTTTTACCCCCTTCTCTAACCCTTCTTCTTTCTAGTTCATTTGTAGAAAATGGGGCGGGTACAGGATGAACAGTATATCCCCCCTTATCTTCAAGTATTGCCCATAGTGGGGCCTCTGTTGACCTAGCCATTTTTTCCCTACATTTAGCCGGGGTATCCTCTATTTTAGGATCAGTTAATTTTATTACAACAGTAATTAATATACGATCAAAAGGAATTACTTTAGACCGTATACCTTTATTTGTTTGATCAATTGTAATTACAACTGTTCTTTTACTTCTTTCATTGCCAGTATTAGCAGGAGCTATTACAATATTATTAACTGACCGAAATCTAAATACTTCATTTTTTGATCCTGCTGGTGGAGGC---------------------------
>Stictochironomus_devinctus|BIOUG03437-A12|GMP*00173|KJ090235
-ACATTATATTTTATTTTTGGAGCATGATCCGGAATAGTAGGAACATCTCTAAGTATATTAATTCGAGCTGAATTAGGTCACCCTGGAACCTTTATTGGGGACGACCAAATTTATAATGTGGTTGTTACAGCCCATGCCTTTGTTATAATTTTTTTTATAGTAATACCTATTTTAATTGGGGGATTCGGTAATTGACTTCTTCCTTTAATATTAGGTGCCCCAGATATGGCTTTCCCCCGAATAAATAATATAAGTTTTTGATTATTACCCCCCTCTCTTTCTCTCCTTCTTTCTAGTTCATTTGTAGAAAATGGAGCAGGAACTGGATGAACAGTATATCCCCCTTTATCAGCTAGTATTGCCCACAGTGGGGCATCAGTCGATTTAGCTATTTTTTCCCTACATTTAGCTGGGGTCTCTTCTATTTTAGGTTCTGTAAATTTTATTACAACTGTAATCAATATGCGATCTAAGGGTATTACTTTAGACCGAATACCATTATTTGTTTGATCTATTGTTATTACTACGGTTCTTCTTCTTCTTTCTCTTCCAGTTTTAGCCGNAGCTATTACAATACTTTTAACAGACCGAAATTTAAAC---------------------------------------------------------
>Stictochironomus_sticticus|BIOUG16960-H05|GMP*03970|KR618986
-ACATTATACTTTATTTTTGGGGCTTGATCTGGAATAGTGGGAACCTCTTTAAGTATACTAATTCGGGCAGAATTAGGACACCCAGGAACTTTTATTGGAGATGACCAAATCTATAATGTAATTGTAACAGCACATGCTTTTATTATAATTTTCTTCATAGTTATGCCTATTTTAATTGGTGGCTTTGGAAATTGACTACTTCCTTTAATACTAGGGGCCCCTGATATAGCCTTTCCCCGTATAAATAATATAAGCTTTTGACTTTTACCCCCTTCTCTAACCCTTCTTCTTTCTAGTTCATTTGTAGAAAATGGGGCGGGTACAGGATGAACAGTATATCCCCCCTTATCTTCAAGTATTGCCCATAGTGGGGCCTCTGTTGACCTAGCCATTTTTTCCCTACATTTAGCCGGGGTATCCTCTATTTTAGGATCAGTTAATTTTATTACAACAGTAATTAATATACGATCAAAAGGAATTACTTTAGACCGTATACCTTTATTTGTTTGATCAATTGTAATTACAACTGTTCTTTTACTTCTTTCATTGCCAGTATTAGCAGGAGCTATTACAATATTATTAACTGACCGAAAT---------------------------------------------------------------
>Stictochironomus_sticticus|BIOUG16819-A04|GMP*03969|KR629205
-------------ATTTTTGGGGCTTGATCTGGAATAGTGGGAACCTCTTTAAGTATACTAATTCGGGCAGAATTAGGACACCCAGGAACTTTTATTGGAGATGACCAAATCTATAATGTAATTGTAACAGCACATGCTTTTATTATAATTTTCTTCATAGTTATGCCTATTTTAATTGGTGGCTTTGGAAATTGACTACTTCCTTTAATACTAGGGGCCCCTGATATAGCCTTTCCCCGTATAAATAATATAAGCTTTTGACTTTTACCCCCTTCTCTAACCCTTCTTCTTTCTAGTTCATTTGTAGAAAATGGGGCGGGTACAGGATGAACAGTATATCCCCCCTTATCTTCAAGTATTGCCCATAGTGGGGCCTCTGTTGACCTAGCCATTTTTTCCCTACATTTAGCCGGGGTATCCTCTATTTTAGGATCAGTTAATTTTATTACAACAGTAATTAATATACGATCAAAAGGAATTACTTTAGACCGTATACCTTTATTTGTTTGATCAATTGTAATTACAACTGTTCTTTTACTTCTTTCATTGCCAGTATTAGCAGGAGCTATTACAATATTATTAACTGAC---------------------------------------------------------------------
>Stictochironomus_sticticus|BIOUG16819-A01|GMP*03969|KR623173
-ACATTATACTTTATTTTTGGGGCTTGATCTGGAATAGTGGGAACCTCTTTAAGTATACTAATTCGGGCAGAATTAGGACACCCAGGAACTTTTATTGGAGATGACCAAATCTATAATGTAATTGTAACAGCACATGCTTTTATTATAATTTTCTTCATAGTTATGCCTATTTTAATTGGTGGCTTTGGAAATTGACTACTTCCTTTAATACTAGGGGCCCCTGATATAGCCTTTCCCCGTATAAATAATATAAGCTTTTGACTTTTACCCCCTTCTCTAACCCTTCTTCTTTCTAGTTCATTTGTAGAAAATGGGGCGGGTACAGGATGAACAGTATATCCCCCCTTATCTTCAAGTATTGCCCATAGTGGGGCCTCTGTTGACCTAGCCATTTTTTCCCTACATTTAGCCGGGGTATCCTCTATTTTAGGATCAGTTAATTTTATTACAACAGTAATTAATATACGATCAAAAGGAATTACTTTAGACCGTATACCTTTATTTGTTTGATCAATTGTAATTACAACTGTTCTTTTACTTCTTTCATTGCCAGTATTAGCAGGAGCTATTACAATATTATTAACTGACCGAAAT---------------------------------------------------------------
>Stictochironomus_unguiculatus|10PROBE-20464|JW1008-02|HQ937772
-ACATTATATTTTATTTTTGGAGCTTGATCTGGAATAGTTGGGACCTCTTTAAGTATATTAATTCGAGCCGAATTAGGACACCCTGGAACTTTTATTGGTGATGACCAAATTTACAACGTAATTGTTACAGCTCACGCTTTTATTATAATTTTTTTCATGGTTATACCTATTTTAATTGGAGGCTTTGGTAACTGACTTCTTCCCCTAATATTAGGTGCCCCTGACATAGCATTCCCCCGAATAAATAATATAAGTTTCTGATTATTACCCCCCTCCTTATCTCTTCTTCTTTCTAGTTCAATTGTAGAAAATGGAGCAGGAACCGGATGAACAGTATACCCCCCCTTATCTGCGAGCATTGCCCACAGTGGGGCTTCAGTTGATTTAGCTATTTTTTCCTTACATTTAGCAGGTATTTCCTCTATTTTAGGATCAGTTAATTTCATTACAACTGTTATTAACATACGCTCAAAAGGAATTACCTTAGACCGAATACCTTTATTTGTTTGATCAATTGTAATTACAACCATTCTTTTACTTCTATCTCTACCAGTTTTAGCAGGAGCTATCACTATACTATTAACCGATCGAAATTTAAATACCTCCTTCTTTGACCCTGCAGGAGGGGGAGACCCTATTTTATACCAACACCTA---
>Stictochironomus_sticticus|BIOUG16960-F10|GMP*03970|KR623328
-ACATTATACTTTATTTTTGGGGCTTGATCTGGAATAGTGGGAACCTCTTTAAGTATACTAATTCGGGCAGAATTAGGACACCCAGGAACTTTTATTGGAGATGACCAAATCTATAATGTAATTGTAACAGCACATGCTTTTATTATAATTTTCTTCATAGTTATGCCTATTTTAATTGGTGGCTTTGGAAATTGACTACTTCCTTTAATACTAGGGGCCCCTGATATAGCCTTTCCCCGTATAAATAATATAAGCTTTTGACTTTTACCCCCTTCTCTAACCCTTCTTCTTTCTAGTTCATTTGTAGAAAATGGGGCGGGTACAGGATGAACAGTATATCCCCCCTTATCTTCAAGTATTGCCCATAGTGGGGCCTCTGTTGACCTAGCCATTTTTTCCCTACATTTAGCCGGGGTATCCTCTATTTTAGGATCAGTTAATTTTATTACAACAGTAATTAATATACGATCAAAAGGAATTACTTTAGACCGTATACCTTTATTTGTTTGATCAATTGTAATTACAACTGTTCTTTTACTTCTTTCATTGCCAGTATTAGCAGGAGCTATTACAATATTATTAACTGACCGA------------------------------------------------------------------
>Stictochironomus_sticticus|BIOUG16932-B03|GMP*03969|KR614476
-ACATTATACTTTATTTTTGGGGCTTGATCTGGAATAGTGGGAACCTCTTTAAGTATACTAATTCGGGCAGAATTAGGACACCCAGGAACTTTTATTGGAGATGACCAAATCTATAATGTAATTGTAACAGCACATGCTTTTATTATAATTTTCTTCATAGTTATGCCTATTTTAATTGGTGGCTTTGGAAATTGACTACTTCCTTTAATACTAGGGGCCCCTGATATAGCCTTTCCCCGTATAAATAATATAAGCTTTTGACTTTTACCCCCTTCTCTAACCCTTCTTCTTTCTAGTTCATTTGTAGAAAATGGGGCGGGTACAGGATGAACAGTATATCCCCCCTTATCTTCAAGTATTGCCCATAGTGGGGCCTCTGTTGACCTAGCCATTTTTTCCCTACATTTAGCCGGGGTATCCTCTATTTTAGGATCAGTTAATTTTATTACAACAGTAATTAATATACGATCAAAAGGAATTACTTTAGACCGTATACCTTTATTTGTTTGATCAATTGTAATTACAACTGTTCTTTTACTTCTTTCATTGCCAGTATTAGCAGGAGCTATTACAATATTATTAACTGAC---------------------------------------------------------------------
>Stictochironomus_sticticus|BIOUG16960-F02|GMP*03970|KR630468
-ACATTATACTTTATTTTTGGGGCTTGATCTGGAATAGTGGGAACCTCTTTAAGTATACTAATTCGGGCAGAATTAGGACACCCAGGAACTTTTATTGGAGATGACCAAATCTATAATGTAATTGTAACAGCACATGCTTTTATTATAATTTTCTTCATAGTTATGCCTATTTTAATTGGTGGCTTTGGAAATTGACTACTTCCTTTAATACTAGGGGCCCCTGATATAGCCTTTCCCCGTATAAATAATATAAGCTTTTGACTTTTACCCCCTTCTCTAACCCTTCTTCTTTCTAGTTCATTTGTAGAAAATGGGGCGGGTACAGGATGAACAGTATATCCCCCCTTATCTTCAAGTATTGCCCATAGTGGGGCCTCTGTTGACCTAGCCATTTTTTCCCTACATTTAGCCGGGGTATCCTCTATTTTAGGATCAGTTAATTTTATTACAACAGTAATTAATATACGATCAAAAGGAATTACTTTAGACCGTATACCTTTATTTGTTTGATCAATTGTAATTACAACTGTTCTTTTACTTCTTTCATTGCCAGTATTAGCAGGAGCTATTACAATATTATTAACTGACCGA------------------------------------------------------------------
>Stictochironomus_sticticus|BIOUG16818-F11|GMP*03969|KR629605
-ACATTATACTTTATTTTTGGGGCTTGATCTGGAATAGTGGGAACCTCTTTAAGTATACTAATTCGGGCAGAATTAGGACACCCAGGAACTTTTATTGGAGATGACCAAATCTATAATGTAATTGTAACAGCACATGCTTTTATTATAATTTTCTTCATAGTTATGCCTATTTTAATTGGTGGCTTTGGAAATTGACTACTTCCTTTAATACTAGGGGCCCCTGATATAGCCTTTCCCCGTATAAATAATATAAGCTTTTGACTTTTACCCCCTTCTCTAACCCTTCTTCTTTCTAGTTCATTTGTAGAAAATGGGGCGGGTACAGGATGAACAGTATATCCCCCCTTATCTTCAAGTATTGCCCATAGTGGGGCCTCTGTTGACCTAGCCATTTTTTCCCTACATTTAGCCGGGGTATCCTCTATTTTAGGATCAGTTAATTTTATTACAACAGTAATTAATATACGATCAAAAGGAATTACTTTAGACCGTATACCTTTATTTGTTTGATCAATTGTAATTACAACTGTTCTTTTACTTCTTTCATTGCCAGTATTAGCAGGAGCTATTACAATATTATTAACT------------------------------------------------------------------------
>Stictochironomus_sticticus|NIESD0564|NIESD0564|
-ACATTATATTTTATTTTCGGAGCTTGATCCGGCATAGTAGGCACCTCCCTAAGTATGCTAATCCGAGCAGAATTAGGCCACCCAGGCACTTTTATTGGAGACGACCAAATTTATAACGTAATTGTAACAGCCCACGCTTTTATCATAATTTTTTTCATAGTTATACCTATTTTAATTGGAGGATTTGGTAACTGACTCCTTCCTTTAATATTAGGGGCCCCCGATATGGCCTTCCCTCGAATAAATAATATAAGCTTTTGACTATTGCCCCCCTCTTTATCTCTTCTTCTTTCTAGTTCAATTGTAGAAAATGGGGCAGGAACCGGTTGAACAGTTTACCCCCCACTATCTTCTAGAATTGCCCACAGTGGGGCTTCTGTTGACTTAGCTATTTTTTCGTTACATTTAGCGGGAATCTCCTCTATCTTAGGGTCTGTAAATTTTATTACAACAGTAATTAACATACGATCAAAAGGTATTACATTAGATCGAATGCCCCTATTTGTATGATCAATCGTAATTACAACTGTTCTCTTACTTCTCTCTTTACCAGTTCTAGCGGGAGCTATTACCATACTACTAACAGACCGAAATTTAAATACATCTTTTTTTGATCCCGCCGGGGGCGGAGACCCTATCTTATACCAACACTTA---
>Stictochironomus_sticticus|BIOUG16799-D02|GMP*03969|KR624243
[truncated: 106,614 more chars]
