# Supplementary material for: DNA Barcoding Supports “Color-Pattern’’-Based Species of Stictochironomus from China (Diptera: Chironomidae)
Source: Insects. 2024 Mar 6;15(3):179. doi: 10.3390/insects15030179 (PMC10971086; doi:10.3390/insects15030179)
Supplement: Supplementary file 1 [file insects-15-00179-s001.zip › insects-2882236-supplementary/S13.xlsx]

## Sheet: Sheet1
			Wing	Fore leg							Mid eg							Hind eg
		Literature		Femur	Tibia	Tarsus I	Tarsus II	Tarsus III	Tarsus IV	Tarsus V	Femur	Tibia	Tarsus I	Tarsus II	Tarsus III	Tarsus IV	Tarsus V	Femur	Tibia	Tarsus I	Tarsus II	Tarsus III	Tarsus IV	Tarsus V
1	Stictochironomus simantomaculatus	Sasa, Suzuki and Sakai (1998): 58	with 2 wide conspicuous transverse brown bands	most pale, 3 dark rings	most pale, 2 dark rings	absent	absent	absent	absent	absent	absent	absent	absent	absent	absent	absent	absent	absent	absent	absent	absent	absent	absent	absent
2	Stictochironomus akizukii	Sasa (1984): 151	without spot,darker nedar r-m	mostly brown with a shor priapcial pale ring	3 dark rings and 2 pale rings	largely pare, with 1 apical rings	largely pale with I papical brown ring	largely pale with I papical brown ring	largely pale with I papical brown ring	brown	largely brown with a short preapical pale ring	3 dark rings and 2 pale rings	largely pale with I papical brown ring	largely pale with I papical brown ring	largely pale with I papical brown ring	largely dark the basal pale ring	dark	largely brown with a short preapical pale ring	3 dark rings and 2 pale rings	largely pare, with 2 median and 1 apical rings	largely dark with basal pale	largely pare, with 2 median and 1 apical rings	Brown	brown
3	Stictochironomus multannulatus	Sasa (1984): 51	with 2 wide conspicuous transverse brown bands	Mostly pale, with 2dark ring (1 apical and 1 in middle)	mostly black, 1 pale ring in subapcial	mostly pale, with apcial dark	mostly pale, with apcial dark	mostly pale, with apcial dark	mostly pale, with apcial dark	pale	Most balck ,with 2 white ring, in diddle	mos dark, with preapical pale ring	mostly pale, with apcial dark	mostly pale, with apcial dark	mostly pale, with apcial dark	mostly pale, with apcial dark	dark	Most balck ,with 2 white ring, in diddle	mostly black, apical white ring	mostly pale, with dark basal and apical ring	moslty pale, with apcial dark	pale	pale	brown
4	Stictochironomus pictulus	Sasa and Suzuki (1998) : 22	with 4 obvious spots	mostly brown with a shor priapcial pale ring	mostly brown, 3 dark ring (basal, middle, and apcial)	mostly pale, with 2 dark ring (in apical and 1 middle)	largely pale with I papical brown ring	largely pale with I papical brown ring	pale	pale	largely brown with a short preapical pale ring	3 dark rings and 2 pale rings	mostly pale, 2 dark ring (I middle and 1 apical)	mostly pale, with apcial dark	mostly pale, with apcial dark	Brown	brown	largely brown with a short preapical pale ring	3 dark rings and 2 pale rings	mostly pale, with 2 dark ring （1 middle and 1 apcial）	mostly pale, and apcical dark	mostly pale, and apcical dark	Brown	brown
5	Stictochironomus sticticus	Sasa (1985): 115	without spot, darker nedar r-m	pale with 2 dark brown rings	pale yellow, with 2 rings	pale yellow with 1 brown ring	pale yellow with 1 brown ring	brown	brown	brown	brown	pale with 2 dark brown rings	pale yellow with 1 brown ring	pale yellow with 1 brown ring	brown	brown	brown	brown	brown with 2 pale rings	pale yellow with 1 brown ring	pale yellow with 1 brown ring	brown	brown	brown
6	Stictochironomus quadrimaculatus	In this study	with 6 obivious spots	largely pale, with 3 brownish ring	four dark rings, 4 pale rings	mostly brown, not obviously define	2 pale ring, and 2 dark ring	most brown, basal pale ring	most brown, basal pale ring	most brown, basal pale ring	most balck ,with 2 white ring, in diddle	3 dark rings and 2 pale rings	3 dark rings and 2 pale rings	mostly pale, with apcial dark	mostly pale, with apcial dark	brown	pale	most pale, with 3 dark rings	most pale, with 4 dark rings	most brown, with 1 sub-basal ring	most pale, with apical dark	most pale with apcial dark	brown	pale
7	Stictochironomus trifuscipes	In this study	with 2 wide conspicuous transverse brown bands	Mostly pale, with 3 dark ring	mostly pale, anterior 2/5 brownish	dark brown	dark brown	dark brown	basal pale, apical dark	basal pale, apical dark	most balck ,with 3 dark rings	2 dark rings, and 2 pale rings	most pale, with basal and apcial dark	pale	pale	basal pale, apical dark	basal pale, apical dark	most brown, with 2 dark and 3 pale rings	most dark, with 2 pale rings	most brown	pale	pale	basal pale, apical dark	basal pale, apical dark
