# Supplementary material for: DNA Barcoding Supports “Color-Pattern’’-Based Species of Stictochironomus from China (Diptera: Chironomidae)
Source: Insects. 2024 Mar 6;15(3):179. doi: 10.3390/insects15030179 (PMC10971086; doi:10.3390/insects15030179)
Supplement: Supplementary file 1 [file insects-15-00179-s001.zip › insects-2882236-supplementary/S2.fas]

>Stictochironomus_trifuscipes|ZJCH206|BSZ73|
----------------------------------ATAGTAGGAACTTCCCTAAGAATACTAATTCGAGCAGAATTAGGCCACCCTGGAACATTTATTGGTGATGATCAGATTTACAATGTAATTGTAACAGCTCACGCCTTCATTATAATTTTTTTTATAGTTATACCAATTTTAATTGGAGGCTTTGGTAATTGGCTCCTTCCTCTTATACTAGGAGCCCCCGATATAGCATTTCCACGAATAAACAATATAAGTTTTTGACTTCTACCCCCCTCTCTTTCTCTTTTACTTTCAAGTTCAATTGTAGAAAATGGAGCTGGAACAGGATGAACGGTTTATCCCCCCCTTTCTTCTAGAATTGCTCACAGTGGGGCTTCAGTTGATTTAGCTATTTTCTCATTACATTTAGCAGGAGTATCTTCAATTTTAGGCTCTGTAAATTTTATTACAACTGTAATTAATATACGATCAAAAGGAATTACATTAGACCGAATACCTTTATTTGTTTGATCAATCGTAATTACTACAGTATTGTTACTTCTCTCTCTTCCAGTATTAGCCGGAGCTATTACTATACTTTTAACAGATCGAAACTTAAACACATCATTCTTTGACCCAGCTGGAGGAGGAGACCCCATCTTATACCAACATTTA---
>Stictochironomus_quadrimaculatus|ZJCH179|BSZ46|
AACTTTATATTTTATTTTTGGAGCTTGATCAGGAATAGTAGGAACTTCTCTTAGTATATTAATTCGTGCAGAATTAGGACACCCCGGAACATTTATTGGAGACGACCAAATTTATAATGTTATTGTAACAGCTCATGCTTTTATTATAATTTTTTTTATAGTTATACCTATTTTAATTGGAGGATTTGGAAATTGACTTTTACCTTTAATATTAGGAGCCCCAGATATAGCTTTCCCTCGAATAAATAATATAAGTTTTTGATTATTACCTCCTTCTTTATCTCTTCTTCTTTCTAGTTCTATTGTAGAAAATGGAGCAGGAACTGGTTGAACAGTTTACCCTCCTTTATCTGCTAGAATTGCTCATAGAGGAGCTTCTGTTGACTTAGCCATTTTTTCTTTACATTTAGCAGGAGTATCATCTATTCTTGGATCTGTAAATTTCATTACTACCGTTATTAATATACGATCTAAGGGAATTACATTAGACCGTATACCATTATTTGTGTGATCTATTGTAATTACAACAGTTTTACTATTACTTTCATTACCAGTATTAGCCGGAGCTATTACAATACTTTTAACTGATCGAAATTTAAATACATCATTCTTTGACCCCGCAGGAGGG------------------------------
>Stictochironomus_unguiculatus|HLC-26952
-------------------------------------------------------------------------------------------------------------------------------------CACGCTTTTATTATAATTTTTTTCATGGTTATACCTATTTTAATTGGAGGCTTTGGTAACTGACTTCTTCCCCTAATATTAGGTGCCCCTGACATAGCATTCCCCCGAATAAATAATATAAGTTTCTGATTATTACCCCCCTCCTTATCTCTTCTTCTTTCTAGTTCAATTGTAGAAAATGGAGCAGGAACCGGATGAACAGTATACCCCCCCTTATCTGCGAGCATTGCCCACAGTGGGGCTTCAGTTGATTTAGCTATTTTTTCCTTACATTTAGCAGGTATTTCCTCTATTTTAGGATCAGTTAATTTCATTACAACTGTTATTAACATACGCTCAAAAGGAATTACCTTAGACCGAATACCTTTATTTGTTTGATCAATTGTAATTACAACCATTCTTTTACTTCTATCTCTACCAGTTTTAGCAGGAGCTATCACTATACTATTAACCGATCGAAATTTAAATACCTCCTTCTTT---------------------------------------------
>Stictochironomus_sticticus|BIOUG16884-D02
-------------ATTTTTGGGGCTTGATCTGGAATAGTGGGAACCTCTTTAAGTATACTAATTCGGGCAGAATTAGGACACCCAGGAACTTTTATTGGAGATGACCAAATCTATAATGTAATTGTAACAGCACATGCTTTTATTATAATTTTCTTCATAGTTATGCCTATTTTAATTGGTGGCTTTGGAAATTGACTACTTCCTTTAATACTAGGGGCCCCTGATATAGCCTTTCCCCGTATAAATAATATAAGCTTTTGACTTTTACCCCCTTCTCTAACCCTTCTTCTTTCTAGTTCATTTGTAGAAAATGGGGCGGGTACAGGATGAACAGTATATCCCCCCTTATCTTCAAGTATTGCCCATAGTGGGGCCTCTGTTGACCTAGCCATTTTTTCCCTACATTTAGCCGGGGTATCCTCTATTTTAGGATCAGTTAATTTTATTACAACAGTAATTAATATACGATCAAAAGGAATTACTTTAGACCGTATACCTTTATTTGTTTGATCAATTGTAATTACAACTGTTCTTTTACTTCTTTCATTGCCAGTATTAGCAGGA---------------------------------------------------------------------------------------------
>Stictochironomus_devinctus|BIOUG03246-G02
-ACATTATATTTTATTTTTGGAGCATGATCCGGAATAGTAGGAACATCTCTAAGTATATTAATTCGAGCTGAATTAGGTCACCCTGGAACCTTTATTGGGGACGACCAAATTTATAATGTGGTTGTTACAGCCCATGCCTTTGTTATAATTTTTTTTATAGTAATACCTATTTTAATTGGAGGATTCGGTAATTGACTTCTTCCTTTAATATTAGGTGCCCCAGATATGGCTTTCCCCCGAATAAATAATATAAGTTTTTGATTATTACCCCCCTCTCTTTCTCTCCTTCTTTCTAGTTCATTTGTAGAAAATGGAGCAGGAACTGGATGAACAGTATATCCCCCTTTATCAGCTAGTATTGCCCACAGTGGGGCATCAGTCGATTTAGCTATTTTTTCCCTACATTTAGCTGGGGTCTCTTCTATTTTAGGTTCTGTAAATTTTATTACAACTGTAATCAATATGCGATCTAAGGGTATTACTTTAGACCGAATACCATTATTTGTTTGATCTATTGTTATTACTACGGTTCTTCTTCTTCTTTCTCTTCCAGTTTTAGCC------------------------------------------------------------------------------------------------
>Stictochironomus_sticticus|BIOUG17167-F09
-ACATTATACTTTATTTTTGGGGCTTGATCTGGAATAGTGGGAACCTCTTTAAGTATACTAATTCGGGCAGAATTAGGACACCCAGGAACTTTTATTGGAGATGACCAAATCTATAATGTAATTGTAACAGCACATGCTTTTATTATAATTTTCTTCATAGTTATGCCTATTTTAATTGGTGGCTTTGGAAATTGACTACTTCCTTTAATACTAGGGGCCCCTGATATAGCCTTTCCCCGTATAAATAATATAAGCTTTTGACTTTTACCCCCTTCTCTAACCCTTCTTCTTTCTAGTTCATTTGTAGAAAATGGGGCGGGTACAGGATGAACAGTATATCCCCCCTTATCTTCAAGTATTGCCCATAGTGGGGCCTCTGTTGACCTAGCCATTTTTTCCCTACATTTAGCCGGGGTATCCTCTATTTTAGGATCAGTTAATTTTATTACAACAGTAATTAATATACGATCAAAAGGAATTACTTTAGACCGTATACCTTTATTTGTTTGATCAATTGTAATTACAACTGTTCTTTTACTTCTTTCATTGCCAGTATTAGCAGGAGCTATTACAATATTATTAACTGACCGA------------------------------------------------------------------
>Stictochironomus_trifuscipes|ZJCH257|WYS60
-ACTCTTTATTTTATTTTCGGTGCTTGATCAGGTATAGTAGGAACTTCCCTAAGTATATTAATTCGAGCAGAGTTAGGTCATCCTGGAACCTTTATTGGTGATGATCAAATTTATAATGTAATTGTAACAGCCCATGCTTTTATTATAATTTTTTTTATAGTTATACCAATTTTAATTGGAGGATTTGGTAACTGACTCCTACCTCTTATATTAGGAGCCCCAGATATAGCTTTTCCACGAATAAATAACATAAGTTTTTGATTATTACCCCCTTCTTTATCTCTTTTACTTTCAAGATCAATTGTAGAAAATGGAGCAGGAACAGGATGAACAGTTTATCCCCCTCTTTCTTCTAGAATCGCCCATAGTGGGGCCTCAGTAGATTTAGCCATTTTTTCATTACATTTAGCAGGAGTATCTTCAATTTTAGGTTCTGTTAATTTTATTACTACTGTAATCAATATACGATCAAAAGGAATTACCTTARACCGAATACCTTTATTTGTATGATCAATCGTAATTACAACAGTTCTATTACTTCTTTCTCTACCAGTATTAGCTGGAGCTATTACTATACTTTTAACAGATCGAAATTTAAATACTTCATTTTTCGATCCTGCTGGAGGAGGAGATCCTATTTTATACCAACACTTA---
>Stictochironomus_sticticus|BIOUG17201-G03
-ACATTATACTTTATTTTTGGGGCTTGATCTGGAATAGTGGGAACCTCTTTAAGTATACTAATTCGGGCAGAATTAGGACACCCAGGAACTTTTATTGGAGATGACCAAATCTATAATGTAATTGTAACAGCACATGCTTTTATTATAATTTTCTTCATAGTTATGCCTATTTTAATTGGTGGCTTTGGAAATTGACTACTTCCTTTAATACTAGGGGCCCCTGATATAGCCTTTCCCCGTATAAATAATATAAGCTTTTGACTTTTACCCCCTTCTCTAACCCTTCTTCTTTCTAGTTCATTTGTAGAAAATGGGGCGGGTACAGGATGAACAGTATATCCCCCCTTATCTTCAAGTATTGCCCATAGTGGGGCCTCTGTTGACCTAGCCATTTTTTCCCTACATTTAGCCGGGGTATCCTCTATTTTAGGATCAGTTAATTTTATTACAACAGTAATTAATATACGATCAAAAGGAATTACTTTAGACCGTATACCTTTATTTGTTTGATCAATTGTAATTACAACTGTTCTTTTACTTCTTTCATTGCCAGTATTAGCAGGAGCTATTACAATA---------------------------------------------------------------------------------
>Stictochironomus_sticticus|BIOUG17201-G02
----------TTTATTTTTGGGGCTTGATCTGGAATAGTGGGAACCTCTTTAAGTATACTAATTCGGGCAGAATTAGGACACCCAGGAACTTTTATTGGAGATGACCAAATCTATAATGTAATTGTAACAGCACATGCTTTTATTATAATTTTCTTCATAGTTATGCCTATTTTAATTGGTGGCTTTGGAAATTGACTACTTCCTTTAATACTAGGGGCCCCTGATATAGCCTTTCCCCGTATAAATAATATAAGCTTTTGACTTTTACCCCCTTCTCTAACCCTTCTTCTTTCTAGTTCATTTGTAGAAAATGGGGCGGGTACAGGATGAACAGTATATCCCCCCTTATCTTCAAGTATTGCCCATAGTGGGGCCTCTGTTGACCTAGCCATTTTTTCCCTACATTTAGCCGGGGTATCCTCTATTTTAGGATCAGTTAATTTTATTACAACAGTAATTAATATACGATCAAAAGGAATTACTTTAGACCGTATACCTTTATTTGTTTGATCAATTGTAATTACAACTGTTCTTTTACTTCTTTCATTGCCAGTATTAGCAGGAGCTATTACAATATTATTA---------------------------------------------------------------------------
>Stictochironomus_sticticus|BIOUG16918-E01
-ACATTATACTTTATTTTTGGGGCTTGATCTGGAATAGTGGGAACCTCTTTAAGTATACTAATTCGGGCAGAATTAGGACACCCAGGAACTTTTATTGGAGATGACCAAATCTATAATGTAATTGTAACAGCACATGCTTTTATTATAATTTTCTTCATAGTTATGCCTATTTTAATTGGTGGCTTTGGAAATTGACTACTTCCTTTAATACTAGGGGCCCCTGATATAGCCTTTCCCCGTATAAATAATATAAGCTTTTGACTTTTACCCCCTTCTCTAACCCTTCTTCTTTCTAGTTCATTTGTAGAAAATGGGGCGGGTACAGGATGAACAGTATATCCCCCCTTATCTTCAAGTATTGCCCATAGTGGGGCCTCTGTTGACCTAGCCATTTTTTCCCTACATTTAGCCGGGGTATCCTCTATTTTAGGATCAGTTAATTTTATTACAACAGTAATTAATATACGATCAAAAGGAATTACTTTAGACCGTATACCTTTATTTGTTTGATCAATTGTAATTACAACTGTTCTTTTACTTCTTTCATTGCCAGTATTAGCAGGAGCTATTACAATATTATTAACTGACCGAAATCTAAATACTTCA---------------------------------------------------
>Stictochironomus_sticticus|ZMUO.024599||MZ659999
-ACATTATATTTTATTTTTGGAGCTTGATCTGGAATAGTAGGAACTTCTTTAAGTATATTAATTCGAGCTGAATTAGGACACCCAGGAACTTTTATTGGAGATGACCAAATTTACAATGTAATTGTTACAGCACACGCTTTTATTATAATTTTTTTCATGGTTATACCTATTTTAATCGGAGGATTTGGTAATTGATTACTTCCACTAATACTTGGGGCCCCTGATATAGCCTTCCCTCGAATAAACAATATAAGTTTTTGACTATTACCCCCCTCTCTTTCGCTTCTTCTTTCTAGTTCAATTGTAGAAAATGGGGCAGGAACAGGATGAACAGTATACCCCCCACTTTCATCAAGTATCGCCCATAGAGGGGCCTCTGTAGATTTAGCTATTTTTTCTTTACATTTAGCTGGAATTTCATCAATTCTAGGGTCCGTTAATTTTATTACAACCGTTATTAATATACGATCAAAAGGAATTACTCTTGACCGCATACCTTTATTTGTATGGTCTATTGTAATTACAACTGTCCTCTTACTTTTATCTCTCCCTGTATTAGCAGGAGCTATCACTATGCTATTGACAGATCGAAATTTAAACACATCCTTCTTTGACCCTGCTGGGGGAGGAGACCCTATTTTATATCAACACTTA---
>Stictochironomus_sticticus|BIOUG17015-H01
-ACATTATACTTTATTTTTGGGGCTTGATCTGGAATAGTGGGAACCTCTTTAAGTATACTAATTCGGGCAGAATTAGGACACCCAGGAACTTTTATTGGAGATGACCAAATCTATAATGTAATTGTAACAGCACATGCTTTTATTATAATTTTCTTCATAGTTATGCCTATTTTAATTGGTGGCTTTGGAAATTGACTACTTCCTTTAATACTAGGGGCCCCTGATATAGCCTTTCCCCGTATAAATAATATAAGCTTTTGACTTTTACCCCCTTCTCTAACCCTTCTTCTTTCTAGTTCATTTGTAGAAAATGGGGCGGGTACAGGATGAACAGTATATCCCCCCTTATCTTCAAGTATTGCCCATAGTGGGGCCTCTGTTGACCTAGCCATTTTTTCCCTACATTTAGCCGGGGTATCCTCTATTTTAGGATCAGTTAATTTTATTACAACAGTAATTAATATACGATCAAAAGGAATTACTTTAGACCGTATACCTTTATTTGTTTGATCAATTGTAATTACAACTGTTCTTTTACTTCTTTCATTGCCAGTATTAGCAGGAGCTATTACAATATTATTAACTGAC---------------------------------------------------------------------
>Stictochironomus_sticticus|BIOUG16918-D04
-------------------------------GGAATAGTGGG-ACCTCTTTAAGTATACTAATTCGGGCAGAATTAGGACACCCAGGAACTTTTATTGGAGATGACCAAATCTATAATGTAATTGTAACAGCACATGCTTTTATTATAATTTTCTTCATAGTTATGCCTATTTTAATTGGTGGCTTTGGAAATTGACTACTTCCTTTAATACTAGGGGCCCCTGATATAGCCTTTCCCCGTATAAATAATATAAGCTTTTGACTTTTACCCCCTTCTCTAACCCTTCTTCTTTCTAGTTCATTTGTAGAAAATGGGGCGGGTACAGGATGAACAGTATATCCCCCCTTATCTTCAAGTATTGCCCATAGTGGGGCCTCTGTTGACCTAGCCATTTTTTCCCTACATTTAGCCGGGGTATCCTCTATTTTAGGATCAGTTAATTTTATTACAACAGTAATTAATATACGATCAAAAGGAATTACTTTAGACCGTATACCTTTATTTGTTTGATCAATTGTAATTACAACTGTTCTTTTACTTCTTTCATTGCCAGTATTAGCAGGA---------------------------------------------------------------------------------------------
>Stictochironomus_sticticus|BIOUG17201-E08
-ACATTATACTTTATTTTTGGGGCTTGATCTGGAATAGTGGG-ACCTCTTTAAGTATACTAATTCGGGCAGAATTAGGACACCCAGGAACTTTTATTGGAGATGACCAAATCTATAATGTAATTGTAACAGCACATGCTTTTATTATAATTTTCTTCATAGTTATGCCTATTTTAATTGGTGGCTTTGGAAATTGACTACTTCCTTTAATACTAGGGGCCCCTGATATAGCCTTTCCCCGTATAAATAATATAAGCTTTTGACTTTTACCCCCTTCTCTAACCCTTCTTCTTTCTAGTTCATTTGTAGAAAATGGGGCGGGTACAGGATGAACAGTATATCCCCCCTTATCTTCAAGTATTGCCCATAGTGGGGCCTCTGTTGACCTAGCCATTTTTTCCCTACATTTAGCCGGGGTATCCTCTATTTTAGGATCAGTTAATTTTATTACAACAGTAATTAATATACGATCAAAAGGAATTACTTTAGACCGTATACCTTTATTTGTTTGATCAATTGTAATTACAACTGTTCTTTTACTTCTTTCATTGCCAGTATTAGCAGGAGCTATTACAATATTATTAACTGAC---------------------------------------------------------------------
>Stictochironomus_sticticus|BIOUG16883-H11
-------------------------------------------------------------------------------------------------GGAGATGACCAAATCTATAATGTAATTGTAACAGCACATGCTTTTATTATAATTTTCTTCATAGTTATGCCTATTTTAATTGGTGGCTTTGGAAATTGACTACTTCCTTTAATACTAGGGGCCCCTGATATAGCCTTTCCCCGTATAAATAATATAAGCTTTTGACTTTTACCCCCTTCTCTAACCCTTCTTCTTTCTAGTTCATTTGTAGAAAATGGGGCGGGTACAGGATGAACAGTATATCCCCCCTTATCTTCAAGTATTGCCCATAGTGGGGCCTCTGTTGACCTAGCCATTTTTTCCCTACATTTAGCCGGGGTATCCTCTATTTTAGGATCAGTTAATTTTATTACAACAGTAATTAATATACGATCAAAAGGAATTACTTTAGACCGTATACCTTTATTTGTTTGATCAATTGTAATTACAACTGTTCTTTTACTTCTTTCATTGCCAGTATTAGCAGGAGCTATTACAATATTATTAACTGACCGAAATCTAAATACTTCATTTTTTGATCCT---------------------------------------
>Stictochironomus_sticticus|BIOUG16918-C05
-ACATTATACTTTATTTTTGGGGC-TGAT-TGGAATAGTGGGAACCTCTTTAAGTATACTAATTCGGGCAGAATTAGGACACCCAGGAACTTTTATTGGAGATGACCAAATCTATAATGTAATTGTAACAGCACATGCTTTTATTATAATTTTCTTCATAGTTATGCCTATTTTAATTGGTGGCTTTGGAAATTGACTACTTCCTTTAATACTAGGGGCCCCTGATATAGCCTTTCCCCGTATAAATAATATAAGCTTTTGACTTTTACCCCCTTCTCTAACCCTTCTTCTTTCTAGTTCATTTGTAGAAAATGGGGCGGGTACAGGATGAACAGTATATCCCCCCTTATCTTCAAGTATTGCCCATAGTGGGGCCTCTGTTGACCTAGCCATTTTTTCCCTACATTTAGCCGGGGTATCCTCTATTTTAGGATCAGTTAATTTTATTACAACAGTAATTAATATACGATCAAAAGGAATTACTTTAGACCGTATACCTTTATTTGTTTGATCAATTGTAATTACAACTGTTCTTTTACTTCTTTCATTGCCAGTATTAGCAGGA---------------------------------------------------------------------------------------------
>Stictochironomus_devinctus|PCPP10-0785
-ACATTATATTTTATTTTTGGAGCATGATCCGGAATAGTAGGAACATCTCTAAGTATATTAATTCGAGCTGAATTAGGTCACCCTGGAACCTTTATTGGGGACGACCAAATTTATAATGTGGTTGTTACAGCCCATGCCTTTGTTATAATTTTTTTTATAGTAATACCTATTTTAATTGGAGGATTCGGTAATTGACTTCTTCCTTTAATATTAGGTGCCCCAGATATGGCTTTCCCCCGAATAAATAATATAAGTTTTTGATTATTACCCCCCTCTCTTTCTCTCCTTCTTTCTAGTTCATTTGTAGAAAATGGAGCAGGAACTGGATGAACAGTATATCCCCCTTTATCAGCTAGTATTGCCCACAGTGGGGCATCAGTCGATTTAGCTATTTTTTCCCTACATTTAGCTGGGGTCTCTTCTATTTTAGGTTCTGTAAATTTTATTACAACTGTAATCAATATGCGATCTAAGGGTATTACTTTAGACCGAATACCATTATTTGTTTGATCTATTGTTATTACTACGGTTCTTCTTCTTCTTTCTCTTCCAGTTTTAGCCGGAGCTATTACAATACTTTTAACAGACCGAAATTTAAACACTTCTTTCTTCGACCCAGCAGGAGGAGGAGACCCAATTTTATATCAACATTTA---
>Stictochironomus_sticticus|BIOUG17201-D06
----------TTTATTTTTGGGGCTTGATCTGGAATAGTGGGAACCTCTTTAAGTATACTAATTCGGGCAGAATTAGGACACCCAGGAACTTTTATTGGAGATGACCAAATCTATAATGTAATTGTAACAGCACATGCTTTTATTATAATTTTCTTCATAGTTATGCCTATTTTAATTGGTGGCTTTGGAAATTGACTACTTCCTTTAATACTAGGGGCCCCTGATATAGCCTTTCCCCGTATAAATAATATAAGCTTTTGACTTTTACCCCCTTCTCTAACCCTTCTTCTTTCTAGTTCATTTGTAGAAAATGGGGCGGGTACAGGATGAACAGTATATCCCCCCTTATCTTCAAGTATTGCCCATAGTGGGGCCTCTGTTGACCTAGCCATTTTTTCCCTACATTTAGCCGGGGTATCCTCTATTTTAGGATCAGTTAATTTTATTACAACAGTAATTAATATACGATCAAAAGGAATTACTTTAGACCGTATACCTTTATTTGTTTGATCAATTGTAATTACAACTGTTCTTTTACTTCTTTCATTGCCAGTATTAGCAGGAGCTATTACAATATTATTAACTGAC---------------------------------------------------------------------
>Stictochironomus_devinctus|BIOUG26830-D12
----------TTTATTTTTGGAGCATGATCCGGAATAGTAGGAACATCTCTAAGTATATTAATTCGAGCTGAATTAGGTCACCCTGGAACCTTTATTGGGGACGACCAAATTTATAATGTGGTTGTTACAGCCCATGCCTTTGTTATAATTTTTTTTATAGTAATACCTATTTTAATTGGAGGATTCGGTAATTGACTTCTTCCTTTAATATTAGGTGCCCCAGATATGGCTTTCCCCCGAATAAATAATATAAGTTTTTGATTATTACCCCCCTCTCTTTCTCTCCTTCTTTCTAGTTCATTTGTAGAAAATGGAGCAGGAACTGGATGAACAGTATATCCCCCTTTATCAGCTAGTATTGCCCACAGTGGGGCATCAGTCGATTTAGCTATTTTTTCCCTACATTTAGCTGGGGTCTCTTCTATTTTAGGTTCTGTAAATTTTATTACAACTGTAATCAATATGCGATCTAAGGGTATTACTTTAGACCGAATACCATTATTTGTTTGATCTATTGTTATTACTACGGTTCTTCTTCTTCTTTCTCTTCCAGTTTTAGCCGGAGCTATTACAATA---------------------------------------------------------------------------------
>Stictochironomus_sticticus|ZMUO.024316||MZ658667
-ACATTATATTTTATTTTTGGGGCTTGATCTGGAATAGTAGGAACTTCTTTAAGTATATTAATTCGAGCTGAATTAGGACACCCAGGAACTTTTATTGGGGATGACCAAATTTACAATGTAATTGTTACAGCACACGCTTTTATTATAATTTTTTTCATAGTTATACCTATTTTAATTGGAGGATTTGGTAATTGATTACTTCCATTAATACTTGGGGCCCCTGATATAGCCTTCCCCCGAATAAACAATATAAGTTTTTGACTATTACCCCCCTCTCTTTCGCTTCTTCTTTCTAGTTCAATTGTAGAAAATGGGGCAGGAACAGGATGAACAGTATACCCCCCACTTTCATCAAGTATCGCCCATAGAGGGGCCTCTGTAGATTTAGCTATTTTTTCTTTACATTTAGCTGGAATTTCATCAATTCTAGGATCCGTTAATTTTATTACAACCGTTATTAATATACGATCAAAAGGAATTACTCTTGACCGCATACCTTTATTTGTATGATCTATTGTAATTACAACTGTCCTCTTACTTTTATCTCTCCCCGTATTAGCAGGAGCTATCACTATGCTATTGACAGATCGAAATTTAAACACGTCCTTCTTTGACCCTGCTGGGGGAGGAGATCCTATTTTATATCAACACTTA---
>Stictochironomus_sticticus|BIOUG17201-C09
-ACATTATACTTTATTTTTGGGGCTTGATCTGGAATAGTGGGAACCTCTTTAAGTATACTAATTCGGGCAGAATTAGGACACCCAGGAACTTTTATTGGAGATGACCAAATCTATAATGTAATTGTAACAGCACATGCTTTTATTATAATTTTCTTCATAGTTATGCCTATTTTAATTGGTGGCTTTGGAAATTGACTACTTCCTTTAATACTAGGGGCTCCTGATATAGCCTTTCCCCGTATAAATAATATAAGCTTTTGACTTTTACCCCCTTCTCTAACCCTTCTTCTTTCTAGTTCATTTGTAGAAAATGGGGCGGGTACAGGATGAACAGTATATCCCCCCTTATCTTCAAGTATTGCCCATAGTGGGGCCTCTGTTGACCTAGCCATTTTTTCCCTACATTTAGCCGGGGTATCCTCTATTTTAGGATCAGTTAATTTTATTACAACAGTAATTAATATACGATCAAAAGGAATTACTTTAGACCGTATACCTTTATTTGTTTGATCAATTGTAATTACAACTGTTCTTTTACTTCTTTCATTGCCAGTATTAGCAGGAGCTATTACAATATTATTAACTGACCGAAATCTAAATACTTCATTTTTTGATCCTGCTGGTGGA------------------------------
>Stictochironomus_sticticus|BIOUG16688-A06
-------------ATTTTTGGGGCTTGATCTGGAATAGTGGGAACCTCTTTAAGTATACTAATTCGGGCAGAATTAGGACACCCAGGAACTTTTATTGGAGATGACCAAATCTATAATGTAATTGTAACAGCACATGCTTTTATTATAATTTTCTTCATAGTTATGCCTATTTTAATTGGTGGCTTTGGAAATTGACTACTTCCTTTAATACTAGGGGCCCCTGATATAGCCTTTCCCCGTATAAATAATATAAGCTTTTGACTTTTACCCCCTTCTCTAACCCTTCTTCTTTCTAGTTCATTTGTAGAAAATGGGGCGGGTACAGGATGAACAGTATATCCCCCCTTATCTTCAAGTATTGCCCATAGTGGGGCCTCTGTTGACCTAGCCATTTTTTCCCTACATTTAGCCGGGGTATCCTCTATTTTAGGATCAGTTAATTTTATTACAACAGTAATTAATATACGATCAAAAGGAATTACTTTAGACCGTATACCTTTATTTGTTTGATCAATTGTAATTACAACTGTTCTTTTACTTCTTTCATTGCCAGTATTAGCAGGAGCTATTACAATATTATTAACTGAC---------------------------------------------------------------------
>Stictochironomus_sticticus|BIOUG17015-D04
-ACATTATACTTTATTTTTGGGGCTTGATCTGGAATAGTGGGAACCTCTTTAAGTATACTAATTCGGGCAGAATTAGGACACCCAGGAACTTTTATTGGAGATGACCAAATCTATAATGTAATTGTAACAGCACATGCTTTTATTATAATTTTCTTCATAGTTATGCCTATTTTAATTGGTGGCTTTGGAAATTGACTACTTCCTTTAATACTAGGGGCCCCTGATATAGCCTTTCCCCGTATAAATAATATAAGCTTTTGACTTTTACCCCCTTCTCTAACCCTTCTTCTTTCTAGTTCATTTGTAGAAAATGGGGCGGGTACAGGATGAACAGTATATCCCCCCTTATCTTCAAGTATTGCCCATAGTGGGGCCTCTGTTGACCTAGCCATTTTTTCCCTACATTTAGCCGGGGTATCCTCTATTTTAGGATCAGTTAATTTTATTACAACAGTAATTAATATACGATCAAAAGGAATTACTTTAGACCGTATACCTTTATTTGTTTGATCAATTGTAATTACAACTGTTCTTTTACTTCTTTCATTGCCAGTATTAGCAGGA---------------------------------------------------------------------------------------------
>Stictochironomus_devinctus|BIOUG03245-H06
-ACATTATATTTTATTTTTGGAGCATGATCCGGAATAGTAGGAACATCTCTAAGTATATTAATTCGAGCTGAATTAGGTCACCCTGGAACCTTTATTGGGGACGACCAAATTTATAATGTGGTTGTTACAGCCCATGCCTTTGTTATAATTTTTTTTATAGTAATACCTATTTTAATTGGAGGATTCGGTAATTGACTTCTTCCTTTAATATTAGGTGCCCCAGATATGGCTTTCCCCCGAATAAATAATATAAGTTTTTGATTATTACCCCCCTCTCTTTCTCTCCTTCTTTCTAGTTCATTTGTAGAAAATGGAGCAGGAACTGGATGAACAGTATATCCCCCTTTATCAGCTAGTATTGCCCACAGTGGGGCATCAGTCGATTTAGCTATTTTTTCCCTACATTTAGCTGGGGTCTCTTCTATTTTAGGTTCTGTAAATTTTATTACAACTGTAATCAATATGCGATCTAAGGGTATTACTTTAGACCGAATACCATTATTTGTTTGATCTATTGTTATTACTACGGTTCTTCTTCTTCTTTCTCTTCCAGTTTTAGCCGGAGCTATTACAATACTTTTAACAGACCGAAATTTAAACACTTCTTTCTTCGAC------------------------------------------
>Stictochironomus_devinctus|BIOUG03245-G10
-ACATTATATTTTATTTTTGGAGCATGATCCGGAATAGTAGGAACATCTCTAAGTATATTAATTCGAGCTGAATTAGGTCACCCTGGAACCTTTATTGGGGACGACCAAATTTATAATGTGGTTGTTACAGCCCATGCCTTTGTTATAATTTTTTTTATGGTAATACCTATTTTAATTGGAGGGTTCGGTAATTGACTTCTTCCTTTAATATTAGGTGCCCCAGATATGGCTTTCCCCCGAATAAATAATATAAGTTTTTGATTATTACCCCCATCTCTTTCTCTCCTTCTTTCTAGTTCATTTGTAGAAAATGGAGCAGGAACTGGATGAACAGTATATCCCCCTTTATCAGCTAGTATTGCCCACAGTGGTGCATCAGTCGATTTAGCTATTTTTTCCCTACATTTAGCGGGGGTCTCTTCTATTTTAGGTTCTGTAAATTTTATTACAACTGTAATTAATATGCGATCTAAGGGTATTACTTTAGACCGAATACCGTTATTTGTTTGATCTATTGTTATTACTACAGTTCTTCTTCTTCTTTCTCTTCCAGTTTTAGCCGGAGCTATTACAATACTTTTAACAGACCGAAATTTAAACACTTCTTTCTTCGACCCAGCAGGAGGA------------------------------
>Stictochironomus_unguiculatus|HLC-26963
-ACATTATATTTTATTTTTGGAGCTTGATCTGGAATAGTTGGGACCTCTTTAAGTATATTAATTCGAGCCGAATTAGGACACCCTGGAACTTTTATTGGTGATGACCAAATTTACAACGTAATTGTTACAGCTCACGCTTTTATTATAATTTTTTTCATGGTTATACCTATTTTAATTGGAGGCTTTGGTAACTGACTTCTTCCCCTAATATTAGGTGCCCCTGACATAGCATTCCCTCGAATAAATAATATAAGTTTCTGATTATTACCCCCCTCCTTATCTCTTCTTCTTTCTAGTTCAATTGTAGAAAATGGAGCAGGAACCGGATGAACAGTATACCCCCCCTTATCTGCGAGCATTGCCCACAGTGGGGCTTCAGTTGATTTAGCTATTTTTTCCTTACATTTAGCAGGTATTTCCTCTATTTTAGGATCAGTTAATTTCATTACAACTGTTATTAACATACGCTCAAAAGGAATTACCTTAGACCGAATACCTTTATTTGTTTGATCAATTGTAATTACAACCATTCTTTTACTTCTATCTCTACCAGTTTTAGCAGGAGCTATCACTATACTATTAACCGATCGAAATTTAAATACCTCCTTCTTTGACCCTGCAGGAGGGGGAGACCCTATTTTATACCAACACCTA---
>Stictochironomus_sticticus|BIOUG17015-C01
----------TTTATTTTTGGGGCTTGATCTGGAATAGTGGGAACCTCTTTAAGTATACTAATTCGGGCAGAATTAGGACACCCAGGAACTTTTATTGGAGATGACCAAATCTATAATGTAATTGTAACAGCACATGCTTTTATTATAATTTTCTTCATAGTTATGCCTATTTTAATTGGTGGCTTTGGAAATTGACTACTTCCTTTAATACTAGGGGCCCCTGATATAGCCTTTCCCCGTATAAATAATATAAGCTTTTGACTTTTACCCCCTTCTCTAACCCTTCTTCTTTCTAGTTCATTTGTAGAAAATGGGGCGGGTACAGGATGAACAGTATATCCCCCCTTATCTTCAAGTATTGCCCATAGTGGGGCCTCTGTTGACCTAGCCATTTTTTCCCTACATTTAGCCGGGGTATCCTCTATTTTAGGATCAGTTAATTTTATTACAACAGTAATTAATATACGATCAAAAGGAATTACTTTAGACCGTATACCTTTATTTGTTTGATCAATTGTAATTACAACTGTTCTTTTACTTCTTTCATTGCCAGTATTAGCAGGAGCTATTACAATA---------------------------------------------------------------------------------
>Stictochironomus_unguiculatus|HLC-26961
-ACATTATATTTTATTTTTGGGGCTTGATCTGGAATAGTTGGGACCTCTTTAAGTATATTAATTCGAGCCGAATTAGGACACCCTGGAACTTTTATTGGTGATGACCAAATTTACAACGTAATTGTTACAGCTCACGCTTTTATTATAATTTTTTTCATGGTTATACCTATTTTAATTGGAGGCTTTGGTAACTGACTTCTTCCCCTAATATTAGGTGCCCCTGACATAGCATTCCCCCGAATAAATAATATAAGTTTCTGATTATTACCCCCCTCCCTATCTCTTCTTCTTTCTAGTTCAATTGTAGAAAATGGGGCAGGAACCGGATGAACAGTTTACCCCCCCTTATCTGCGAGCATTGCCCACAGTGGGGCTTCAGTTGATTTAGCTATTTTTTCCTTACATTTAGCAGGTATTTCCTCTATTCTAGGATCAGTTAATTTCATTACAACTGTTATTAACATACGCTCAAAAGGAATTACCTTAGACCGAATACCTTTATTTGTTTGATCAATTGTAATTACAACCATTCTTTTACTTCTATCTCTACCAGTTTTAGCAGGAGCTATCACTATACTATTAACCGATCGAAATTTAAATACCTCCTTCTTTGACCCTGCAGGAGGGGGGGACCCTATTTTATACCAACACCTA---
>Stictochironomus_unguiculatus|HLC-26960
-ACATTATATTTTATTTTTGGAGCTTGATCTGGAATAGTTGGGACCTCTTTAAGTATATTAATTCGAGCCGAATTAGGACACCCTGGAACTTTTATTGGTGATGACCAAATTTACAACGTAATTGTTACAGCTCACGCTTTTATTATAATTTTTTTCATGGTTATACCTATTTTAATTGGAGGCTTTGGTAACTGACTTCTTCCCCTAATATTAGGTGCCCCTGACATAGCATTCCCCCGAATAAATAATATAAGTTTCTGATTATTACCCCCCTCCTTATCTCTTCTTCTTTCTAGTTCAATTGTAGAAAATGGAGCAGGAACCGGATGAACAGTATACCCCCCCTTATCTGCGAGCATTGCCCACAGTGGGGCTTCAGTTGATTTAGCTATTTTTTCCTTACATTTAGCAGGTATTTCCTCTATTTTAGGATCAGTTAATTTCATTACAACTGTTATTAACATACGCTCAAAAGGAATTACCTTAGACCGAATACCTTTATTTGTTTGATCAATTGTAATTACAACCATTCTTTTACTTCTATCTCTACCAGTTTTAGCAGGAGCTATCACTATACTATTAACCGATCGAAATTTAAATACCTCCTTCTTTGACCCTGCAGGAGGGGGAGACCCTATTTTATACCAACACCTA---
>Stictochironomus_unguiculatus|HLC-26954
-ACATTATATTTTATTTTTGGAGCTTGATCTGGAATAGTTGGGACCTCTTTAAGTATATTAATTCGAGCCGAATTAGGACACCCTGGAACTTTTATTGGTGATGACCAAATTTACAACGTAATTGTTACAGCTCACGCTTTTATTATAATTTTTTTCATGGTTATACCTATTTTAATTGGAGGCTTTGGTAACTGACTTCTTCCCCTAATATTAGGTGCCCCTGACATAGCATTCCCCCGAATAAATAATATAAGTTTCTGATTATTACCCCCCTCCTTATCTCTTCTTCTTTCTAGTTCAATTGTAGAAAATGGAGCAGGAACCGGATGAACAGTATACCCCCCCTTATCTGCGAGCATTGCCCACAGTGGGGCTTCAGTTGATTTAGCTATTTTTTCCTTACATTTAGCAGGTATTTCCTCTATTTTAGGATCAGTTAATTTCATTACAACTGTTATTAACATACGCTCAAAAGGAATTACCTTAGACCGAATACCTTTATTTGTTTGATCAATTGTAATTACAACCATTCTTTTACTTCTATCTCTACCAGTTTTAGCAGGAGCTATCACTATACTATTAACCGATCGAAATTTAAATACCTCCTTCTTTGACCCTGCAGGAGGGGGAGACCCT---------------------
>Stictochironomus_unguiculatus|HLC-26953
-------------------------------------------------TTAAGTATATTAATTCGAGCCGAATTAGGACACCCTGGAACTTTTATTGGTGATGACCAAATTTACAACGTAATTGTTACAGCTCACGCTTTTATTATAATTTTTTTCATGGTTATACCTATTTTAATTGGAGGCTTTGGTAACTGACTTCTTCCCCTAATATTAGGTGCCCCTGACATAGCATTCCCCCGAATAAATAATATAAGTTTCTGATTATTACCCCCCTCCTTATCTCTTCTTCTTTCTAGTTCAATTGTAGAAAATGGAGCAGGAACCGGATGAACAGTATACCCCCCCTTATCTGCGAGCATTGCCCACAGTGGGGCTTCAGTTGATTTAGCTATTTTTTCCTTACATTTAGCAGGTATTTCCTCTATTTTAGGATCAGTTAATTTCATTACAACTGTTATTAACATACGCTCAAAAGGAATTACCTTAGACCGAATACCTTTATTTGTTTGATCAATTGTAATTACAACCATTCTTTTACTTCTATCTCTACCAGTTTTAGCAGGAGCTATCACTATACTATTAACCGATCGAAATTTAAATACCTCCTTC------------------------------------------------
>Stictochironomus_pictulus|AB838703|AB838703
-ACATTATATTTTATTTTTGGAGCTTGATCTGGAATAGTAGGAACCTCTTTAAGTATACTAATTCGGGCCGAATTAGGACACCCAGGTACTTTTATCGGAGACGATCAAATTTACAATGTAATTGTTACAGCACATGCTTTTATTATAATTTTTTTCATAGTTATGCCTATTTTAATCGGGGGATTTGGTAATTGACTCCTTCCTCTAATACTTGGAGCACCTGATATAGCATTTCCCCGAATAAATAATATAAGTTTTTGACTATTACCTCCCTCCCTTTCCCTTCTTCTTTCTAGCTCAATTGTAGAAAATGGGGCAGGAACAGGATGAACAGTTTACCCTCCTCTCTCATCAAGTATTGCGCACAGCGGTGCCTCTGTAGATTTAGCTATTTTCTCTTTACATTTAGCCGGAATTTCCTCAATTCTAGGATCAGTTAATTTTATTACAACTGTAATTAATATACGATCAAAAGGAATTACTCTTGATCGAATACCTTTATTTGTCTGATCTATTGTAATTACAACAGTTCTATTACTCCTATCTCTTCCTGTATTAGCAGGAGCTATTACTATATTATTAACAGATCGAAATTTAAATACATCCTTCTTTGACCCTGCTGGAGGAGGGGACCCTATTTTATACCAACACTTA---
>Stictochironomus_pictulus|AB838702|AB838702
-ACATTATATTTTATTTTTGGAGCTTGATCTGGAATAGTAGGAACCTCTTTAAGTATACTAATTCGGGCCGAATTAGGACACCCAGGTACTTTTATCGGAGACGATCAAATTTACAATGTAATTGTTACAGCACATGCTTTTATTATAATTTTTTTCATAGTTATGCCTATTTTAATCGGGGGATTTGGTAATTGACTCCTTCCTCTAATACTTGGAGCACCTGATATAGCATTTCCCCGAATAAATAATATAAGTTTTTGACTATTACCTCCCTCCCTTTCCCTTCTTCTTTCTAGCTCAATTGTAGAAAATGGGGCAGGAACAGGATGAACAGTTTACCCACCTCTCTCATCAAGTATTGCGCACAGCGGTGCCTCTGTAGATTTAGCTATTTTCTCTTTACATTTAGCCGGAATTTCCTCAATTCTAGGATCAGTTAATTTTATTACAACTGTAATTAATATACGATCAAAAGGAATTACTCTTGATCGAATACCTTTATTTGTCTGATCTATTGTAATTACAACAGTTCTATTACTCCTATCTCTTCCTGTATTAGCAGGAGCTATTACTATATTATTAACAGATCGAAATTTAAATACATCCTTCTTTGACCCTGCTGGAGGAGGGGACCCTATTTTATACCAACACTTA---
>Stictochironomus_sticticus|LC050945|LC050945
-ACATTATATTTTATTTTCGGAGCTTGATCCGGCATAGTAGGCACCTCCCTAAGTATGCTAATCCGAGCAGAATTAGGCCACCCAGGCACTTTTATTGGAGACGACCAAATTTATAACGTAATTGTAACAGCCCACGCTTTTATCATAATTTTTTTCATAGTTATACCTATTTTAATTGGAGGATTTGGTAACTGACTCCTTCCTTTAATATTAGGGGCCCCCGATATGGCCTTCCCTCGAATAAATAATATAAGCTTTTGACTATTGCCCCCCTCTTTATCTCTTCTTCTTTCTAGTTCAATTGTAGAAAATGGGGCAGGAACCGGTTGAACAGTTTACCCCCCACTATCTTCTAGAATTGCCCACAGTGGGGCTTCTGTTGACTTAGCTATTTTTTCGTTACATTTAGCGGGAATCTCCTCTATCTTAGGGTCTGTAAATTTTATTACAACAGTAATTAACATACGATCAAAAGGTATTACATTAGATCGAATACCCCTATTTGTATGATCAATCGTAATTACAACTGTTCTCTTACTTCTCTCTTTACCAGTTCTAGCGGGAGCTATTACCATACTACTAACAGACCGAAATTTAAATACATCTTTTTTTGATCCCGCCGGGGGCGGAGACCCTATCTTATACCAACACTTA---
>Stictochironomus_sticticus|LC050944|LC050944
-ACATTATATTTTATTTTCGGAGCCTGATCCGGCATAGTAGGCACCTCCCTAAGTATGCTAATTCGAGCAGAATTAGGCCACCCAGGCACTTTTATTGGAGACGACCAAATTTATAACGTAATTGTAACAGCCCACGCTTTTATCATAATTTTTTTCATAGTTATACCTATTTTAATTGGAGGATTTGGTAACTGACTCCTTCCTTTAATATTAGGGGCCCCCGATATGGCCTTCCCTCGAATAAATAATATAAGCTTTTGACTATTGCCCCCCTCTTTATCTCTTCTTCTTTCTAGTTCAATTGTAGAAAATGGGGCAGGAACCGGTTGAACAGTTTACCCCCCACTATCTTCTAGAATTGCCCACAGTGGGGCTTCTGTTGACTTAGCTATTTTTTCGTTACATTTAGCGGGAATCTCCTCTATCTTAGGGTCTGTAAATTTTATTACAACAGTAATTAACATACGATCAAAAGGTATTACATTAGATCGAATGCCCCTATTTGTATGATCAATCGTAATTACAACTGTTCTCTTACTTCTCTCTTTACCAGTTCTAGCGGGAGCTATTACCATACTACTAACAGACCGAAATTTAAATACATCTTTTTTTGATCCCGCCGGGGGCGGAGACCCTATCTTATACCAACACTTA---
>Stictochironomus_rosenschoeldi|ZMUO.024304
-ACATTATATTTTATTTTTGGAGCTTGATCTGGAATAGTAGGAACCTCCTTAAGTATATTAATTCGAGCCGAATTAGGCCATCCTGGAACTTTTATTGGTGATGACCAAATTTACAATGTAATTGTCACAGCTCACGCTTTTATTATAATTTTTTTCATGGTTATGCCTATTTTAATTGGAGGCTTTGGTAACTGACTTCTCCCTCTAATATTAGGTGCTCCTGATATAGCATTCCCACGAATAAATAATATAAGTTTCTGATTGTTACCCCCATCCCTATCTCTTCTTCTTTCTAGTTCAATTGTAGAAAATGGAGCGGGAACCGGATGAACGGTGTACCCTCCTTTATCGGCAAGCATTGCTCATAGTGGGGCTTCAGTTGATTTAGCTATCTTTTCCTTACATCTAGCAGGTATTTCCTCTATTTTAGGATCAGTTAATTTCATTACAACTGTAATTAACATACGCTCAAAAGGAATTACCTTAGACCGTATACCGTTATTTGTTTGATCAATTGTAATTACAACTATTCTTTTACTTCTCTCTCTACCAGTTTTAGCAGGAGCTATCACTATACTATTAACTGATCGAAATTTAAATACCTCTTTCTTCGACCCTGCGGGAGGGGGAGACCCCATTTTATACCAACACTTA---
>Stictochironomus_sticticus|LC050942|LC050942
-ACATTATATTTTATTTTCGGAGCTTGATCCGGCATAGTAGGCACCTCCCTAAGTATGCTAATCCGAGCAGAATTAGGCCACCCAGGCACTTTTATTGGAGACGACCAAATTTATAACGTAATTGTAACAGCCCACGCTTTTATCATAATTTTTTTCATAGTTATACCTATTTTAATTGGAGGATTTGGTAACTGACTCCTTCCTTTAATATTAGGGGCCCCCGATATGGCCTTCCCTCGAATAAATAATATAAGCTTTTGACTATTGCCCCCCTCTTTATCTCTTCTTCTTTCTAGTTCAATTGTAGAAAATGGGGCAGGAACCGGTTGAACAGTTTACCCCCCACTATCTTCTAGAATTGCCCACAGTGGGGCTTCTGTTGACTTAGCTATTTTTTCGTTACATTTAGCGGGAATCTCCTCTATCTTAGGGTCTGTAAATTTTATTACAACAGTAATTAACATACGATCAAAAGGTATTACATTAGATCGAATGCCCCTATTTGTATGATCAATCGTAATTACAACTGTTCTCTTACTTCTCTCTTTACCAGTTCTAGCGGGAGCTATTACCATACTACTAACAGACCGAAATTTAAATACATCTTTTTTTGATCCCGCCGGGGGCGGAGACCCTATCTTATACCAACACTTA---
>Stictochironomus_sticticus|LC050941|LC050941
-ACATTATATTTTATTTTCGGAGCTTGATCCGGCATAGTAGGCACCTCCCTAAGTATGCTAATCCGAGCAGAATTAGGCCACCCAGGCACTTTTATTGGAGACGACCAAATTTATAACGTAATTGTAACAGCCCACGCTTTTATCATAATTTTTTTCATAGTTATACCTATTTTAATTGGAGGATTTGGTAACTGACTCCTTCCTTTAATATTAGGGGCCCCCGATATGGCCTTCCCTCGAATAAATAATATAAGCTTTTGACTATTGCCCCCCTCTTTATCTCTTCTTCTTTCTAGTTCAATTGTAGAAAATGGGGCAGGAACCGGTTGAACAGTTTACCCTCCACTATCTTCTAGAATTGCCCACAGTGGGGCTTCTGTTGACTTAGCTATTTTTTCGTTACATTTAGCGGGAATCTCCTCTATCTTAGGGTCTGTAAATTTTATTACAACAGTAATTAACATACGATCAAAAGGTATTACATTAGATCGAATGCCCCTATTTGTATGATCAATCGTAATTACAACTGTTCTCTTACTTCTCTCTTTACCAGTTCTAGCGGGAGCTATTACCATACTACTAACAGACCGAAATTTAAATACATCTTTTTTTGATCCCGCCGGGGGCGGAGACCCTGTCTTATACCAACACTTA---
>Stictochironomus_devinctus|KP954648|KP954648
TACATTATATTTTATTTTTGGAGCATGATCCGGAATAGTAGGAACATCTCTAAGTATATTAATTCGAGCTGAATTAGGTCACCCTGGAACCTTTATTGGGGACGACCAAATTTATAATGTGGTTGTTACAGCCCATGCCTTTGTTATAATTTTTTTTATGGTAATACCTATTTTAATTGGAGGGTTCGGTAATTGACTTCTTCCTTTAATATTAGGTGCCCCAGATATGGCTTTCCCCCGAATAAATAATATAAGTTTTTGATTATTACCCCCATCTCTTTCTCTCCTTCTTTCTAGTTCATTTGTAGAAAATGGAGCAGGAACTGGATGAACAGTATATCCCCCTTTATCAGCTAGTATTGCCCACAGTGGTGCATCAGTCGATTTAGCTATTTTTTCCCTACATTTAGCAGGGGTCTCTTCTATTTTAGGTTCTGTAAATTTTATTACAACTGTAATTAATATGCGATCTAAGGGTATTACTTTAGACCGAATACCGTTATTTGTTTGATCTATTGTTATTACTACAGTTCTTCTTCTTCTTTCTCTTCCAGTTTTAGCCGGAGCTATTACAATACTTTTAACAGACCGAAATTTAAACACTTCTTTCTTCGACCCAGCAGGAGGAGGGGACCCGGTTTTATATCAACATTTATTT
>Stictochironomus_devinctus|KP954647|KP954647
TACATTATATTTTATTTTTGGAGCATGATCCGGAATAGTAGGAACATCTCTAAGTATATTAATTCGAGCTGAATTAGGTCACCCTGGAGCCTTTATTGGGGACGACCAAATTTATAATGTGGTTGTTACAGCCCATGCCTTTGTTATAATTTTTTTTATAGTAATACCTATTTTAATTGGAGGATTCGGTAATTGACTTCTTCCTTTAATATTAGGTGCCCCAGATATGGCTTTCCCCCGAATAAATAATATAAGTTTTTGATTATTACCCCCCTCTCTTTCTCTCCTTCTTTCTAGTTCATTTGTAGAAAATGGAGCAGGAACTGGATGAACAGTATATCCCCCTTTATCAGCTAGTATTGCCCACAGTGGGGCATCAGTCGATTTAGCTATTTTTTCCCTACATTTAGCTGGGGTCTCTTCTATTTTAGGTTCTGTAAATTTTATTACAACTGTAATCAATATGCGATCTAAGGGTATTACTTTAGACCGAATACCATTATTTGTTTGATCTATTGTTATTACTACGGTTCTTCTTCTTCTTTCTCTTCCAGTTTTAGCCGGAGCTATTACAATACTTTTAACAGACCGAAATTTAAACACTTCTTTCTTCGACCCAGCAGGAGGAGGAGACCCAATTTTATATCAACATTTATTT
>Stictochironomus_sticticus|BIOUG16883-A11
----------------------------------------GGAACCTCTTTAAGTATACTAATTCGGGCAGAATTAGGACACCCAGGAACTTTTATTGGAGATGACCAAATCTATAATGTAATTGTAACAGCACATGCTTTTATTATAATTTTCTTCATAGTTATGCCTATTTTAATTGGTGGCTTTGGAAATTGACTACTTCCTTTAATACTAGGGGCCCCTGATATAGCCTTTCCCCGTATAAATAATATAAGCTTTTGACTTTTACCCCCTTCTCTAACCCTTCTTCTTTCTAGTTCATTTGTAGAAAATGGGGCGGGTACAGGATGAACAGTATATCCCCCCTTATCTTCAAGTATTGCCCATAGTGGGGCCTCTGTTGACCTAGCCATTTTTTCCCTACATTTAGCCGGGGTATCCTCTATTTTAGGATCAGTTAATTTTATTACAACAGTAATTAATATACGATCAAAAGGAATTACTTTAGACCGTATACCTTTATTTGTTTGATCAATTGTAATTACAACTGTTCTTTTACTTCTTTCATTGCCAGTATTAGCAGGA---------------------------------------------------------------------------------------------
>Stictochironomus_sticticus|BIOUG16687-E04
-ACATTATACTTTATTTTTGGGGCTTGAT-TGGAATAGTGGGAACCTCTTTAAGTATACTAATTCGGGCAGAATTAGG-CACCCAGGAACTTTTATTGGAGATGACCAAAT-TATAATGTAATTGT-ACAGCACATGCTTTTATTATAATTTTCTTCATAGTTATGCCTATTTTAATTGGTGGCTTTGGAAATTGACTACTTCCTTTAATACTAGGGGCCCCTGATATAGCCTTTCCCCGTATAAATAATATAAGCTTTTGACTTTTACCCCCTTCTCTAACCCTTCTTCTTTCTAGTTCATTTGTAGAAAATGGGGCGGGTACAGGATGAACAGTATATCCCCCCTTATCTTCAAGTATTGCCCATAGTGGGGCCTCTGTTGACCTAGCCATTTTTTCCCTACATTTAGCCGGGGTATCCTCTATTTTAGGATCAGTTAATTTTATTACAACAGTAATTAATATACGATCAAAAGGAATTACTTTAGACCGTATACCTTTATTTGTTTGATCAATTGTAATTACAACTGTTCTTTTACTTCTTTCATTGCCAGTATTAGCAGGAGCTATTACAATATTATTAACTGACCGAAATCTAAATACTTCATTT------------------------------------------------
>Stictochironomus_sticticus|BIOUG17204-G02
----------TTTATTTTTGGGGCTTGATCTGGAATAGTGGGAACCTCTTTAAGTATACTAATTCGGGCAGAATTAGGACACCCAGGAACTTTTATTGGAGATGACCAAATCTATAATGTAATTGTAACAGCACATGCTTTTATTATAATTTTCTTCATAGTTATGCCTATTTTAATTGGTGGCTTTGGAAATTGACTACTTCCTTTAATACTAGGGGCCCCTGATATAGCCTTTCCCCGTATAAATAATATAAGCTTTTGACTTTTACCCCCTTCTCTAACCCTTCTTCTTTCTAGTTCATTTGTAGAAAATGGGGCGGGTACAGGATGAACAGTATATCCCCCCTTATCTTCAAGTATTGCCCATAGTGGGGCCTCTGTTGACCTAGCCATTTTTTCCCTACATTTAGCCGGGGTATCCTCTATTTTAGGATCAGTTAATTTTATTACAACAGTAATTAATATACGATCAAAAGGAATTACTTTAGACCGTATACCTTTATTTGTTTGATCAATTGTAATTACAACTGTTCTTTTACTTCTTTCATTGCCAGTATTAGCAGGAGCTATTACAATATTATTAACTGACCGA------------------------------------------------------------------
>Stictochironomus_devinctus|BIOUG09831-B05
TACATTATATTTTATTTTTGGAGCATGATCCGGAATAGTAGGAACATCTCTAAGTATATTAATTCGAGCTGAATTAGGTCACCCTGGAACCTTTATTGGGGACGACCAAATTTATAATGTGGTTGTTACAGCCCATGCCTTTGTTATAATTTTTTTTATAGTAATACCTATTTTAATTGGAGGATTCGGTAATTGACTTCTTCCTTTAATATTAGGTGCCCCAGATATGGCTTTCCCCCGAATAAATAATATAAGTTTTTGATTATTACCCCCCTCTCTTTCTCTCCTTCTTTCTAGTTCATTTGTAGAAAATGGAGCAGGAACTGGATGAACAGTATATCCCCCTTTATCAGCTAGTATTGCCCACAGTGGGGCATCAGTCGATTTAGCTATTTTTTCCCTACATTTAGCTGGGGTCTCTTCTATTTTAGGTTCTGTAAATTTTATTACAACTGTAATCAATATGCGATCTAAGGGTATTACTTTAGACCGAATACCATTATTTGTTTGATCTATTGTTATTACTACGGTTCTTCTTCTTCTTTCTCTTCCAGTTTTAGCCGGAGCTATTACAATACTTTTAACAGAC---------------------------------------------------------------------
>Stictochironomus_sticticus|BIOUG17162-H11
-------------------------TGATCTGGAATAGTGGGAACCTCTTTAAGTATACTAATTCGGGCAGAATTAGGACACCCAGGAACTTTTATTGGAGATGACCAAATCTATAATGTAATTGTAACAGCACATGCTTTTATTATAATTTTCTTCATAGTTATGCCTATTTTAATTGGTGGCTTTGGAAATTGACTACTTCCTTTAATACTAGGGGCCCCTGATATAGCCTTTCCCCGTATAAATAATATAAGCTTTTGACTTTTACCCCCTTCTCTAACCCTTCTTCTTTCTAGTTCATTTGTAGAAAATGGGGCGGGTACAGGATGAACAGTATATCCCCCCTTATCTTCAAGTATTGCCCATAGTGGGGCCTCTGTTGACCTAGCCATTTTTTCCCTACATTTAGCCGGGGTATCCTCTATTTTAGGATCAGTTAATTTTATTACAACAGTAATTAATATACGATCAAAAGGAATTACTTTAGACCGTATACCTTTATTTGTTTGATCAATTGTAATTACAACTGTTCTTTTACTTCTTTCATTGCCAGTATTAGCAGGAGCTATTACAATATTATTAACTGAC---------------------------------------------------------------------
>Stictochironomus_sticticus|BIOUG17014-F04
-------------ATTTTTGGGGCTTGATCTGGAATAGTGGGAACCTCTTTAAGTATACTAATTCGGGCAGAATTAGGACACCCAGGAACTTTTATTGGAGATGACCAAATCTATAATGTAATTGTAACAGCACATGCTTTTATTATAATTTTCTTCATAGTTATGCCTATTTTAATTGGTGGCTTTGGAAATTGACTACTTCCTTTAATACTAGGGGCCCCTGATATAGCCTTTCCCCGTATAAATAATATAAGCTTTTGACTTTTACCCCCTTCTCTAACCCTTCTTCTTTCTAGTTCATTTGTAGAAAATGGGGCGGGTACAGGATGAACAGTATATCCCCCCTTATCTTCAAGTATTGCCCATAGTGGGGCCTCTGTTGACCTAGCCATTTTTTCCCTACATTTAGCCGGGGTATCCTCTATTTTAGGATCAGTTAATTTTATTACAACAGTAATTAATATACGATCAAAAGGAATTACTTTAGACCGTATACCTTTATTTGTTTGATCAATTGTAATTACAACTGTTCTTTTACTTCTTTCATTGCCAGTATTAGCAGGAGCTATTACAATA---------------------------------------------------------------------------------
>Stictochironomus_sticticus|BIOUG17014-F02
-ACATTATACTTTATTTTTGGGGCTTGATCTGGAATAGTGGGAACCTCTTTAAGTATACTAATTCGGGCAGAATTAGGACACCCAGGAACTTTTATTGGAGATGACCAAATCTATAATGTAATTGTAACAGCACATGCTTTTATTATAATTTTCTTCATAGTTATGCCTATTTTAATTGGTGGCTTTGGAAATTGACTACTTCCTTTAATACTAGGGGCCCCTGATATAGCCTTTCCCCGTATAAATAATATAAGCTTTTGACTTTTACCCCCTTCTCTAACCCTTCTTCTTTCTAGTTCATTTGTAGAAAATGGGGCGGGTACAGGATGAACAGTATATCCCCCCTTATCTTCAAGTATTGCCCATAGTGGGGCCTCTGTTGACCTAGCCATTTTTTCCCTACATTTAGCCGGGGTATCCTCTATTTTAGGATCAGTTAATTTTATTACAACAGTAATTAATATACGATCAAAAGGAATTACTTTAGACCGTATACCTTTATTTGTTTGATCAATTGTAATTACAACTGTTCTTTTACTTCTTTCATTGCCAGTATTAGCAGGAGCTATTACAATATTATTAACT------------------------------------------------------------------------
>Stictochironomus_devinctus|BIOUG01241-G05
-ACATTATATTTTATTTTTGGAGCATGATCCGGAATAGTGGGAACATCTCTAAGTATATTAATTCGAGCTGAATTAGGTCACCCTGGAACCTTTATTGGAGACGACCAAATTTATAATGTGGTTGTTACAGCCCATGCTTTTGTTATAATTTTTTTTATAGTAATGCCTATTTTAATTGGGGGATTCGGTAATTGACTTCTTCCTTTAATATTAGGTGCCCCAGATATGGCTTTCCCCCGAATAAATAATATAAGTTTTTGATTATTACCCCCATCTCTTTCTCTCCTTCTTTCTAGTTCATTTGTAGAAAATGGAGCAGGAACTGGATGAACAGTATATCCCCCTTTATCAGCTAGTATTGCCCACAGTGGTGCATCAGTCGATTTAGCTATTTTTTCCCTACATTTAGCGGGGGTCTCTTCTATTTTAGGTTCTGTAAATTTTATTACAACTGTAATTAATATACGATCTAAGGGTATTACTTTAGACCGAATACCATTATTTGTTTGATCTATTGTTATTACTACAGTTCTTCTTCTTCTTTCTCTTCCAGTTTTAGCCGGAGCTATTACAATGCTTTTAACAGACCGAAATTTAAACACTTCTTTCTTCGACCCAGCAGGAGGAGGAGACCCAATTTTATATCAACATTTA---
>Stictochironomus_sticticus|BIOUG16882-F04
-ACATTATACTTTATTTTTGGGGCTTGATCTGGAATAGTGGGAACCTCTTTAAGTATACTAATTCGGGCAGAATTAGGACACCCAGGAACTTTTATTGGAGATGACCAAATCTATAATGTAATTGTAACAGCACATGCTTTTATTATAATTTTCTTCATAGTTATGCCTATTTTAATTGGTGGCTTTGGAAATTGACTACTTCCTTTAATACTAGGGGCCCCTGATATAGCCTTTCCCCGTATAAATAATATAAGCTTTTGACTTTTACCCCCTTCTCTAACCCTTCTTCTTTCTAGTTCATTTGTAGAAAATGGGGCGGGTACAGGATGAACAGTATATCCCCCCTTATCTTCAAGTATTGCCCATAGTGGGGCCTCTGTTGACCTAGCCATTTTTTCCCTACATTTAGCCGGGGTATCCTCTATTTTAGGATCAGTTAATTTTATTACAACAGTAATTAATATACGATCAAAAGGAATTACTTTAGACCGTATACCTTTATTTGTTTGATCAATTGTAATTACAACTGTTCTTTTACTTCTTTCATTGCCAGTATTAGCAGGAGCTATTACAATATTATTAACTGACCGAAAT---------------------------------------------------------------
>Stictochironomus_sticticus|CHARS00150-G03
----TTATACTTTATTTTTGGGGCTTGATCTGGAATAGTGGGAACCTCTTTAAGTATACTAATTCGGGCAGAATTAGGACACCCAGGAACTTTTATTGGAGATGACCAAATCTATAATGTAATTGTAACAGCACATGCTTTTATTATAATTTTCTTCATAGTTATGCCTATTTTAATTGGTGGCTTTGGAAATTGACTACTTCCTTTAATACTAGGGGCCCCTGATATAGCCTTTCCCCGTATAAATAATATAAGCTTTTGACTTTTACCCCCTTCTCTAACCCTTCTTCTTTCTAGTTCATTTGTAGAAAATGGGGCGGGTACAGGATGAACAGTATATCCCCCCTTATCTTCAAGTATTGCCCATAGTGGGGCCTCTGTTGACCTAGCCATTTTTTCCCTACATTTAGCCGGGGTATCCTCTATTTTAGGATCAGTTAATTTTATTACAACAGTAATTAATATACGATCAAAAGGAATTACTTTAGACCGTATACCTTTATTTGTTTGATCAATTGTAATTACAACTGTTCTTTTACTTCTTTCATTGCCAGTATTAGCAGGAGCTATTACAATATTATTAACTGACCGAAATCTAAATACTTCATTTTTTGATCCTGCTGGTGGAGGCGACCCTATTTTATACCAACACTTA---
>Stictochironomus_sticticus|BIOUG17014-C11
----------------------------------ATAGTGGGAACCTCTTTAAGTATACTAATTCGGGCAGAATTAGGACACCCAGGAAC-TTTATTGGAGATGACCAAATCTATAATGTAATTGTAACAGCACATGCTTTTATTATAATTTTCTTCATAGTTATGCCTATTTTAATTGGTGGCTTTGGAAATTGA-TACTTCCTTTAATACTAGGGGCCCCTGATATAGCCTTTCCCCGTATAAATAATATAAGCTTTTGACTTTTACCCCCTTCTCTAACCCTTCTTCTTTCTAGTTCATTTGTAGAAAATGGGGCGGGTACAGGATGAACAGTATATCCCCCCTTATCTTCAAGTATTGCCCATAGTGGGGCCTCTGTTGACCTAGCCATTTTTTCCCTACATTTAGCCGGGGTATCCTCTATTTTAGGATCAGTTAATTTTATTACAACAGTAATTAATATACGATCAAAAGGAATTACTTTAGACCGTATACCTTTATTTGTTTGATCAATTGTAATTACAACTGTTCTTTTACTTCTTTCA---------------------------------------------------------------------------------------------------------------
>Stictochironomus_sticticus|BIOUG17162-C12
----------TTTATTTTTGGGGCTTGATCTGGAATAGTGGGAACCTCTTTAAGTATACTAATTCGGGCAGAATTAGGACACCCAGGAACTTTTATTGGAGATGACCAAATCTATAATGTAATTGTAACAGCACATGCTTTTATTATAATTTTCTTCATAGTTATGCCTATTTTAATTGGTGGCTTTGGAAATTGACTACTTCCTTTAATACTAGGGGCCCCTGATATAGCCTTTCCCCGTATAAATAATATAAGCTTTTGACTTTTACCCCCTTCTCTAACCCTTCTTCTTTCTAGTTCATTTGTAGAAAATGGGGCGGGTACAGGATGAACAGTATATCCCCCCTTATCTTCAAGTATTGCCCATAGTGGGGCCTCTGTTGACCTAGCCATTTTTTCCCTACATTTAGCCGGGGTATCCTCTATTTTAGGATCAGTTAATTTTATTACAACAGTAATTAATATACGATCAAAAGGAATTACTTTAGACCGTATACCTTTATTTGTTTGATCAATTGTAATTACAACTGTTCTTTTACTTCTTTCATTGCCAGTATTAGCAGGAGCTATTACAATATTATTAACTGACCGAAAT---------------------------------------------------------------
>Stictochironomus_sticticus|BIOUG17014-A11
-------------------------------------------------TTAAGTATACTAATTCGGGCAGAATTAGGACACCCAGGAACTTTTATTGGAGATGACCAAATCTATAATGTAATTGTAACAGCACATGCTTTTATTATAATTTTCTTCATAGTTATGCCTATTTTAATTGGTGGCTTTGGAAATTGACTACTTCCTTTAATACTAGGGGCCCCTGATATAGCCTTTCCCCGTATAAATAATATAAGCTTTTGACTTTTACCCCCTTCTCTAACCCTTCTTCTTTCTAGTTCATTTGTAGAAAATGGGGCGGGTACAGGATGAACAGTATATCCCCCCTTATCTTCAAGTATTGCCCATAGTGGGGCCTCTGTTGACCTAGCCATTTTTTCCCTACATTTAGCCGGGGTATCCTCTATTTTAGGATCAGTTAATTTTATTACAACAGTAATTAATATACGATCAAAAGGAATTACTTTAGACCGTATACCTTTATTTGTTTGATCAATTGTAATTACAACTGTTCTTTTACTTCTTTCATTGCCAGTATTAGCAGGAGCTATTACAATATTATTAACTGACCGAAATCTAAATACTTCATTT------------------------------------------------
>Stictochironomus_rosenschoeldi|Finnmark527
-ACATTATATTTTATTTTTGGGGCTTGATCTGGAATAGTAGGAACCTCCTTAAGTATGTTAATTCGAGCCGAATTAGGCCATCCTGGAACTTTTATTGGTGATGACCAAATTTATAATGTAATTGTTACAGCTCACGCTTTTATTATAATTTTTTTCATGGTTATACCTATTTTAATTGGAGGCTTTGGTAATTGACTTCTCCCTCTAATATTAGGTGCTCCTGATATAGCATTCCCACGAATAAATAATATAAGTTTCTGACTGTTACCTCCATCCCTATCTCTTCTTCTTTCTAGTTCAATTGTAGAAAATGGGGCGGGAACCGGATGAACGGTATACCCTCCTTTATCGGCAAGCATTGCTCATAGTGGGGCTTCAGTTGATTTAGCTATCTTTTCCTTACATCTAGCAGGTATTTCCTCTATTTTAGGATCGGTTAATTTCATTACAACTGTAATTAACATACGCTCAAAAGGAATTACCTTAGACCGTATACCTTTATTTGTTTGATCAATTGTAATTACGACTATTCTTTTACTTCTCTCTCTACCAGTTTTAGCAGGAGCTATCACTATACTATTAACTGATCGAAATTTAAATACCTCTTTCTTCGACCCCGCAGGGGGGGGAGACCCCATTTTATACCAACACTTA---
>Stictochironomus_sticticus|BIOUG17013-E12
-ACATTATACTTTATTTTTGGGGCTTGATCTGGAATAGTGGGAACCTCTTTAAGTATA-TAATTCGGGCAGAATTAGGACACCCAGGAACTTTTATTGGAGATGACCAAATCTATAATGTAATTGTAACAGCACATGCTTTTATTATAATTTTCTTCATAGTTATGCCTATTTTAATTGGTGGCTTTGGAAATTGACTACTTCCTTTAATACTAGGGGCCCCTGATATAGCCTTTCCCCGTATAAATAATATAAGCTTTTGACTTTTACCCCCTTCTCTAACCCTTCTTCTTTCTAGTTCATTTGTAGAAAATGGGGCGGGTACAGGATGAACAGTATATCCCCCCTTATCTTCAAGTATTGCCCATAGTGGGGCCTCTGTTGACCTAGCCATTTTTTCCCTACATTTAGCCGGGGTATCCTCTATTTTAGGATCAGTTAATTTTATTACAACAGTAATTAATATACGATCAAAAGGAATTACTTTAGACCGTATACCTTTATTTGTTTGATCAATTGTAATTACAACTGTTCTTTTACTTCTTTCATTGCCAGTATTAGCAGGAGCTATTACAATATTATTAACTGACCGAAATCTAAATACT------------------------------------------------------
>Stictochironomus_sticticus|BIOUG16881-G02
-ACATTATACTTTATTTTTGGGGCTTGATCTGGAATAGTGGGAACCTCTTTAAGTATACTAATTCGGGCAGAATTAGGACACCCAGGAACTTTTATTGGAGATGACCAAATCTATAATGTAATTGTAACAGCACATGCTTTTATTATAATTTTCTTCATAGTTATGCCTATTTTAATTGGTGGCTTTGGAAATTGACTACTTCCTTTAATACTAGGGGCCCCTGATATAGCCTTTCCCCGTATAAATAATATAAGCTTTTGACTTTTACCCCCTTCTCTAACCCTTCTTCTTTCTAGTTCATTTGTAGAAAATGGGGCGGGTACAGGATGAACAGTATATCCCCCCTTATCTTCAAGTATTGCCCATAGTGGGGCCTCTGTTGACCTAGCCATTTTTTCCCTACATTTAGCCGGGGTATCCTCTATTTTAGGATCAGTTAATTTTATTACAACAGTAATTAATATACGATCAAAAGGAATTACTTTAGACCGTATACCTTTATTTGTTTGATCAATTGTAATTACAACTGTTCTTTTACTTCTTTCATTGCCAGTATTAGCAGGAGCTATTACAATATTATTAACTGACCGAAATCTAAAT---------------------------------------------------------
>Stictochironomus_devinctus|BIOUG03219-H10
-ACATTATATTTTATTTTTGGAGCATGATCCGGAATAGTAGGAACATCTCTAAGTATATTAATTCGAGCTGAATTAGGTCACCCTGGAACCTTTATTGGGGACGACCAAATTTATAATGTGGTTGTTACAGCCCATGCCTTTGTTATAATTTTTTTTATAGTAATACCTATTTTAATTGGAGGATTCGGTAATTGACTTCTTCCTTTAATATTAGGTGCCCCAGATATGGCTTTCCCCCGAATAAATAATATAAGTTTTTGATTATTACCCCCCTCTCTTTCTCTCCTTCTTTCTAGTTCATTTGTAGAAAATGGAGCAGGAACTGGATGAACAGTATATCCCCCTTTATCAGCTAGTATTGCCCACAGTGGGGCATCAGTCGATTTAGCTATTTTTTCCCTACATTTAGCTGGGGTCTCTTCTATTTTAGGTTCTGTAAATTTTATTACAACTGTAATCAATATGCGATCTAAGGGTATTACTTTAGACCGAATACCATTATTTGTTTGATCTATTGTTATTACTACGGTTCTTCTTCTTCTTTCTCTTCCAGTTTTAGCCGGAGCTATTACAATACTTTTAACAGACCGAAATTTAAACACTTCTTTCTTCGACCCAGCAGGAGGAGGA---------------------------
>Stictochironomus_sticticus|BIOUG17013-D09
-ACATTATACTTTATTTTTGGGGCTTGATCTGGAATAGTGGGAACCTCTTTAAGTATACTAATTCGGGCAGAATTAGGACACCCAGGAACTTTTATTGGAGATGACCAAATCTATAATGTAATTGTAACAGCACATGCTTTTATTATAATTTTCTTCATAGTTATGCCTATTTTAATTGGTGGCTTTGGAAATTGACTACTTCCTTTAATACTAGGGGCCCCTGATATAGCCTTTCCCCGTATAAATAATATAAGCTTTTGACTTTTACCCCCTTCTCTAACCCTTCTTCTTTCTAGTTCATTTGTAGAAAATGGGGCGGGTACAGGATGAACAGTATATCCCCCCTTATCTTCAAGTATTGCCCATAGTGGGGCCTCTGTTGACCTAGCCATTTTTTCCCTACATTTAGCCGGGGTATCCTCTATTTTAGGATCAGTTAATTTTATTACAACAGTAATTAATATACGATCAAAAGGAATTACTTTAGACCGTATACCTTTATTTGTTTGATCAATTGTAATTACAACTGTTCTTTTACTTCTTTCATTGCCAGTATTAGCAGGAGCTATTACAATATTATTAACTGACCGAAATCTAAATACTTCATTT------------------------------------------------
>Stictochironomus_sticticus|BIOUG17199-B05
-------------ATTTTTGGGGCTTGATCTGGAATAGTGGGAACCTCTTTAAGTATACTAATTCGGGCAGAATTAGGACACCCAGGAACTTTTATTGGAGATGACCAAATCTATAATGTAATTGTAACAGCACATGCTTTTATTATAATTTTCTTCATAGTTATGCCTATTTTAATTGGTGGCTTTGGAAATTGACTACTTCCTTTAATACTAGGGGCCCCTGATATAGCCTTTCCCCGTATAAATAATATAAGCTTTTGACTTTTACCCCCTTCTCTAACCCTTCTTCTTTCTAGTTCATTTGTAGAAAATGGGGCGGGTACAGGATGAACAGTATATCCCCCCTTATCTTCAAGTATTGCCCATAGTGGGGCCTCTGTTGACCTAGCCATTTTTTCCCTACATTTAGCCGGGGTATCCTCTATTTTAGGATCAGTTAATTTTATTACAACAGTAATTAATATACGATCAAAAGGAATTACTTTAGACCGTATACCTTTATTTGTTTGATCAATTGTAATTACAACTGTTCTTTTACTTCTTTCATTGCCAGTATTAGCAGGAGCTATTACAATATTATTA---------------------------------------------------------------------------
>Stictochironomus_devinctus|BIOUG26977-D03
-ACATTATATTTTATTTTTGGAGCATGGTCCGGAATAGTAGGAACATCTCTAAGTATATTAATTCGAGCTGAATTAGGTCACCCTGGAACCTTTATTGGAGACGACCAAATTTATAATGTGGTTGTTACAGCCCATGCCTTTGTTATAATTTTTTTTATGGTAATACCTATTTTAATTGGAGGGTTCGGTAATTGACTTCTTCCTTTAATATTAGGTGCCCCAGATATGGCTTTCCCCCGAATAAATAATATAAGTTTTTGATTATTACCCCCATCTCTTTCTCTCCTTCTTTCTAGTTCATTTGTAGAAAATGGAGCAGGAACTGGATGAACAGTATATCCCCCTTTATCAGCTAGTATTGCCCACAGTGGTGCATCAGTCGATTTAGCTATTTTTTCCCTACATTTAGCAGGGGTCTCTTCTATTTTAGGTTCTGTAAATTTTATTACAACTGTAATTAATATGCGATCTAAGGGTATTACTTTAGACCGAATACCGTTATTTGTTTGATCTATTGTTATTACTACAGTTCTTCTTCTTCTTTCTCTT------------------------------------------------------------------------------------------------------------
>Stictochironomus_sticticus|BIOUG17013-C06
-------------------------------------GTGGGAACCTCTTTAAGTATACTAATTCGGGCAGAATTAGGACACCCAGGAACTTTTATTGGAGATGACCAAATCTATAATGTAATTGTAACAGCACATGCTTTTATTATAATTTTCTTCATAGTTATGCCTATTTTAATTGGTGGCTTTGGAAATTGACTACTTCCTTTAATACTAGGGGCCCCTGATATAGCCTTTCCCCGTATAAATAATATAAGCTTTTGACTTTTACCCCCTTCTCTAACCCTTCTTCTTTCTAGTTCATTTGTAGAAAATGGGGCGGGTACAGGATGAACAGTATATCCCCCCTTATCTTCAAGTATTGCCCATAGTGGGGCCTCTGTTGACCTAGCCATTTTTTCCCTACATTTAGCCGGGGTATCCTCTATTTTAGGATCAGTTAATTTTATTACAACAGTAATTAATATACGATCAAAAGGAATTACTTTAGACCGTATACCTTTATTTGTTTGATCAATTGTAATTACAACTGTTCTTTTACTTCTTTCATTGCCAGTATTAGCAGGA---------------------------------------------------------------------------------------------
>Stictochironomus_sticticus|BIOUG16965-H10
-------------ATTTTTGGGGCTTGATCTGGAATAGTGGGAACCTCTTTAAGTATACTAATTCGGGCAGAATTAGG-CACCCAGGAACTTTTAT-GGAGATGACCAAATCTATAATGTAATTGTAACAGCACATGCTTTTATTATAATTTTCTTCATAGTTATGCCTATTTTAATTGGTGGCTTTGGAAATTGACTACTTCCTTTAATACTAGGGGCCCCTGATATAGCCTTTCCCCGTATAAATAATATAAGCTTTTGACTTTTACCCCCTTCTCTAACCCTTCTTCTTTCTAGTTCATTTGTAGAAAATGGGGCGGGTACAGGATGAACAGTATATCCCCCCTTATCTTCAAGTATTGCCCATAGTGGGGCCTCTGTTGACCTAGCCATTTTTTCCCTACATTTAGCCGGGGTATCCTCTATTTTAGGATCAGTTAATTTTATTACAACAGTAATTAATATACGATCAAAAGGAATTACTTTAGACCGTATACCTTTATTTGTTTGATCAATTGTAATTACAACTGTTCTTTTACTTCTTTCATTGCCAGTATTAGCAGGAGCTATTACAATATTATTAACTGACCGA------------------------------------------------------------------
>Stictochironomus_sticticus|BIOUG16685-G07
----------TTTATTTTTGGGGCTTGATCTGGAATAGTGGGAACCTCTTTAAGTATACTAATTCGGGCAGAATTAGGACACCCAGGAACTTTTATTGGAGATGACCAAATCTATAATGTAATTGTAACAGCACATGCTTTTATTATAATTTTCTTCATAGTTATGCCTATTTTAATTGGTGGCTTTGGAAATTGACTACTTCCTTTAATACTAGGGGCCCCTGATATAGCCTTTCCCCGTATAAATAATATAAGCTTTTGACTTTTACCCCCTTCTCTAACCCTTCTTCTTTCTAGTTCATTTGTAGAAAATGGGGCAGGTACAGGATGAACAGTATATCCCCCCTTATCTTCAAGTATTGCCCATAGTGGGGCCTCTGTTGACCTAGCCATTTTTTCCCTACATTTAGCCGGGGTATCCTCTATTTTAGGATCAGTTAATTTTATTACAACAGTAATTAATATACGATCAAAAGGAATTACTTTAGACCGTATACCTTTATTTGTTTGATCAATTGTAATTACAACTGTTCTTTTACTTCTTTCATTGCCAGTATTAGCAGGAGCTATTACAATATTATTAACTGAC---------------------------------------------------------------------
>Stictochironomus_sp._T09|0D3|TB19-21
TACATTATATTTTATTTTTGGAGCTTGATCTGGGATAGTAGGAACCTCTCTAAGTATATTAATTCGGGCAGAATTAGGACACCCCGGCACTTTTATTGGTGACGATCAAATTTACAACGTTATTGTAACAGCTCATGCTTTTATTATAATTTTTTTTATAGTTATACCTATTTTAATTGGAGGCTTTGGAAATTGACTTCTCCCTCTTATACTAGGGGCCCCTGATATGGCATTCCCTCGTATAAATAATATAAGTTTTTGACTCTTGCCCCCGTCGCTCTCTCTTCTTCTTTCTAGTTCAATTGTAGAAAATGGGGCGGGTACAGGATGAACTGTGTACCCCCCTTTATCATCTAGAATTGCTCACAGTGGGGCATCTGTTGATCTTGCTATTTTCTCCTTGCATCTTGCAGGAATTTCCTCTATTCTAGGATCTGTAAATTTTATTACAACAGTAATTAATATACGATCAAAAGGTATCACCTTAGATCGTATACCTTTATTTGTTTGATCAATTGTAATTACAACAGTTCTTTTACTTCTTTCCTTACCAGTATTGGCTGGAGCTATTACAATATTATTAACAGATCGAAATTTAAATACCTCATTTTTTGAC------------------------------------------
>Stictochironomus_sticticus|BIOUG16965-H06
-------------------GGGGCTTGATCTGGAATAGTGGGAACCTCTTTAAGTATACTAATTCGGGCAGAATTAGGACACCCAGGAACTTTTATTGGAGATGACCAAATCTATAATGTAATTGTAACAGCACATGCTTTTATTATAATTTTCTTCATAGTTATGCCTATTTTAATTGGTGGCTTTGGAAATTGACTACTTCCTTTAATACTAGGGGCCCCTGATATAGCCTTTCCCCGTATAAATAATATAAGCTTTTGACTTTTACCCCCTTCTCTAACCCTTCTTCTTTCTAGTTCATTTGTAGAAAATGGGGCGGGTACAGGATGAACAGTATATCCCCCCTTATCTTCAAGTATTGCCCATAGTGGGGCCTCTGTTGACCTAGCCATTTTTTCCCTACATTTAGCCGGGGTATCCTCTATTTTAGGATCAGTTAATTTTATTACAACAGTAATTAATATACGATCAAAAGGAATTACTTTAGACCGTATACCTTTATTTGTTTGATCAATTGTAATTACAACTGTTCTTTTACTTCTTTCATTGCCAGTATTAGCAGGAGCTATTACAATATTATTAACTGAC---------------------------------------------------------------------
>Stictochironomus_sticticus|BIOUG17012-H04
-------------ATTTTTGGGGCTTGATCTGGAATAGTGGGAACCTCTTTAAGTATACTAATTCGGGCAGAATTAGGACACCCAGGAACTTTTATTGGAGATGACCAAATCTATAATGTAATTGTAACAGCACATGCTTTTATTATAATTTTCTTCATAGTTATGCCTATTTTAATTGGTGGCTTTGGAAATTGACTACTTCCTTTAATACTAGGGGCCCCTGATATAGCCTTTCCCCGTATAAATAATATAAGCTTTTGACTTTTACCCCCTTCTCTAACCCTTCTTCTTTCTAGTTCATTTGTAGAAAATGGGGCGGGTACAGGATGAACAGTATATCCCCCCTTATCTTCAAGTATTGCCCATAGTGGGGCCTCTGTTGACCTAGCCATTTTTTCCCTACATTTAGCCGGGGTATCCTCTATTTTAGGATCAGTTAATTTTATTACAACAGTAATTAATATACGATCAAAAGGAATTACTTTAGACCGTATACCTTTATTTGTTTGATCAATTGTAATTACAACTGTTCTTTTACTTCTTTCATTGCCAGTATTA---------------------------------------------------------------------------------------------------
>Stictochironomus_sticticus|BIOUG17012-G08
----------TTTATTTTTGGGGCTTGATCTGGAATAGTGGGAACCTCTTTAAGTATACTAATTCGGGCAGAATTAGGACACCCAGGAACTTTTATTGGAGATGACCAAATCTATAATGTAATTGTAACAGCACATGCTTTTATTATAATTTTCTTCATAGTTATGCCTATTTTAATTGGTGGCTTTGGAAATTGACTACTTCCTTTAATACTAGGGGCCCCTGATATAGCCTTTCCCCGTATAAATAATATAAGCTTTTGACTTTTACCCCCTTCTCTAACCCTTCTTCTTTCTAGTTCATTTGTAGAAAATGGGGCGGGTACAGGATGAACAGTATATCCCCCCTTATCTTCAAGTATTGCCCATAGTGGGGCCTCTGTTGACCTAGCCATTTTTTCCCTACATTTAGCCGGGGTATCCTCTATTTTAGGATCAGTTAATTTTATTACAACAGTAATTAATATACGATCAAAAGGAATTACTTTAGACCGTATACCTTTATTTGTTTGATCAATTGTAATTACAACTGTTCTTTTACTTCTTTCATTGCCAGTATTAGCAGGA---------------------------------------------------------------------------------------------
>Stictochironomus_devinctus|BIOUG03219-B10
-ACATTATATTTTATTTTTGGAGCATGATCCGGAATAGTAGGAACATCTCTAAGTATATTAATTCGAGCTGAATTAGGTCACCCTGGAACCTTTATTGGGGACGACCAAATTTATAATGTGGTTGTTACAGCCCATGCCTTTGTTATAATTTTTTTTATAGTAATACCTATTTTAATTGGAGGATTCGGTAATTGACTTCTTCCTTTAATATTAGGTGCCCCAGATATGGCTTTCCCCCGAATAAATAATATAAGTTTTTGATTATTACCCCCCTCTCTTTCTCTCCTTCTTTCTAGTTCATTTGTAGAAAATGGAGCAGGAACTGGATGAACAGTATATCCCCCTTTATCAGCTAGTATTGCCCACAGTGGGGCATCAGTCGATTTAGCTATTTTTTCCCTACATTTAGCTGGGGTCTCTTCTATTTTAGGTTCTGTAAATTTTATTACAACTGTAATCAATATGCGATCTAAGGGTATTACTTTAGACCGAATACCATTATTTGTTTGATCTATTGTTATTACTACGGTTCTTCTTCTTCTTTCTCTTCCAGTTTTAGCC-GAGCTATTACAATACTTTTAACAGACCGAAATTTAAACACTTCTTTCTTC---------------------------------------------
>Stictochironomus_sticticus|BIOUG16880-H04
-ACATTATACTTTATTTTTGGGGCTTGATCTGGAATAGTGGGAACCTCTTTAAGTATACTAATTCGGGCAGAATTAGGACACCCAGGAACTTTTATTGGAGATGACCAAATCTATAATGTAATTGTAACAGCACATGCTTTTATTATAATTTTCTTCATAGTTATGCCTATTTTAATTGGTGGCTTTGGAAATTGACTACTTCCTTTAATACTAGGGGCCCCTGATATAGCCTTTCCCCGTATAAATAATATAAGCTTTTGACTTTTACCCCCTTCTCTAACCCTTCTTCTTTCTAGTTCATTTGTAGAAAATGGGGCGGGTACAGGATGAACAGTATATCCCCCCTTATCTTCAAGTATTGCCCATAGTGGGGCCTCTGTTGACCTAGCCATTTTTTCCCTACATTTAGCCGGGGTATCCTCTATTTTAGGATCAGTTAATTTTATTACAACAGTAATTAATATACGATCAAAAGGAATTACTTTAGACCGTATACCTTTATTTGTTTGATCAATTGTAATTACAACTGTTCTTTTACTTCTTTCATTGCCAGTATTAGCAGGAGCTATTACAATATTATTAACTGACCGAAATCTAAATACTTCATTTTTTGATCCTGCT------------------------------------
>Stictochironomus_sticticus|BIOUG16915-B06
-ACATTATACTTTATTTTTGGGGCTTGATCTGGAATAGTGGGAACCTCTTTAAGTATACTAATTCGGGCAGAATTAGGACACCCAGGAACTTTTATTGGAGATGACCAAATCTATAATGTAATTGTAACAGCACATGCTTTTATTATAATTTTCTTCATAGTTATGCCTATTTTAATTGGTGGCTTTGGAAATTGACTACTTCCTTTAATACTAGGGGCCCCTGATATAGCCTTTCCCCGTATAAATAATATAAGCTTTTGACTTTTACCCCCTTCTCTAACCCTTCTTCTTTCTAGTTCATTTGTAGAAAATGGGGCGGGTACAGGATGAACAGTATATCCCCCCTTATCTTCAAGTATTGCCCATAGTGGGGCCTCTGTTGACCTAGCCATTTTTTCCCTACATTTAGCCGGGGTATCCTCTATTTTAGGATCAGTTAATTTTATTACAACAGTAATTAATATACGATCAAAAGGAATTACTTTAGACCGTATACCTTTATTTGTTTGATCAATTGTAATTACAACTGTTCTTTTACTTCTTTCATTGCCAGTATTAGCAGGAGCTATTACAATATTATTAACTGACCGAAATCTAAATACTTCATTTTTTGATCCTGCTGGTGGAGGCGAC------------------------
>Stictochironomus_sticticus|LC050943|LC050943
-ACATTATATTTTATTTTCGGAGCTTGATCCGGCATAGTAGGCACCTCCCTGAGTATGCTAATCCGAGCAGAATTAGGCCACCCAGGCACTTTTATTGGAGACGACCAAATTTATAACGTAATTGTAACAGCCCACGCTTTTATCATAATTTTTTTCATAGTTATACCTATTTTAATTGGAGGATTTGGTAACTGACTCCTTCCTTTAATATTAGGGGCCCCCGATATGGCCTTCCCTCGAATAAATAATATAAGCTTTTGACTATTGCCCCCCTCTTTATCTCTTCTTCTTTCTAGTTCAATTGTAGAAAATGGGGCAGGAACCGGTTGAACAGTTTACCCCCCACTATCTTCTAGAATTGCCCACAGTGGGGCTTCTGTTGACTTAGCTATTTTTTCGTTACATTTAGCGGGAATCTCCTCTATCTTAGGGTCTGTAAATTTTATTACAACAGTAATTAACATACGATCAAAAGGTATTACATTAGATCGAATGCCCCTATTTGTATGATCAATCGTAATTACAACTGTTCTCTTACTTCTCTCTTTACCAGTTCTAGCGGGAGCTATTACCATACTACTAACAGACCGAAATTTAAATACATCTTTTTTTGATCCCGCCGGGGGCGGAGACCCTATCTTATACCAACACTTA---
>Stictochironomus_sticticus|BIOUG16880-F01
-ACATTATACTTTATTTTTGGGGCTTGATCTGGAATAGTGGGAACCTCTTTAAGTATACTAATTCGGGCAGAATTAGGACACCCAGGAACTTTTATTGGAGATGACCAAATCTATAATGTAATTGTAACAGCACATGCTTTTATTATAATTTTCTTCATAGTTATGCCTATTTTAATTGGTGGCTTTGGAAATTGACTACTTCCTTTAATACTAGGGGCCCCTGATATAGCCTTTCCCCGTATAAATAATATAAGCTTTTGACTTTTACCCCCTTCTCTAACCCTTCTTCTTTCTAGTTCATTTGTAGAAAATGGGGCGGGTACAGGATGAACAGTATATCCCCCCTTATCTTCAAGTATTGCCCATAGTGGGGCCTCTGTTGACCTAGCCATTTTTTCCCTACATTTAGCCGGGGTATCCTCTATTTTAGGATCAGTTAATTTTATTACAACAGTAATTAATATACGATCAAAAGGAATTACTTTAGACCGTATACCTTTATTTGTTTGATCAATTGTAATTACAACTGTTCTTTTACTTCTTTCATTGCCAGTATTAGCAGGAGCTATTACAATATTATTAACTGACCGAAATCTAAATACTTCATTTTTT---------------------------------------------
>Stictochironomus_sticticus|BIOUG17012-D04
----------TTTATTTTTGGGGCTTGATCTGGAATAGTGGGAACCTCTTTAAGTATACTAATTCGGGCAGAATTAGGACACCCAGGAACTTTTATTGGAGATGACCAAATCTATAATGTAATTGTAACAGCACATG--TTTATTATAATTTTCTTCATAGTTATGCCTATTTTAATTGGTGGCTTTGGAAATTGACTACTTCCTTTAATACTAGGGGCCCCTGATATAGCCTTTCCCCGTATAAATAATATAAGCTTTTGACTTTTACCCCCTTCTCTAACCCTTCTTCTTTCTAGTTCATTTGTAGAAAATGGGGCGGGTACAGGATGAACAGTATATCCCCCCTTATCTTCAAGTATTGCCCATAGTGGGGCCTCTGTTGACCTAGCCATTTTTTCCCTACATTTAGCCGGGGTATCCTCTATTTTAGGATCAGTTAATTTTATTACAACAGTAATTAATATACGATCAAAAGGAATTACTTTAGACCGTATACCTTTATTTGTTTGATCAATTGTAATTACAACTGTTCTTTTACTTCTTTCATTGCCAGTATTAGCAGGAGCTATTACAATA---------------------------------------------------------------------------------
>Stictochironomus_psilopterus|BJ198||HM406070
-ACATTATATTTTATTTTCGGGGCTTGATCTGGGATAGTAGGAACTTCTTTAAGTATACTAATTCGAGCTGAATTAGGACACCCAGGAACTTTCATTGGAGATGACCAAATCTACAATGTAATTGTAACGGCTCATGCTTTTATCATAATTTTTTTTATAGTTATACCTATTTTAATCGGAGGATTTGGTAATTGGCTACTTCCTTTAATATTAGGCGCTCCTGATATAGCTTTTCCTCGAATAAATAACATAAGTTTCTGACTATTACCCCCCTCTCTTTCACTTCTTCTTTCTAGTTCAATTGTAGAAAATGGGGCAGGAACTGGATGAACTGTATATCCCCCCTTATCATCAAGTATCGCCCATAGTGGAGCTTCTGTTGATTTAGCTATTTTTTCATTACATTTAGCGGGGGTTTCTTCTATTTTAGGGTCGGTTAATTTCATTACAACCGTTATTAATATACGATCAAAGGGGATTACTTTAGACCGTATACCTTTATTTGTTTGATCAATTGTTATTACAACAGTTCTTTTACTTCTTTCACTACCAGTTTTAGCGGGAGCTATTACTATATTATTAACCGATCGAAATTTAAATACTTCATTCTTTGACCCTGCGGGAGGAGGAGACCCTATTTTATACCAACACTTA---
>Stictochironomus_devinctus|BIOUG03244-C07
-ACATTATATTTTATTTTTGGAGCATGATCCGGAATAGTAGGAACATCTCTAAGTATATTAATTCGAGCTGAATTAGGTCACCCTGGAACCTTTATTGGGGACGACCAAATTTATAATGTGGTTGTTACAGCCCATGCCTTTGTTATAATTTTTTTTATAGTAATACCTATTTTAATTGGAGGATTCGGTAATTGACTTCTTCCTTTAATATTAGGTGCCCCAGATATGGCTTTCCCCCGAATAAATAATATAAGTTTTTGATTATTACCCCCCTCTCTTTCTCTCCTTCTTTCTAGTTCATTTGTAGAAAATGGAGCAGGAACTGGATGAACAGTATATCCCCCTTTATCAGCTAGTATTGCCCACAGTGGGGCATCAGTCGATTTAGCTATTTTTTCCCTACATTTAGCTGGGGTCTCTTCTATTTTAGGTTCTGTAAATTTTATTACAACTGTAATCAATATGCGATCTAAGGGTATTACTTTAGACCGAATACCATTATTTGTTTGATCTATTGTTATTACTACGGTTCTTCTTCTTCTTTCTCTTCCAGTTTTAGCCGGAGCTATTACAATACTTTTAACAGACCGAAATTTAAACACTTCTTTCTTCGACCCAGCA------------------------------------
>Stictochironomus_pictulus|ZMUO.024721||MZ656195
-ACATTATATTTTATTTTCGGAGCTTGATCTGGAATAGTAGGAACTTCTTTAAGTATATTAATTCGAGCCGAATTAGGTCATCCAGGAACTTTTATTGGTGATGATCAAATTTACAATGTAATTGTAACAGCTCATGCTTTTATCATAATTTTTTTTATGGTTATACCCATTTTAATTGGAGGATTTGGTAATTGACTTCTTCCCCTAATATTAGGAGCCCCTGATATGGCCTTCCCCCGAATAAATAATATAAGCTTCTGATTATTACCCCCCTCTTTATCCCTTCTTCTTTCTAGTTCAATTGTAGAAAATGGAGCGGGAACAGGATGAACGGTATATCCCCCCTTATCTGCCAGTATTGCTCACAGAGGGGCTTCTGTCGATTTAGCTATTTTTTCTTTACACTTAGCGGGTATTTCCTCTATTTTAGGATCAGTTAATTTTATTACAACTGTTATTAATATACGCTCAAAAGGAATTACCTTAGACCGTATGCCTTTATTTGTTTGATCAATTGTAATTACAACTGTTCTTTTACTTCTTTCACTTCCAGTTTTAGCAGGTGCTATCACTATATTATTAACTGATCGAAATTTAAATACCTCATTTTTTGACCCTGCAGGAGGGGGTGACCCTATTTTATACCAACACTTA---
>Stictochironomus_sticticus|BIOUG17011-H07
----------TTTATTTTTGGGGCTTGATCTGGAATAGTGGGAACCTCTTTAAGTATACTAATTCGGGCAGAATTAGGACACCCAGGAACTTTTATTGGAGATGACCAAATCTATAATGTAATTGTAACAGCACATGCTTTTATTATAATTTTCTTCATAGTTATGCCTATTTTAATTGGTGGCTTTGGAAATTGACTACTTCCTTTAATACTAGGGGCCCCTGATATAGCCTTTCCCCGTATAAATAATATAAGCTTTTGACTTTTACCCCCTTCTCTAACCCTTCTTCTTTCTAGTTCATTTGTAGAAAATGGGGCGGGTACAGGATGAACAGTATATCCCCCCTTATCTTCAAGTATTGCCCATAGTGGGGCCTCTGTTGACCTAGCCATTTTTTCCCTACATTTAGCCGGGGTATCCTCTATTTTAGGATCAGTTAATTTTATTACAACAGTAATTAATATACGATCAAAAGGAATTACTTTAGACCGTATACCTTTATTTGTTTGATCAATTGTAATTACAACTGTTCTTTTACTTCTTTCA---------------------------------------------------------------------------------------------------------------
>Stictochironomus_sticticus|BIOUG17011-H06
-ACATTATACTTTATTTTTGGGGCTTGATCTGGAATAGTGGGAACCTCTTTAAGTATACTAATTCGGGCAGAATTAGGACACCCAGGAACTTTTATTGGAGATGACCAAATCTATAATGTAATTGTAACAGCACATGCTTTTATTATAATTTTCTTCATAGTTATGCCTATTTTAATTGGTGGCTTTGGAAATTGACTACTTCCTTTAATACTAGGGGCCCCTGATATAGCCTTTCCCCGTATAAATAATATAAGCTTTTGACTTTTACCCCCTTCTCTAACCCTTCTTCTTTCTAGTTCATTTGTAGAAAATGGGGCGGGTACAGGATGAACAGTATATCCCCCCTTATCTTCAAGTATTGCCCATAGTGGGGCCTCTGTTGACCTAGCCATTTTTTCCCTACATTTAGCCGGGGTATCCTCTATTTTAGGATCAGTTAATTTTATTACAACAGTAATTAATATACGATCAAAAGGAATTACTTTAGAC--TATACCTTTATTTGTTTGATCAATTGTAATTACAACTGTTCTTTTACTTCTTTCA---------------------------------------------------------------------------------------------------------------
>Stictochironomus_sticticus|BIOUG16827-G06
-------------------------------------------ACCTCTTTAAGTATACTAATTCGGGCAGAATTAGGACACCCAGGAACTTTTATTGGAGATGACCAAATCTATAATGTAATTGTAACAGCACATGCTTTTATTATAATTTTCTTCATAGTTATGCCTATTTTAATTGGTGGCTTTGGAAATTGACTACTTCCTTTAATACTAGGGGCCCCTGATATAGCCTTTCCCCGTATAAATAATATAAGCTTTTGACTTTTACCCCCTTCTCTAACCCTTCTTCTTTCTAGTTCATTTGTAGAAAATGGGGCGGGTACAGGATGAACAGTATATCCCCCCTTATCTTCAAGTATTGCCCATAGTGGGGCCTCTGTTGACCTAGCCATTTTTTCCCTACATTTAGCCGGGGTATCCTCTATTTTAGGATCAGTTAATTTTATTACAACAGTAATTAATATACGATCAAAAGGAATTACTTTAGACCGTATACCTTTATTTGTTTGATCAATTGTAATTACAACTGTTCTTTTACTTCTTTCATTGCCAGTATTAGCAGGAGCTATTACAATATTATTAACTGACCGA------------------------------------------------------------------
>Stictochironomus_sp._T08|VIII46|Tibet_2019-2021
TACATTATATTTTATTTTCGGAGCTTGATCTGGAATAGTAGGAACCTCTTTAAGTATATTAATTCGGGCTGAATTAGGCCACCCAGGAACTTTTATCGGGGATGACCAAATTTATAACGTAATTGTAACAGCCCACGCTTTTATCATAATTTTTTTCATAGTTATACCCATTTTAATCGGAGGGTTTGGTAATTGACTTCTTCCTCTAATACTAGGAGCCCCGGATATGGCCTTCCCTCGAATAAATAATATAAGCTTTTGATTACTGCCCCCCTCTCTCTCCCTTCTTCTTTCTAGTTCAATTGTAGAAAATGGGGCAGGAACAGGATGAACTGTTTACCCCCCACTATCTTCCAGAATTGCCCATAGCGGGGCTTCTGTTGACCTAGCCATTTTTTCTTTACACTTAGCAGGTATCTCCTCTATCCTAGGATCTGTAAATTTTATTACAACAGTAATTAATATACGATCAAAAGGAATCACTTTAGACCGCATACCTCTATTCGTATGATCAATTGTCATTACAACAGTTCTTTTACTTCTTTCTTTACCAGTTCTTGCCGGAGCTATTACTATATTATTAACAGATCGAAATCTAAATACTTCCTTTTTTGACCCCGCTGGAGGAGGGGACCCTATCCTATACCAACACTTA---
>Stictochironomus_rosenschoeldi|Finnmark653
-ACATTATATTTTATTTTTGGGGCTTGATCTGGAATAGTAGGAACCTCCTTAAGTATGTTAATTCGAGCCGAATTAGGTCATCCTGGAACTTTTATTGGTGATGACCAAATTTATAATGTAATTGTTACAGCTCACGCTTTTATTATAATTTTTTTCATGGTTATACCTATTTTAATTGGAGGCTTTGGTAATTGACTTCTCCCTCTAATATTAGGTGCTCCTGATATAGCATTCCCACGAATAAATAATATAAGTTTCTGACTGTTACCTCCATCCCTATCTCTTCTTCTTTCTAGTTCAATTGTAGAAAATGGGGCGGGAACCGGATGAACGGTATACCCTCCTTTATCGGCAAGCATTGCTCATAGTGGGGCTTCAGTTGATTTAGCTATCTTTTCCTTACATCTAGCAGGTATTTCCTCTATTTTAGGATCGGTTAATTTCATTACAACTGTAATTAACATACGCTCAAAAGGAATTACCTTAGACCGTATACCTTTATTTGTTTGATCAATTGTAATTACGACTATTCTTTTACTTCTCTCTCTACCAGTTTTAGCAGGAGCTATCACTATACTATTAACTGATCGAAATTTAAATACCTCTTTCTTCGACCCCGCAGGGGGGGGAGACCCCATTTTATACCAACACTTA---
>Stictochironomus|CHARS00352-B07
----TTATATTTTATTTTTGGAGCTTGATCTGGAATAGTAGGAACCTCTTTAAGTATATTAATTCGAGCCGAACTAGGACACCCAGGAACTTTTATTGGTGATGATCAAATTTACAATGTAATTGTAACGGCCCACGCTTTTATCATAATTTTTTTCATAGTTATACCCATCTTAATTGGAGGATTTGGTAATTGGCTACTTCCCTTGATATTAGGGGCCCCTGATATAGCTTTTCCTCGAATAAATAATATAAGTTTCTGACTATTACCACCCTCTCTTTCTCTCCTCCTTTCTAGCTCAATTGTAGAAAATGGAGCAGGAACTGGATGAACAGTATACCCCCCCCTATCGGCAAGTATTGCTCATAGCGGAGCTTCGGTTGATTTAGCTATTTTTTCCTTACACTTAGCAGGAATCTCTTCTATTTTAGGCTCAGTTAATTTTATTACAACCGTTATTAATATACGCTCAAAAGGAATTACTTTAGACCGCATACCTTTATTCGTTTGATCAATTGTAATTACAACTGTTCTTTTACTTCTTTCACTACCAGTTTTGGCGGGGGCTATTACAATATTATTAACTGACCGAAATTTAAATACTTCGTTTTTTGACCCTGCGGGGGGAGGAGACCCCATTTTATACCAACACTTA---
>Stictochironomus_sticticus|BIOUG16683-H10
-------------ATTTTTGGGGCTTGATCTGGAATAGTGGGAACCTCTTTAAGTATACTAATTCGGGCAGAATTAGGACACCCAGGAACTTTTATTGGAGATGACCAAATCTATAATGTAATTGTAACAGCACATGCTTTTATTATAATTTTCTTCATAGTTATGCCTATTTTAATTGGTGGCTTTGGAAATTGACTACTTCCTTTAATACTAGGGGCCCCTGATATAGCCTTTCCCCGTATAAATAATATAAGCTTTTGACTTTTACCCCCTTCTCTAACCCTTCTTCTTTCTAGTTCATTTGTAGAAAATGGGGCGGGTACAGGATGAACAGTATATCCCCCCTTATCTTCAAGTATTGCCCATAGTGGGGCCTCTGTTGACCTAGCCATTTTTTCCCTACATTTAGCCGGGGTATCCTCTATTTTAGGATCAGTTAATTTTATTACAACAGTAATTAATATACGATCAAAAGGAATTACTTTAGACCGTATACCTTTATTTGTTTGATCAATTGTAATTACAACTGTTCTTTTACTTCTTTCATTGCCAGTATTAGCAGGAGCTATTACAATATTATTAACTGACCGA------------------------------------------------------------------
>Stictochironomus_sticticus|BIOUG17011-C06
-ACATTATACTTTATTTTTGGGGCTTGATCTGGAATAGTGGGAACCTCTTTAAGTATACTAATTCGGGCAGAATTAGGACACCCAGGAACTTTTATTGGAGATGACCAAATCTATAATGTAATTGTAACAGCACATGCTTTTATTATAATTTTCTTCATAGTTATGCCTATTTTAATTGGTGGCTTTGGAAATTGACTACTTCCTTTAATACTAGGGGCCCCTGATATAGCCTTTCCCCGTATAAATAATATAAGCTTTTGACTTTTACCCCCTTCTCTAACCCTTCTTCTTTCTAGTTCATTTGTAGAAAATGGGGCGGGTACAGGATGAACAGTATATCCCCCCTTATCTTCAAGTATTGCCCATAGTGGGGCCTCTGTTGACCTAGCCATTTTTTCCCTACATTTAGCCGGGGTATCCTCTATTTTAGGATCAGTTAATTTTATTACAACAGTAATTAATATACGATCAAAAGGAATTACTTTAGACCGTATACCTTTATTTGTTTGATCAATTGTAATTACAACTGTTCTTTTACTTCTTTCATTGCCAGTATTA---------------------------------------------------------------------------------------------------
>Stictochironomus_sticticus|BIOUG16889-G07
-------------ATTTTTGGGGCTTGATCTGGAATAGTGGGAACCTCTTTAAGTATACTAATTCGGGCAGAATTAGGACACCCAGGAACTTTTATTGGAGATGACCAAATCTATAATGTAATTGTAACAGCACATGCTTTTATTATAATTTTCTTCATAGTTATGCCTATTTTAATTGGTGGCTTTGGAAATTGACTACTTCCTTTAATACTAGGGGCCCCTGATATAGCCTTTCCCCGTATAAATAATATAAGCTTTTGACTTTTACCCCCTTCTCTAACCCTTCTTCTTTCTAGTTCATTTGTAGAAAATGGGGCGGGTACAGGATGAACAGTATATCCCCCCTTATCTTCAAGTATTGCCCATAGTGGGGCCTCTGTTGACCTAGCCATTTTTTCCCTACATTTAGCCGGGGTATCCTCTATTTTAGGATCAGTTAATTTTATTACAACAGTAATTAATATACGATCAAAAGGAATTACTTTAGACCGTATACCTTTATTTGTTTGATCAATTGTAATTACAACTGTTCTTTTACTTCTTTCATTGCCAGTATTAGCAGGAGCTATTACAATATTATTAACT------------------------------------------------------------------------
>Stictochironomus_sticticus|BIOUG16827-C12
-------------------------------------------ACCTCTTTAAGTATACTAATTCGGGCAGAATTAGGACACCCAGGAACTTTTAT-GGAGATGACCAAATCTATAATGTAATTGTAACAGCACATGCTTTTATTATAATTTTCTTCATAGTTATGCCTATTTTAATTGGTGGCTTTGGAAATTGACTACTTCCTTTAATACTAGGGGCCCCTGATATAGCCTTTCCCCGTATAAATAATATAAGCTTTTGACTTTTACCCCCTTCTCTAACCCTTCTTCTTTCTAGTTCATTTGTAGAAAATGGGGCGGGTACAGGATGAACAGTATATCCCCCCTTATCTTCAAGTATTGCCCATAGTGGGGCCTCTGTTGACCTAGCCATTTTTTCCCTACATTTAGCCGGGGTATCCTCTATTTTAGGATCAGTTAATTTTATTACAACAGTAATTAATATACGATCAAAAGGAATTACTTTAGACCGTATACCTTTATTTGTTTGATCAATTGTAATTACAACTGTTCTTTTACTTCTTTCATTGCCAGTATTAGCAGGA---------------------------------------------------------------------------------------------
>Stictochironomus_sp.|Stictochironomus_sp_Tuohongta
----------------------GCTTGATCTGGGATAGTAGGAACTTCTTTAAGTATGTTAATTCGTGCTGAATTAGGACACCCAGGAACTTTTATTGGAGATGACCAAATTTACAATGTAATTGTTACAGCACACGCTTTTGTCATAATTTTTTTCATAGTTATACCTATTTTAATTGGAGGATTTGGTAATTGGTTACTTCCACTAATACTTGGAGCTCCTGATATAGCCTTCCCCCGGATAAATAATATAAGATTTTGACTATTACCTCCCTCTCTTTCACTTCTTCTTTCTAGTTCAATTGTAGAAAATGGGGCAGGAACAGGTTGAACTGTATACCCCCCACTTTCATCAAGTATTGCTCATAGAGGAGCATCTGTAGATTTAGCTATTTTTTCTTTACATTTAGCAGGAATCTCTTCAATTCTAGGATCAGTTAATTTTATTACAACCGTTATTAATATACGATCAAAAGGAATTACTCTTGATCGCATACCTTTATTTGTATGATCTATTGTAATTACAACGGTCCTCTTACTTTTATCTCTTCCTGTACTAGCAGGAGCCATCACTATATTATTAACAGATCGAAACTTAAATACATCCTTCTTTGACCCTGCTGGAGGAGGAGACCCTATTTTATATCAACACTTATTT
>Stictochironomus_sticticus|BIOUG17082-A04
-ACATTATACTTTATTTTTGGGGCTTGATCTGGAATAGTGGG-ACCTCTTTAAGTATACTAATTCGGGCAGAATTAGGACACCCAGGAACTTTTATTGGAGATGACCAAATCTATAATGTAATTGTAACAGCACATGCTTTTATTATAATTTTCTTCATAGTTATGCCTATTTTAATTGGTGGCTTTGGAAATTGACTACTTCCTTTAATACTAGGGGCCCCTGATATAGCCTTTCCCCGTATAAATAATATAAGCTTTTGACTTTTACCCCCTTCTCTAACCCTTCTTCTTTCTAGTTCATTTGTAGAAAATGGGGCGGGTACAGGATGAACAGTATATCCCCCCTTATCTTCAAGTATTGCCCATAGTGGGGCCTCTGTTGACCTAGCCATTTTTTCCCTACATTTAGCCGGGGTATCCTCTATTTTAGGATCAGTTAATTTTATTACAACAGTAATTAATATACGATCAAAAGGAATTACTTTAGACCGTATACCTTTATTTGTTTGATCAATTGTAATTACAACTGTTCTTTTACTTCTTTCATTGCCAGTATTAGCAGGAGCTATTACAATA---------------------------------------------------------------------------------
>Stictochironomus_sticticus|CHARS00181-E02
----TTATACTTTATTTTTGGGGCTTGATCTGGAATAGTGGGAACCTCTTTAAGTATACTAATTCGGGCAGAATTAGGACACCCAGGAACTTTTATTGGAGATGACCAAATCTATAATGTAATTGTAACAGCACATGCTTTTATTATAATTTTCTTCATAGTTATGCCTATTTTAATTGGTGGCTTTGGAAATTGACTACTTCCTTTAATACTGGGGGCCCCTGATATAGCCTTTCCCCGTATAAATAATATAAGCTTTTGACTTTTACCCCCTTCTCTAACCCTTCTTCTTTCTAGTTCATTTGTAGAAAATGGGGCGGGTACAGGATGAACAGTATATCCCCCCTTATCTTCAAGTATTGCCCATAGTGGGGCCTCTGTTGACCTAGCCATTTTTTCCCTACATTTAGCCGGGGTATCCTCTATTTTAGGATCAGTTAATTTTATTACAACAGTAATTAATATACGATCAAAAGGAATTACTTTAGACCGTATACCTTTATTTGTTTGATCAATTGTAATTACAACTGTTCTTTTACTTCTTTCATTGCCAGTATTAGCAGGAGCTATTACAATATTATTAACTGACCGAAATCTAAATACTTCATTTTTTGATCCTGCTGGTGGAGGCGACCCTATTTTATACCAACACTTA---
>Stictochironomus_sticticus|BIOUG16889-B01
----------TTTATTTTTGGGGCTTGATCTGGAATAGTGGG-ACCTCTTTAAGTATACTAATTCGGGCAGAATTAGGACACCCAGGAACTTTTATTGGAGATGACCAAATCTATAATGTAATTGTAACAGCACATGCTTTTATTATAATTTTCTTCATAGTTATGCCTATTTTAATTGGTGGCTTTGGAAATTGACTACTTCCTTTAATACTAGGGGCCCCTGATATAGCCTTTCCCCGTATAAATAATATAAGCTTTTGACTTTTACCCCCTTCTCTAACCCTTCTTCTTTCTAGTTCATTTGTAGAAAATGGGGCGGGTACAGGATGAACAGTATATCCCCCCTTATCTTCAAGTATTGCCCATAGTGGGGCCTCTGTTGACCTAGCCATTTTTTCCCTACATTTAGCCGGGGTATCCTCTATTTTAGGATCAGTTAATTTTATTACAACAGTAATTAATATACGATCAAAAGGAATTACTTTAGACCGTATACCTTTATTTGTTTGATCAATTGTAATTACAACTGTTCTTTTACTTCTTTCATTGCCAGTATTAGCAGGAGCTATTACAATA---------------------------------------------------------------------------------
>Stictochironomus_sticticus|BIOUG17010-D12
----------TTTATTTT--GGGCTTGATCTGGAATAGTGGGAACCTCTTTAAGTATACTAATTCGGGCAGAATTAGGACACCCAGGAACTTTTATTGGAGATGACCAAATCTATAATGTAATTGTAACAGCACATGCTTTTATTATAATTTTCTTCATAGTTATGCCTATTTTAATTGGTGGCTTTGGAAATTGACTACTTCCTTTAATACTAGGGGCCCCTGATATAGCCTTTCCCCGTATAAATAATATAAGCTTTTGACTTTTACCCCCTTCTCTAACCCTTCTTCTTTCTAGTTCATTTGTAGAAAATGGGGCGGGTACAGGATGAACAGTATATCCCCCCTTATCTTCAAGTATTGCCCATAGTGGGGCCTCTGTTGACCTAGCCATTTTTTCCCTACATTTAGCCGGGGTATCCTCTATTTTAGGATCAGTTAATTTTATTACAACAGTAATTAATATACGATCAAAAGGAATTACTTTAGACCGTATACCTTTATTTGTTTGATCAATTGTAATTACAACTGTTCTTTTACTTCTTTCA---------------------------------------------------------------------------------------------------------------
>Stictochironomus|CHARS00187-H03
----TTATATTTTATTTTTGGAGCTTGATCTGGAATAGTAGGAACCTCTTTAAGTATATTAATTCGAGCCGAACTAGGACACCCAGGAACTTTTATTGGTGATGATCAAATTTACAATGTAATTGTAACGGCTCACGCTTTTATCATAATTTTTTTCATAGTTATACCCATCTTAATTGGAGGATTTGGTAATTGACTACTCCCCTTGATATTAGGAGCCCCTGATATAGCTTTTCCTCGAATAAATAATATAAGTTTCTGACTATTACCCCCCTCTCTATCTCTCCTCCTTTCTAGCTCAATTGTAGAAAATGGAGCAGGAACTGGATGAACAGTATACCCCCCCCTATCGGCAAGTATTGCTCATAGTGGTGCTTCTGTTGATTTAGCTATTTTTTCCTTACACTTAGCGGGAATCTCTTCTATTTTAGGCTCAGTTAATTTTATTACAACCGTTATTAATATACGCTCAAAAGGAATTACTTTAGACCGCATACCTTTATTCGTTTGATCAATTGTAATTACAACTGTTCTTTTACTTCTTTCACTACCAGTTTTAGCGGGAGCTATTACAATATTATTAACTGACCGAAATTTAAATACTTCGTTTTTTGACCCTGCGGGTGGAGGAGACCCCATTTTATACCAACACTTA---
>Stictochironomus_sp._INVSJ17L259|MT186529
----------------------------------ATAGTATGGACTTCTTTAAGTATACTAATTCGAGCTGAATTAGGACACCCAGGAACTTTTATTGGAGATGACCAAATTGACAATGGAATTGTAACGGCGCATGCTTTTATTATAATTTTTTTAATAGTTATACCCATCTTAATTGGCGGATTTGGAAATTGACTTCTTCCTTTAATATTAGGGGCCCCTGATATAGCCTTTCCCCGAATAAATAATATAAGTTTTTGACTATTACCCCCTTCTTTAACGCTTCTTCTTTCTAGCTCAATCGGAGAAAATGGGGCGGGAACTGGATGAACAGTATACCCCCCTCTATCAGCAAGTATTGCCCATAGAGGGGCCTCAGTTGATTTAGCTATTTTTTCTTTACACCTAGCAGGTATCTCCTCTATTTTAGGATCAGTTAATTTCATTACAACTGTTATTAATATACGCTCAAAAGGAATTACTTTAGACCGAATACCTTTATTTGTTTGATCAATTGTAATTACAACAATTCTTTTACTTCTCTCACTCCCAGTTTTAGCAGGAGCTATTACCATATTATTAACTGATCGAAACTTAAATACCTCATTCTTTGACCCTGCAGGAGGAGGAGACCCAATCTTATACCAACATTTATTT
>Stictochironomus_sp._INVSJ17L257|MT186527
-------------------GGAGCTTGATCTGGAATAGTAGGGACTTCTTTAAGTATACTAATTCGAGCTGAATTAGGACACCCAGGAACTTTTATTGGAGATGACCAAATTTACAATGTAATTGTAACAGCTCATGCTTTTATTATAATTTTTTTTATAGTTATACCCATCTTAATTGGTGGATTTGGTAATTGACTTCTTCCTTTAATATTAGGGGCCCCTGATATAGCCTTTCCCCGAATAAATAATATAAGTTTTTGACTATTACCCCCTTCTTTAACGCTTCTTCTTTCTAGCTCAATCGTAGAAAATGGGGCGGGAACAGGATGAACAGTATACCCCCCTCTATCAGCAAGTATTGCCCATAGTGGGGCCTCAGTTGATTTAGCTATTTTTTCTTTACACCTAGCAGGTATCTCCTCTATTTTAGGATCAGTTAATTTCATTACAACTGTTATTAATATACGCTCAAAAGGAATTACTTTAGACCGAATACCTTTATTTGTTTGATCAATTGTAATTACAACAATTCTTTTACTTCTCTCACTCCCAGTTTTAGCAGGAGCTATTACCATATTATTAACTGATCGAAACTTAAATACCTCATTCTTCGATCCTGCAGGAGGAGGAGACCCAATCTTATACCAACATTTATTT
>Stictochironomus_sp._INVSJ17L190|MT186480
----------------TTTGGAGCTTGATCTGGAATAGTAGGGACTTCTTTAAGTATACTAATTCGAGCTGAATTAGGACACCCAGGAACTTTTATTGGAGATGACCAAATTTACAATGTAATTGTAACAGCTCATGCTTTTATTATAATTTTTTTTATAGTTATACCCATCTTAATTGGTGGATTTGGTAATTGACTTCTTCCTTTAATATTAGGGGCCCCTGATATAGCCTTTCCCCGAATAAATAATATAAGTTTTTGACTATTACCCCCTTCTTTAACGCTTCTTCTTTCTAGCTCAATCGTAGAAAATGGGGCGGGAACAGGATGAACAGTATACCCCCCTCTATCAGCAAGTATTGCCCATAGGGGGGCCTCAGTTGATTTAGCTATTTTTTCTTTACACCTAGCAGGTATCTCCTCTATTTTAGGATCAGTTAATTTCATTACGACTGTTATTAATATACGCTCAAAAGGAATTACTTTAGACCGAATACCTTTATTTGTTTGATCAATTGTAATTACAACAATTCTTTTACTTCTCTCACTCCCAGTTTTAGCAGGAGCTATTACCATATTATTAACTGATCGAAACTTAAATACCTCATTCTTCGACCCTGCAGGAGGAGGAGACCCAATCTTATACCAACATTTATTT
>Stictochironomus_sp._INVSJ17L050|MT186395
----------------TTTGGAGCTTGATCTGGAATAGTAGGGACTTCTTTAAGTATACTAATTCGAGCTGAATTAGGACACCCAGGAACTTTTATTGGAGATGACCAAATTTACAATGTAATTGTAACAGCTCATGCTTTTATTATAATTTTTTTTATAGTTATACCCATCTTAATTGGGGGATTTGGTAATTGACTTCTTCCTTTAATATTAGGGGCCCCTGATATAGCCTTTCCCCGAATAAATAATATAAGTTTTTGACTATTACCCCCTTCTTTAACGCTTCTTCTTTCTAGCTCAATCGTAGAAAATGGGGCGGGAACAGGATGAACAGTATACCCCCCTCTATCAGCAAGTATTGCCCATAGGGGGGCCTCAGTTGATTTAGCTATTTTTTCTTTACACCTAGCAGGTATCTCCTCTATTTTAGGATCAGTTAATTTCATTACGACTGTTATTAATATACGCTCAAAAGGAATTACTTTAGACCGAATACCTTTATTTGTTTGATCAATTGTAATTACAACAATTCTTTTACTTCTCTCACTCCCAGTTTTAGCAGGAGCTATTACCATATTATTAACTGATCGAAACTTAAATACCTCATTCTTCGACCCTGCAGGAGGAGGAGACCCAATCTTATACCAACATTTATTT
>Stictochironomus_sticticus|BIOUG17078-E09
-------------ATTTTTGGGGCTTGATCTGGAATAGTGGGAACCTCTTTAAGTATACTAATTCGGGCAGAATTAGGACACCCAGGAACTTTTATTGGAGATGACCAAATCTATAATGTAATTGTAACAGCACATGCTTTTATTATAATTTTCTTCATAGTTATGCCTATTTTAATTGGTGGCTTTGGAAATTGACTACTTCCTTTAATACTAGGGGCCCCTGATATAGCCTTTCCCCGTATAAATAATATAAGCTTTTGACTTTTACCCCCTTCTCTAACCCTTCTTCTTTCTAGTTCATTTGTAGAAAATGGGGCGGGTACAGGATGAACAGTATATCCCCCCTTATCTTCAAGTATTGCCCATAGTGGGGCCTCTGTTGACCTAGCCATTTTTTCCCTACATTTAGCCGGGGTATCCTCTATTTTAGGATCAGTTAATTTTATTACAACAGTAATTAATATACGATCAAAAGGAATTACTTTAGACCGTATACCTTTATTTGTTTGATCAATTGTAATTACAACTGTTCTTTTACTTCTTTCATTGCCAGTATTAGCAGGAGCTATTACAATATTATTAACTGACCGAAAT---------------------------------------------------------------
>Stictochironomus_sticticus|BIOUG17009-H07
-------------------------------------------------------ATACTAATTCGGGCAGAATTAGGACACCCAGGAACTTTTATTGGAGATGACCAAATCTATAATGTAATTGTAACAGCACATGCTTTTATTATAATTTTCTTCATAGTTATGCCTATTTTAATTGGTGGCTTTGGAAATTGACTACTTCCTTTAATACTAGGGGCCCCTGATATAGCCTTTCCCCGTATAAATAATATAAGCTTTTGACTTTTACCCCCTTCTCTAACCCTTCTTCTTTCTAGTTCATTTGTAGAAAATGGGGCGGGTACAGGATGAACAGTATATCCCCCCTTATCTTCAAGTATTGCCCATAGTGGGGCCTCTGTTGACCTAGCCATTTTTTCCCTACATTTAGCCGGGGTATCCTCTATTTTAGGATCAGTTAATTTTATTACAACAGTAATTAATATACGATCAAAAGGAATTACTTTAGACCGTATACCTTTATTTGTTTGATCAATTGTAATTACAACTGTTCTTTTACTTCTTTCATTGCCAGTATTAGCAGGA---------------------------------------------------------------------------------------------
>Stictochironomus_devinctus|MT186288
----------------------GCATGATCCGGAATAGTAGGAACATCTCTAAGTATATTAATTCGAGCTGAATTAGGTCACCCTGGAACCTTTATTGGGGACGACCAAATTTATAATGTGATTGTTACAGCCCATGCTTTTGTTATAATTTTTTTTATAGTAATACCTATTTTAATTGGAGGATTCGGTAATTGACTTCTTCCTTTAATATTAGGTGCCCCAGATATGGCTTTCCCCCGAATAAATAATATAAGTTTTTGATTATTACCCCCATCTCTTTCTCTCCTTCTTTCTAGTTCATTTGTAGAAAATGGAGCGGGAACTGGATGAACAGTATATCCCCCTTTATCAGCTAGTATTGCCCACAGTGGTGCATCAGTCGATTTAGCTATTTTTTCCCTACATTTAGCAGGGGTCTCTTCTATTTTAGGTTCTGTAAATTTTATTACAACTGTAATTAATATACGATCTAAGGGTATTACTTTAGACCGAATACCATTATTTGTTTGATCTATTGTTATTACTACAGTTCTTCTTCTTCTTTCTCTTCCAGTTTTAGCCGGAGCTATTACAATACTTTTAACAGACCGAAATTTAAACACTTCTTTCTTCGACCCAGCGGGGGGAGGAGACCCAATTTTATATCAACATTTATTT
>Stictochironomus_sticticus|BIOUG17009-D01
-ACATTATACTTTATTTTTGGGGCTTGATCTGGAATAGTGGGAACCTCTTTAAGTATACTAATTCGGGCAGAATTAGGACACCCAGGAACTTTTATTGGAGATGACCAAATCTATAATGTAATTGTAACAGCACATGCTTTTATTATAATTTTCTTCATAGTTATGCCTATTTTAATTGGTGGCTTTGGAAATTGACTACTTCCTTTAATACTAGGGGCCCCTGATATAGCCTTTCCCCGTATAAATAATATAAGCTTTTGACTTTTACCCCCTTCTCTAACCCTTCTTCTTTCTAGTTCATTTGTAGAAAATGGGGCGGGTACAGGATGAACAGTATATCCCCCCTTATCTTCAAGTATTGCCCATAGTGGGGCCTCTGTTGACCTAGCCATTTTTTCCCTACATTTAGCCGGGGTATCCTCTATTTTAGGATCAGTTAATTTTATTACAACAGTAATTAATATACGATCAAAAGGAATTACTTTAGACCGTATACCTTTATTTGTTTGATCAATTGTAATTACAACTGTTCTTTTACTTCTTTCATTGCCAGTATTAGCAGGAGCTATTACAATATTATTAACTGACCGAAATCTAAATACTTCATTTTTTGATCCT---------------------------------------
>Stictochironomus_sticticus|BIOUG17168-E04
-ACATTATACTTTATTTTTGGGGCTTGATCTGGAATAGTGGGAACCTCTTTAAGTATACTAATTCGGGCAGAATTAGGACACCCAGGAACTTTTATTGGAGATGACCAAATCTATAATGTAATTGTAACAGCACATGCTTTTATTATAATTTTCTTCATAGTTATGCCTATTTTAATTGGTGGCTTTGGAAATTGACTACTTCCTTTAATACTAGGGGCCCCTGATATAGCCTTTCCCCGTATAAATAATATAAGCTTTTGACTTTTACCCCCTTCTCTAACCCTTCTTCTTTCTAGTTCATTTGTAGAAAATGGGGCGGGTACAGGATGAACAGTATATCCCCCCTTATCTTCAAGTATTGCCCATAGTGGGGCCTCTGTTGACCTAGCCATTTTTTCCCTACATTTAGCCGGGGTATCCTCTATTTTAGGATCAGTTAATTTTATTACAACAGTAATTAATATACGATCAAAAGGAATTACTTTAGACCGTATACCTTTATTTGTTTGATCAATTGTAATTACAACTGTTCTTTTACTTCTTTCATTGCCAGTATTAGCAGGAGCTATTACAATATTATTAACTGACCGAAATCTAAATACT------------------------------------------------------
>Stictochironomus_devinctus|BIOUG09830-G07
-ACATTATATTTTATTTTTGGAGCATGATCCGGAATAGTAGGAACATCTCTAAGTATATTAATTCGAGCTGAATTAGGTCACCCTGGAACCTTTATTGGGGACGACCAAATTTATAATGTGGTTGTTACAGCCCATGCCTTTGTTATAATTTTTTTTATAGTAATACCTATTTTAATTGGAGGATTCGGTAATTGACTTCTTCCTTTAATATTAGGTGCCCCAGATATGGCTTTCCCCCGAATAAATAATATAAGTTTTTGATTATTACCCCCCTCTCTTTCTCTCCTTCTTTCTAGTTCATTTGTAGAAAATGGAGCAGGAACTGGATGAACAGTATATCCCCCTTTATCAGCTAGTATTGCCCACAGTGGGGCATCAGTCGATTTAGCTATTTTTTCCCTACATTTAGCTGGGGTCTCTTCTATTTTAGGTTCTGTAAATTTTATTACAACTGTAATCAATATACGATCTAAGGGTATTACTTTAGACCGAATACCATTATTTGTTTGATCTATTGTTATTACTACAGTTCTTCTTCTTCTTTCTCTTCCAGTTTTAGCCGGAGCTATTACAATA---------------------------------------------------------------------------------
>Stictochironomus_sticticus|BIOUG17009-B05
-------------------------------GGAATAGTGGGAACCTCTTTAAGTATACTAATTCGGGCAGAATTAGGACACCCAGGAACTTTTATTGGAGATGACCAAATCTATAATGTAATTGTAACAGCACATGCTTTTATTATAATTTTCTTCATAGTTATGCCTATTTTAATTGGTGGCTTTGGAAATTGACTACTTCCTTTAATACTAGGGGCCCCTGATATAGCCTTTCCCCGTATAAATAATATAAGCTTTTGACTTTTACCCCCTTCTCTAACCCTTCTTCTTTCTAGTTCATTTGTAGAAAATGGGGCGGGTACAGGATGAACAGTATATCCCCCCTTATCTTCAAGTATTGCCCATAGTGGGGCCTCTGTTGACCTAGCCATTTTTTCCCTACATTTAGCCGGGGTATCCTCTATTTTAGGATCAGTTAATTTTATTACAACAGTAATTAATATACGATCAAAAGGAATTACTTTAGACCGTATACCTTTATTTGTTTGATCAATTGTAATTACAACTGTTCTTTTACTTCTTTCATTGCCAGTATTAGCAGGA---------------------------------------------------------------------------------------------
>Stictochironomus_sticticus|BIOUG17009-B04
----------TTTATTTTTGGGGCTTGAT-TGGAATAGTGGGAACCTCTTTAAGTATACTAATTCGGGCAGAATTAGGACACCCAGGAACTTTTATTGGAGATGACCAAATCTATAATGTAATTGTAACAGCACATGCTTTTATTATAATTTTCTTCATAGTTATGCCTATTTTAATTGGTGGCTTTGGAAATTGACTACTTCCTTTAATACTAGGGGCCCCTGATATAGCCTTTCCCCGTATAAATAATATAAGCTTTTGACTTTTACCCCCTTCTCTAACCCTTCTTCTTTCTAGTTCATTTGTAGAAAATGGGGCGGGTACAGGATGAACAGTATATCCCCCCTTATCTTCAAGTATTGCCCATAGTGGGGCCTCTGTTGACCTAGCCATTTTTTCCCTACATTTAGCCGGGGTATCCTCTATTTTAGGATCAGTTAATTTTATTACAACAGTAATTAATATACGATCAAAAGGAATTACTTTAGACCGTATACCTTTATTTGTTTGATCAATTGTAATTACAACTGTTCTTTTACTTCTTTCATTGCCAGTATTAGCAGGAGCTATTACAATATTATTAACTGAC---------------------------------------------------------------------
>Stictochironomus_sticticus|BIOUG17009-A02
----TTATACTTTATTTTTGGGGCTTGATCTGGAATAGTGGGAACCTCTTTAAGTATACTAATTCGGGCAGAATTAGGACACCCAGGAACTTTTATTGGAGATGACCAAATCTATAATGTAATTGTAACAGCACATGCTTTTATTATAATTTTCTTCATAGTTATGCCTATTTTAATTGGTGGCTTTGGAAATTGACTACTTCCTTTAATACTAGGGGCCCCTGATATAGCCTTTCCCCGTATAAATAATATAAGCTTTTGACTTTTACCCCCTTCTCTAACCCTTCTTCTTTCTAGTTCATTTGTAGAAAATGGGGCGGGTACAGGATGAACAGTATATCCCCCCTTATCTTCAAGTATTGCCCATAGTGGGGCCTCTGTTGACCTAGCCATTTTTTCCCTACATTTAGCCGGGGTATCCTCTATTTTAGGATCAGTTAATTTTATTACAACAGTAATTAATATACGATCAAAAGGAATTACTTTAGACCGTATACCTTTATTTGTTTGATCAATTGTAATTACAACTGTTCTTTTACTTCTTTCATTGCCAGTATTAGCAGGAGCTATTACAATATTATTAACTGACCGAAATCTAAATACTTCA---------------------------------------------------
>Stictochironomus_sticticus|BIOUG17008-H11
-------------ATTTTTGGGGCTTGATCTGGAATAGTGGGAACCTCTTTAAGTATACTAATTCG-GCAGAATTAGGACACCCAGGAACTTTTAT-GGAGATGACCAAATCTATAATGTAATTGTAACAGCACATGCTTTTATTATAATTTTCTTCATAGTTATGCCTATTTTAATTGGTGGCTTTGGAAATTGACTACTTCCTTTAATACTAGGGGCCCCTGATATAGCCTTTCCCCGTATAAATAATATAAGCTTTTGACTTTTACCCCCTTCTCTAACCCTTCTTCTTTCTAGTTCATTTGTAGAAAATGGGGCGGGTACAGGATGAACAGTATATCCCCCCTTATCTTCAAGTATTGCCCATAGTGGGGCCTCTGTTGACCTAGCCATTTTTTCCCTACATTTAGCCGGGGTATCCTCTATTTTAGGATCAGTTAATTTTATTACAACAGTAATTAATATACGATCAAAAGGAATTACTTTAGACCGTATACCTTTATTTGTTTGATCAATTGTAATTACAACTGTTCTTTTACTTCTTTCATTGCCAGTATTAGCAGGAGCTATTACAATATTATTA---------------------------------------------------------------------------
>Stictochironomus_sticticus|BIOUG16824-H11
-------------------------------------------------------------------------------CACCCAGGAACTTTTATTGGAGATGACCAAATCTATAATGTAAT-GTAACAGCACATGCTTTTATTATAATTTTCTTCATAGTTATGCCTATTTTAATTGGTGGCTTTGGAAA-TGACTACT-CCTTTAATACTAGGGGCCCCTGATATAGCCTTTCCCCGTATAAATAATATAAGCTT-TGACTTTTACCCCCTTCTCTAACCCTTCTTCTTTCTAGTTCATTTGTAGAAAATGGGGCGGGTACAGGATGAACAGTATATCCCCCCTTATCTTCAAGTATTGCCCATAGTGGGGCCTCTGTTGACCTAGCCATTTTTTCCCTACATTTAGCCGGGGTATCCTCTATTTTAGGATCAGTTAATTTTATTACAACAGTAATTAATATACGATCAAAAGGAATTACTTTAGACCGTATACCTTTATTTGTTTGATCAATTGTAATTACAACTGTTCTTTTACTTCTTTCATTGCCAGTATTAGCAGGAGCTATTACAATATTATTAACTGACCGAAATCTAAAT---------------------------------------------------------
>Stictochironomus_sticticus|Finnmark202|Fi202
-ACATTATACTTTATTTTTGGGGCTTGATCTGGAATAGTGGGAACCTCTTTAAGTATACTAATTCGGGCAGAATTAGGACACCCAGGAACTTTTATTGGAGATGACCAAATCTATAATGTAATTGTAACAGCACATGCTTTTATTATAATTTTCTTCATAGTTATGCCTATTTTAATTGGTGGCTTTGGGAATTGACTACTTCCTTTAATACTAGGGGCCCCTGATATAGCCTTTCCCCGTATAAATAATATAAGCTTTTGACTTTTACCCCCTTCTCTAACCCTTCTTCTTTCTAGTTCATTTGTAGAAAATGGGGCGGGTACGGGATGAACAGTATATCCCCCCTTATCTTCAAGTATTGCCCATAGTGGGGCCTCTGTTGACCTAGCCATTTTTTCCCTACATTTAGCCGGGGTATCCTCTATTTTAGGATCAGTTAATTTTATTACAACAGTAATTAATATACGATCAAAAGGAATTACTTTAGACCGTATACCTTTATTTGTTTGATCAATTGTAATTACAACTGTTCTTTTACTTCTTTCATTGCCAGTATTAGCAGGAGCTATTACAATATTATTAACTGACCGAAATCTAAATACTTCATTTTTTGATCCTGCTGGTGGAGGCGACCCTATTTTATACCAACACTTA---
>Stictochironomus_sticticus|BIOUG17008-F04
-ACATTATACTTTATTTTTGGGGCTTGAT-TGGAATAGTGGGAACCTCTTTAAGTATACTAATTCGGGCAGAATTAGGACACCCAGGAACTTTTATTGGAGATGACCAAATCTATAATGTAATTGTAACAGCACATGCTTTTATTATAATTTTCTTCATAGTTATGCCTATTTTAATTGGTGGCTTTGGAAATTGACTACTTCCTTTAATACTAGGGGCCCCTGATATAGCCTTTCCCCGTATAAATAATATAAGCTTTTGACTTTTACCCCCTTCTCTAACCCTTCTTCTTTCTAGTTCATTTGTAGAAAATGGGGCGGGTACAGGATGAACAGTATATCCCCCCTTATCTTCAAGTATTGCCCATAGTGGGGCCTCTGTTGACCTAGCCATTTTTTCCCTACATTTAGCCGGGGTATCCTCTATTTTAGGATCAGTTAATTTTATTACAACAGTAATTAATATACGATCAAAAGGAATTACTTTAGACCGTATACCTTTATTTGTTTGATCAATTGTAATTACAACTGTTCTTTTACTTCTTTCATTGCCAGTATTAGCAGGAGCTATTACAATATTATTAACTGACCGAAATCTAAATACTTCATTTTTTGAT------------------------------------------
>Stictochironomus_sticticus|BIOUG17167-G05
-------TACTTTATTTTTGGGGCTTGATCTGGAATAGTGGGAACCTCTTTAAGTATACTAATTCGGGCAGAATTAGGACACCCAGGAACTTTTATTGGAGATGACCAAATCTATAATGTAATTGTAACAGCACATGCTTTTATTATAATTTTCTTCATAGTTATGCCTATTTTAATTGGTGGCTTTGGAAATTGACTACTTCCTTTAATACTAGGGGCCCCTGATATAGCCTTTCCCCGTATAAATAATATAAGCTTTTGACTTTTACCCCCTTCTCTAACCCTTCTTCTTTCTAGTTCATTTGTAGAAAATGGGGCGGGTACAGGATGAACAGTATATCCCCCCTTATCTTCAAGTATTGCCCATAGTGGGGCCTCTGTTGACCTAGCCATTTTTTCCCTACATTTAGCCGGGGTATCCTCTATTTTAGGATCAGTTAATTTTATTACAACAGTAATTAATATACGATCAAAAGGAATTACTTTAGACCGTATACCTTTATTTGTTTGATCAATTGTAATTACAACTGTTCTTTTACTTCTTTCATTGCCAGTATTAGCAGGAGCTATTACAATA---------------------------------------------------------------------------------
>Stictochironomus_sticticus|BIOUG17079-E11
----------TTTATTTTTGG-GCTTGATCTGGAATAGTGGGAACCTCTTTAAGTATACTAATTCGGGCAGAATTAGGACACCCAGGAACTTTTATTGGAGATGACCAAATCTATAATGTAATTGTAACAGCACATGCTTTTATTATAATTTTCTTCATAGTTATGCCTATTTTAATTGGTGGCTTTGGAAATTGACTACTTCCTTTAATACTAGGGGCCCCTGATATAGCCTTTCCCCGTATAAATAATATAAGCTTTTGACTTTTACCCCCTTCTCTAACCCTTCTTCTTTCTAGTTCATTTGTAGAAAATGGGGCGGGTACAGGATGAACAGTATATCCCCCCTTATCTTCAAGTATTGCCCATAGTGGGGCCTCTGTTGACCTAGCCATTTTTTCCCTACATTTAGCCGGGGTATCCTCTATTTTAGGATCAGTTAATTTTATTACAACAGTAATTAATATACGATCAAAAGGAATTACTTTAGACCGTATACCTTTATTTGTTTGATCAATTGTAATTACAACTGTTCTTTTACTTCTTTCATTGCCAGTATTAGCAGGAGCTATTACAATA---------------------------------------------------------------------------------
>Stictochironomus_sticticus|BIOUG16824-E03
-ACATTATACTTTATTTTTGGGGCTTGATCTGGAATAGTGGGAACCTCTTTAAGTATACTAATTCGGGCAGAATTAGGACACCCAGGAACTTTTATTGGAGATGACCAAATCTATAATGTAATTGTAACAGCACATGCTTTTATTATAATTTTCTTCATAGTTATGCCTATTTTAATTGGTGGCTTTGGAAATTGACTACTTCCTTTAATACTAGGGGCCCCTGATATAGCCTTTCCCCGTATAAATAATATAAGCTTTTGACTTTTACCCCCTTCTCTAACCCTTCTTCTTTCTAGTTCATTTGTAGAAAATGGGGCGGGTACAGGATGAACAGTATATCCCCCCTTATCTTCAAGTATTGCCCATAGTGGGGCCTCTGTTGACCTAGCCATTTTTTCCCTACATTTAGCCGGGGTATCCTCTATTTTAGGATCAGTTAATTTTATTACAACAGTAATTAATATACGATCAAAAGGAATTACTTTAGACCGTATACCTTTATTTGTTTGATCAATTGTAATTACAACTGTTCTTTTACTTCTTTCATTGCCAGTATTAGCAGGAGCTATTACAATATTATTAACTGACCGAAATCTAAATACTTCATTTTTTGAT------------------------------------------
>Stictochironomus_sticticus|BIOUG17008-B06
-ACATTATACTTTATTTTTGGGGCTTGATCTGGAATAGTGGGAACCTCTTTAAGTATA-TAATTCGGGCAGAATTAGGACACCCAGGAACTTTTATTGGAGATGACCAAATCTATAATGTAATTGTAACAGCACATGCTTTTATTATAATTTTCTTCATAGTTATGCCTATTTTAATTGGTGGCTTTGGAAATTGACTACTTCCTTTAATACTAGGGGCCCCTGATATAGCCTTTCCCCGTATAAATAATATAAGCTTTTGACTTTTACCCCCTTCTCTAACCCTTCTTCTTTCTAGTTCATTTGTAGAAAATGGGGCGGGTACAGGATGAACAGTATATCCCCCCTTATCTTCAAGTATTGCCCATAGTGGGGCCTCTGTTGACCTAGCCATTTTTTCCCTACATTTAGCCGGGGTATCCTCTATTTTAGGATCAGTTAATTTTATTACAACAGTAATTAATATACGATCAAAAGGAATTACTTTAGACCGTATACCTTTATTTGTTTGATCAATTGTAATTACAACTGTTCTTTTACTTCTTTCATTGCCAGTATTAGCAGGAGCTATTACAATATTATTAACTGACCGAAATCTAAATACTTCATTT------------------------------------------------
>Stictochironomus_sticticus|BIOUG17008-A09
-------------------------------------------------------ATACTAATTCGGGCAGAATTAGGACACCCAGGAACTTTTATTGGAGATGACCAAATCTATAATGTAATTGTAACAGCACATGCTTTTATTATAATTTTCTTCATAGTTATGCCTATTTTAATTGGTGGCTTTGGAAATTGACTACTTCCTTTAATACTAGGGGCCCCTGATATAGCCTTTCCCCGTATAAATAATATAAGCTTTTGACTTTTACCCCCTTCTCTAACCCTTCTTCTTTCTAGTTCATTTGTAGAAAATGGGGCGGGTACAGGATGAACAGTATATCCCCCCTTATCTTCAAGTATTGCCCATAGTGGGGCCTCTGTTGACCTAGCCATTTTTTCCCTACATTTAGCCGGGGTATCCTCTATTTTAGGATCAGTTAATTTTATTACAACAGTAATTAATATACGATCAAAAGGAATTACTTTAGACCGTATACCTTTATTTGTTTGATCAATTGTAATTACAACTGTTCTTTTACTTCTTTCATTGCCAGTATTAGCAGGAGCTATTACAATATTATTAACTGAC---------------------------------------------------------------------
>Stictochironomus_sticticus|BIOUG16965-H07
-ACATTATACTTTATTTTTGGGGCTTGATCTGGAATAGTGGGAACCTCTTTAAGTATACTAATTCGGGCAGAATTAGGACACCCAGGAACTTTTATTGGAGATGACCAAATCTATAATGTAATTGTAACAGCACATGCTTTTATTATAATTTTCTTCATAGTTATGCCTATTTTAATTGGTGGCTTTGGAAATTGACTACTTCCTTTAATACTAGGGGCCCCTGATATAGCCTTTCCCCGTATAAATAATATAAGCTTTTGACTTTTACCCCCTTCTCTAACCCTTCTTCTTTCTAGTTCATTTGTAGAAAATGGGGCGGGTACAGGATGAACAGTATATCCCCCCTTATCTTCAAGTATTGCCCATAGTGGGGCCTCTGTTGACCTAGCCATTTTTTCCCTACATTTAGCCGGGGTATCCTCTATTTTAGGATCAGTTAATTTTATTACAACAGTAATTAATATACGATCAAAAGGAATTACTTTAGACCGTATACCTTTATTTGTTTGATCAATTGTAATTACAACTGTTCTTTTACTTCTTTCATTGCCAGTATTAGCAGGAGCTATTACAATATTATTA---------------------------------------------------------------------------
>Stictochironomus_sticticus|BIOUG16965-G09
----------------------------------------GGAACCTCTTTAAGTATACTAATTCGGGCAGAATTAGGACACCCAGGAACTTTTATTGGAGATGACCAAATCTATAATGTAATTGTAACAGCACATGCTTTTATTATAATTTTCTTCATAGTTATGCCTATTTTAATTGGTGGCTTTGGAAATTGACTACTTCCTTTAATACTAGGGGCCCCTGATATAGCCTTTCCCCGTATAAATAATATAAGCTTTTGACTTTTACCCCCTTCTCTAACCCTTCTTCTTTCTAGTTCATTTGTAGAAAATGGGGCGGGTACAGGATGAACAGTATATCCCCCCTTATCTTCAAGTATTGCCCATAGTGGGGCCTCTGTTGACCTAGCCATTTTTTCCCTACATTTAGCCGGGGTATCCTCTATTTTAGGATCAGTTAATTTTATTACAACAGTAATTAATATACGATCAAAAGGAATTACTTTAGACCGTATACCTTTATTTGTTTGATCAATTGTAATTACAACTGTTCTTTTACTTCTTTCATTGCCAGTATTAGCAGGAGCTATTACAATATTATTAACTGAC---------------------------------------------------------------------
>Stictochironomus_sticticus|BIOUG16965-F10
-ACATTATACTTTATTTTTGGGGCTTGATCTGGAATAGTGGGAACCTCTTTAAGTATACTAATTCGGGCAGAATTAGGACACCCAGGAACTTTTATTGGAGATGACCAAATCTATAATGTAATTGTAACAGCACATGCTTTTATTATAATTTTCTTCATAGTTATGCCTATTTTAATTGGTGGCTTTGGAAATTGACTACTTCCTTTAATACTAGGGGCCCCTGATATAGCCTTTCCCCGTATAAATAATATAAGCTTTTGACTTTTACCCCCTTCTCTAACCCTTCTTCTTTCTAGTTCATTTGTAGAAAATGGGGCAGGTACAGGATGAACAGTATATCCCCCCTTATCTTCAAGTATTGCCCATAGTGGGGCCTCTGTTGACCTAGCCATTTTTTCCCTACATTTAGCCGGGGTATCCTCTATTTTAGGATCAGTTAATTTTATTACAACAGTAATTAATATACGATCAAAAGGAATTACTTTAGACCGTATACCTTTATTTGTTTGATCAATTGTAATTACAACTGTTCTTTTACTTCTTTCATTGCCAGTATTAGCAGGAGCTATTACAATATTATTAACTGACCGAAATCTAAATACTTCATTTTTTGATCCTGCTGGG---------------------------------
>Stictochironomus_sticticus|BIOUG16823-F02
----------------------------------------GGAACCTCTTTAAGTATACTAATTCGGGCAGAATTAGGACACCCAGGAACTTTTATTGGAGATGACCAAATCTATAATGTAATTGTAACAGCACATGCTTTTATTATAATTTTCTTCATAGTTATGCCTATTTTAATTGGTGGCTTTGGAAATTGACTACTTCCTTTAATACTAGGGGCCCCTGATATAGCCTTTCCCCGTATAAATAATATAAGCTTTTGACTTTTACCCCCTTCTCTAACCCTTCTTCTTTCTAGTTCATTTGTAGAAAATGGGGCGGGTACAGGATGAACAGTATATCCCCCCTTATCTTCAAGTATTGCCCATAGTGGGGCCTCTGTTGACCTAGCCATTTTTTCCCTACATTTAGCCGGGGTATCCTCTATTTTAGGATCAGTTAATTTTATTACAACAGTAATTAATATACGATCAAAAGGAATTACTTTAGACCGTATACCTTTATTTGTTTGATCAATTGTAATTACAACTGTTCTTTTACTTCTTTCATTGCCAGTATTAGCAGGAGCTATTACAATA---------------------------------------------------------------------------------
>Stictochironomus_sticticus|BIOUG16823-D06
-------------------------------GGAATAGTGGGAACCTCTTTAAGTATACTAATTCGGGCAGAATTAGGACACCCAGGAACTTTTATTGGAGATGACCAAATCTATAATGTAATTGTAACAGCACATGCTTTTATTATAATTTTCTTCATAGTTATGCCTATTTTAATTGGTGGCTTTGGAAATTGACTACTTCCTTTAATACTAGGGGCCCCTGATATAGCCTTTCCCCGTATAAATAATATAAGCTTTTGACTTTTACCCCCTTCTCTAACCCTTCTTCTTTCTAGTTCATTTGTAGAAAATGGGGCGGGTACAGGATGAACAGTATATCCCCCCTTATCTTCAAGTATTGCCCATAGTGGGGCCTCTGTTGACCTAGCCATTTTTTCCCTACATTTAGCCGGGGTATCCTCTATTTTAGGATCAGTTAATTTTATTACAACAGTAATTAATATACGATCAAAAGGAATTACTTTAGACCGTATACCTTTATTTGTTTGATCAATTGTAATTACAACTGTTCTTTTACTTCTTTCATTGCCAGTATTAGCAGGAGCTATTACAATATTATTAACTGACCGAAATCTAAATACTTCATTT------------------------------------------------
>Stictochironomus_devinctus|BIOUG01241-G09
-ACATTATATTTTATTTTTGGAGCATGATCCGGAATAGTGGGAACATCTCTAAGTATATTAATTCGAGCTGAATTAGGTCACCCTGGAACCTTTATTGGGGACGACCAAATTTATAATGTGGTTGTTACAGCCCATGCTTTTGTTATAATTTTTTTTATAGTAATGCCTATTTTAATTGGAGGATTCGGTAATTGACTTCTTCCTTTAATATTAGGTGCCCCAGATATGGCTTTCCCCCGAATAAATAATATAAGTTTTTGATTATTACCCCCATCTCTTTCTCTCCTTCTTTCTAGTTCATTTGTAGAAAATGGAGCAGGAACTGGATGAACAGTATATCCCCCTTTATCAGCTAGTATTGCACACAGTGGTGCATCAGTCGATTTAGCTATTTTTTCCCTACATTTAGCGGGAGTCTCTTCTATTTTAGGTTCTGTAAATTTTATTACAACTGTAATTAATATACGATCTAAGGGTATTACTTTAGACCGAATACCATTATTTGTTTGATCTATTGTTATTACTACAGTTCTTCTTCTTCTTTCTCTTCCAGTTTTAGCCGGAGCTATTACAATACTTTTAACAGACCGAAATTTAAACACTTCTTTCTTCGACCCAGCAGGGGGAGGAGACCCAATTTTATATCAACATTTA---
>Stictochironomus_sticticus|BIOUG16644-F11
-------------------------------------------------------------ATTCGGGCAGAATTAGGACACCCAGGAACTTTTATTGGAGATGACCAAATCTATAATGTAATTGTAACAGCACATGCTTTTATTATAATTTTCTTCATAGTTATGCCTATTTTAATTGGTGGCTTTGGAAATTGACTACTTCCTTTAATACTAGGGGCCCCTGATATAGCCTTTCCCCGTATAAATAATATAAGCTTTTGACTTTTACCCCCTTCTCTAACCCTTCTTCTTTCTAGTTCATTTGTAGAAAATGGGGCGGGTACAGGATGAACAGTATATCCCCCCTTATCTTCAAGTATTGCCCATAGTGGGGCCTCTGTTGACCTAGCCATTTTTTCCCTACATTTAGCCGGGGTATCCTCTATTTTAGGATCAGTTAATTTTATTACAACAGTAATTAATATACGATCAAAAGGAATTACTTTAGACCGTATACCTTTATTTGTTTGATCAATTGTAATTACAACTGTTCTTTTACTTCTTTCATTGCCAGTATTAGCAGGAGCTATTACAATATTATTAACTGACCGAAATCTAAATACTTCATTTTTTGAT------------------------------------------
>Stictochironomus_juncaii|CH214
-ACATTATATTTTATTTTTGGAGCTTGATCTGGGATAGTAGGAACTTCTTTAAGTATGTTAATTCGTGCTGAATTAGGACACCCAGGAACTTTTATTGGAGATGACCAAATTTACAATGTAATTGTTACAGCACACGCTTTTGTCATAATTTTTTTCATAGTTATACCTATTTTAATTGGAGGATTTGGTAATTGATTACTTCCGCTAATACTTGGGGCTCCTGATATAGCCTTTCCCCGAATAAATAATATAAGATTTTGGCTATTACCCCCCTCTCTTTCACTTCTTCTTTCTAGTTCAATTGTAGAAAATGGGGCAGGAACAGGTTGAACTGTGTACCCCCCACTTTCATCAAGTATTGCTCATAGAGGAGCATCTGTAGATTTAGCTATTTTTTCTTTACATTTAGCAGGAATCTCTTCAATTCTAGGATCAGTTAATTTTATTACAACCGTTATTAATATACGATCAAAAGGAATTACTCTTGATCGCATACCTTTATTTGTATGATCTATTGTAATTACAACGGTCCTCTTACTTTTATCTCTTCCTGTACTAGCAGGAGCCATCACTATATTATTAACAGATCGGAACTTAAATACATCCTTCTTTGACCCTGCTGGAGGAGGAGACCCTATTTTATATCAACACTTA---
>Stictochironomus_juncaii|CH212
-ACATTATATTTTATTTTTGGAGCTTGATCTGGAATAGTAGGAACATCTTTAAGTATACTAATTCGAGCCGAATTAGGACACCCAGGTACTTTTATTGGTGACGACCAAATTTACAATGTAATTGTTACAGCACACGCTTTTATTATAATTTTTTTCATAGTTATGCCTATTTTAATTGGGGGGTTTGGTAATTGATTACTCCCCCTAATACTTGGAGCCCCTGATATAGCATTTCCCCGAATAAATAATATAAGTTTTTGACTATTACCTCCTTCTCTTTCCCTTCTTCTTTCTAGCTCAATTGTAGAAAATGGAGCAGGAACTGGATGAACGGTGTATCCTCCCCTCTCGTCAAGCATTGCTCATAGAGGGGCCTCTGTAGATTTAGCTATTTTTTCTTTACACTTAGCTGGAATTTCTTCAATCCTAGGATCGGTTAATTTTATTACAACTGTAATTAATATACGATCAAAAGGAATTACTCTTGATCGAATACCTTTATTTGTATGATCTATTGTAATCACAACTGTCCTTTTACTTTTATCTCTTCCTGTATTAGCAGGGGCTATTACTATATTATTAACAGATCGAAATTTAAACACTTCCTTCTTTGACCCTGCTGGAGGAGGAGACCCTATTTTATACCAACACTTA---
>Stictochironomus_pictulus|ZMUO.025173|MZ657768
-ACATTATATTTTATTTTTGGAGCTTGATCTGGGATAGTAGGAACTTCTTTAAGTATACTAATTCGAGCCGAATTAGGGCACCCAGGAACTTTTATTGGAGACGACCAAATTTACAATGTAATTGTAACAGCACACGCTTTTATCATAATTTTTTTCATAGTTATGCCCATTTTAATTGGAGGGTTTGGTAATTGACTACTTCCCCTAATACTTGGAGCACCTGATATAGCATTCCCCCGAATAAATAATATAAGTTTTTGACTATTGCCCCCCTCTCTTTCTCTTTTACTTTCTAGTTCAATTGTAGAAAATGGAGCAGGAACAGGTTGAACTGTATACCCTCCTCTTTCATCAAGTATTGCTCATAGAGGGGCCTCTGTAGATTTAGCCATTTTTTCTTTACACTTAGCCGGAATTTCTTCAATTCTAGGATCAGTTAATTTTATTACAACTGTTATTAATATACGGTCAAAAGGAATTACTCTTGACCGCATGCCTTTATTTGTATGATCTATCGTAATTACAACTGTTCTCTTACTTTTATCTCTTCCTGTATTAGCTGGAGCTATTACTATATTACTAACAGATCGAAATTTAAATACATCCTTCTTTGACCCTGCTGGGGGAGGAGACCCTATTTTATACCAACATTTA---
>Stictochironomus_pictulus|ZMUO.025172|MZ659643
-ACATTATATTTTATTTTTGGAGCTTGATCTGGGATAGTAGGAACTTCTTTAAGTATACTAATTCGAGCCGAATTAGGACACCCAGGAACTTTTATTGGAGACGACCAAATTTACAATGTAATTGTAACAGCACACGCTTTTATCATAATTTTTTTCATAGTTATGCCCATTTTAATTGGAGGGTTTGGTAATTGACTACTTCCCCTAATACTTGGAGCACCTGATATAGCATTCCCCCGAATAAATAATATAAGTTTTTGACTATTGCCCCCCTCTCTTTCTCTTTTACTTTCTAGTTCAATTGTAGAAAATGGAGCAGGAACAGGTTGAACTGTATACCCTCCTCTTTCATCAAGTATTGCTCATAGAGGGGCCTCTGTAGATTTAGCCATTTTTTCTTTACACTTAGCCGGAATTTCTTCAATTCTAGGATCAGTTAATTTTATTACAACTGTTATTAATATGCGGTCAAAAGGAATTACTCTTGACCGCATGCCTTTATTTGTATGATCTATCGTAATTACAACTGTTCTCTTACTTTTATCTCTTCCTGTGTTAGCTGGAGCTATTACTATATTACTAACAGATCGAAATTTAAATACATCCTTCTTTGACCCTGCTGGGGGAGGAGATCCTATTTTATACCAACATTTA---
>Stictochironomus_sticticus|BIOUG17077-H02
-------------------------------------GTGGGAACCTCTTTAAGTATACTAATTCGGGCAGAATTAGGACACCCAGGAACTTTTATTGGAGATGACCAAATCTATAATGTAATTGTAACAGCACATGCTTTTATTATAATTTTCTTCATAGTTATGCCTATTTTAATTGGTGGCTTTGGAAATTGACTACTTCCTTTAATACTAGGGGCCCCTGATATAGCCTTTCCCCGTATAAATAATATAAGCTTTTGACTTTTACCCCCTTCTCTAACCCTTCTTCTTTCTAGTTCATTTGTAGAAAATGGGGCGGGTACAGGATGAACAGTATATCCCCCCTTATCTTCAAGTATTGCCCATAGTGGGGCCTCTGTTGACCTAGCCATTTTTTCCCTACATTTAGCCGGGGTATCCTCTATTTTAGGATCAGTTAATTTTATTACAACAGTAATTAATATACGATCAAAAGGAATTACTTTAGACCGTATACCTTTATTTGTTTGATCAATTGTAATTACAACTGTTCTTTTACTTCTTTCATTGCCAGTATTAGCAGGAGCTATTACAATA---------------------------------------------------------------------------------
>Stictochironomus_sticticus|BIOUG17077-H01
----------------------------------ATAGTGGGAACCTCTTTAAGTATACTAATTCGGGCAGAATTAGGACACCCAGGAACTTTTATTGGAGATGACCAAATCTATAATGTAATTGTAACAGCACATGCTTTTATTATAATTTTCTTCATAGTTATGCCTATTTTAATTGGTGGCTTTGGAAATTGACTACTTCCTTTAATACTAGGGGCCCCTGATATAGCCTTTCCCCGTATAAATAATATAAGCTTTTGACTTTTACCCCCTTCTCTAACCCTTCTTCTTTCTAGTTCATTTGTAGAAAATGGGGCGGGTACAGGATGAACAGTATATCCCCCCTTATCTTCAAGTATTGCCCATAGTGGGGCCTCTGTTGACCTAGCCATTTTTTCCCTACATTTAGCCGGGGTATCCTCTATTTTAGGATCAGTTAATTTTATTACAACAGTAATTAATATACGATCAAAAGGAATTACTTTAGACCGTATACCTTTATTTGTTTGATCAATTGTAATTACAACTGTTCTTTTACTTCTTTCATTGCCAGTATTAGCAGGAGCTATTACAATATTATTAACTGACCGA------------------------------------------------------------------
>Stictochironomus_sticticus|BIOUG16822-G07
-------------ATTTTTGGGGCTTGATCTGGAATAGTGGGAACCTCTTTAAGTATACTAATTCGGGCAGAATTAGGACACCCAGGAACTTTTATTGGAGATGACCAAATCTATAATGTAATTGTAACAGCACATGCTTTTATTATAATTTTCTTCATAGTTATGCCTATTTTAATTGGTGGCTTTGGAAATTGACTACTTCCTTTAATACTAGGGGCCCCTGATATAGCCTTTCCCCGTATAAATAATATAAGCTTTTGACTTTTACCCCCTTCTCTAACCCTTCTTCTTTCTAGTTCATTTGTAGAAAATGGGGCGGGTACAGGATGAACAGTATATCCCCCCTTATCTTCAAGTATTGCCCATAGTGGGGCCTCTGTTGACCTAGCCATTTTTTCCCTACATTTAGCCGGGGTATCCTCTATTTTAGGATCAGTTAATTTTATTACAACAGTAATTAATATACGATCAAAAGGAATTACTTTAGACCGTATACCTTTATTTGTTTGATCAATTGTAATTACAACTGTTCTTTTACTTCTTTCA---------------------------------------------------------------------------------------------------------------
>Stictochironomus_sticticus|BIOUG16964-E12
-ACATTATACTTTATTTTTGGGGCTTGATCTGGAATAGTGGGAACCTCTTTAAGTATACTAATTCGGGCAGAATTAGGACACCCAGGAACTTTTATTGGAGATGACCAAATCTATAATGTAATTGTAACAGCACATGCTTTTATTATAATTTTCTTCATAGTTATGCCTATTTTAATTGGTGGCTTTGGAAATTGACTACTTCCTTTAATACTAGGGGCCCCTGATATAGCCTTTCCCCGTATAAATAATATAAGCTTTTGACTTTTACCCCCTTCTCTAACCCTTCTTCTTTCTAGTTCATTTGTAGAAAATGGGGCGGGTACAGGATGAACAGTATATCCCCCCTTATCTTCAAGTATTGCCCATAGTGGGGCCTCTGTTGACCTAGCCATTTTTTCCCTACATTTAGCCGGGGTATCCTCTATTTTAGGATCAGTTAATTTTATTACAACAGTAATTAATATACGATCAAAAGGAATTACTTTAGACCGTATACCTTTATTTGTTTGATCAATTGTAATTACAACTGTTCTTTTACTTCTTTCATTGCCAGTATTAGCAGGAGCTATTACAATATTATTAACTGACCGAAATCTAAATACTTCATTTTTTGATCCTGCTGGG---------------------------------
>Stictochironomus_sticticus|CHARS00478-E11
----------------TTTGGGGCTTGATCTGGAATAGTGGGAACCTCTTTAAGTATACTAATTCGGGCAGAATTAGGACACCCAGGAACTTTTATTGGAGATGACCAAATCTATAATGTAATTGTAACAGCACATGCTTTTATTATAATTTTCTTCATAGTTATGCCTATTTTAATTGGTGGCTTTGGAAATTGACTACTTCCTTTAATACTAGGGGCCCCTGATATAGCCTTTCCCCGTATAAATAATATAAGCTTTTGACTTTTACCCCCTTCTCTAACCCTTCTTCTTTCTAGTTCATTTGTAGAAAATGGGGCGGGTACAGGATGAACAGTATATCCCCCCTTATCTTCAAGTATTGCCCATAGTGGGGCCTCTGTTGACCTAGCCATTTTTTCCCTACATTTAGCCGGGGTATCCTCTATTTTAGGATCAGTTAATTTTATTACAACAGTAATTAATATACGACCAAAAGGAATTACTTTAGACCGTATACCTTTATTTGTTTGATCAATTGTAATTACAACTGTTCTTTTACTTCTTTCATTGCCAGTATTAGCAGGAGCTATTACAATATTATTAACCGACCGAAATCTAAATACTTCATTTTTTGATCCTGCTGGTGGAGGCGACCCTATTTTATACCAACACTTA---
>Stictochironomus_maculipennis|TRD-CH95
----------------------------------ATAGTAGGAACCTCTTTAAGTATGCTAATTCGAGCCGAATTAGGACACCCAGGTACTTTTATTGGAGATGACCAAATTTACAATGTAATTGTCACAGCACACGCTTTTATTATAATTTTTTTTATAGTTATACCTATTTTAATTGGAGGATTTGGTAATTGACTACTCCCCTTAATACTTGGAGCCCCTGATATAGCCTTCCCCCGAATAAATAATATGAGTTTTTGACTTTTACCCCCTTCTCTTTCCCTTCTTCTTTCTAGTTCAATTGTAGAAAATGGGGCAGGAACTGGATGAACAGTATACCCCCCTCTCTCATCAAGTATCGCCCATAGAGGTGCCTCTGTAGACTTAGCTATTTTTTCTTTACACTTAGCCGGAATTTCTTCAATTCTAGGATCAGTTAATTTTATTACAACTGTAATTAATATACGATCAAAAGGAATCACTCTTGATCGAATACCTTTATTTGTGTGGTCTATCGTAATTACAACTGTACTCTTACTTTTATCTCTTCCTGTATTAGCAGGAGCTATCACTATATTATTAACAGATCGAAATTTAAATACATCTTTCTTTGACCCTGCTGGCGGGGGAGACCCTATTTTATACCAACACTTA---
>Stictochironomus_maculipennis|TRD-CH322
-ACATTATATTTTATTTTTGGAGCTTGATCTGGAATAGTAGGAACCTCTTTAAGTATGCTAATTCGAGCCGAATTAGGACACCCAGGTACTTTTATTGGAGATGACCAAATTTACAATGTAATTGTCACAGCACACGCTTTTATTATAATTTTTTTTATAGTTATACCTATTTTAATTGGAGGATTTGGTAATTGACTACTCCCCTTAATACTTGGAGCCCCTGATATAGCCTTCCCCCGAATAAATAATATGAGTTTTTGACTTTTACCCCCTTCTCTTTCCCTTCTTCTTTCTAGTTCAATTGTAGAAAATGGGGCAGGAACTGGATGAACAGTATACCCCCCTCTCTCATCAAGTATCGCCCATAGAGGTGCCTCTGTAGACTTAGCTATTTTTTCTTTACACTTAGCCGGAATTTCTTCAATTCTAGGATCAGTTAATTTTATTACAACTGTAATTAATATACGATCAAAAGGAATCACTCTTGATCGAATACCTTTATTTGTGTGGTCTATCGTAATTACAACTGTACTCTTACTTTTATCTCTTCCTGTATTAGCAGGAGCTATCACTATATTATTAACAGATCGAAATTTAAATACATCTTTCTTTGACCCTGCTGGCGGGGGAGACCCTATTTTATACCAACACTTA---
>Stictochironomus_maculipennis|TRD-CH321
-ACATTATATTTTATTTTTGGAGCTTGATCTGGAATAGTAGGAACCTCTTTAAGTATACTAATTCGAGCCGAATTAGGACACCCAGGTACTTTTATTGGAGATGACCAAATTTACAATGTAATTGTCACAGCACACGCTTTTATTATAATTTTTTTTATAGTTATACCTATTTTAATTGGAGGATTTGGTAATTGACTACTCCCCTTAATACTTGGAGCCCCTGATATAGCCTTCCCCCGAATAAATAATATGAGTTTTTGACTTTTACCCCCTTCTCTTTCCCTTCTTCTTTCTAGTTCAATTGTAGAAAATGGGGCAGGAACTGGATGAACAGTATACCCCCCTCTCTCATCAAGTATCGCCCATAGAGGTGCCTCTGTAGACTTAGCTATTTTTTCTTTACACTTAGCCGGAATTTCTTCAATTCTAGGATCAGTTAATTTTATTACAACTGTAATTAATATACGATCAAAAGGAATCACTCTTGATCGAATACCTTTATTTGTGTGGTCTATCGTAATTACAACTGTACTCTTACTTTTATCTCTTCCTGTATTAGCAGGAGCTATCACTATATTATTAACAGATCGAAATTTAAATACATCTTTCTTTGACCCTGCTGGCGGGGGAGACCCTATTTTATACCAACACTTA---
>Stictochironomus_sticticus|TRD-CH281
-ACATTATACTTTATTTTTGGGGCTTGATCTGGAATAGTGGGAACCTCTTTAAGTATACTAATTCGGGCAGAATTAGGACACCCAGGAACTTTTATTGGAGATGACCAAATCTATAATGTAATTGTAACAGCACATGCTTTTATTATAATTTTCTTCATAGTTATGCCTATTTTAATTGGTGGCTTTGGGAATTGACTACTTCCTTTAATACTAGGGGCCCCTGATATAGCCTTTCCCCGTATAAATAATATAAGCTTTTGACTTTTACCCCCTTCTCTAACCCTTCTTCTTTCTAGTTCATTTGTAGAAAATGGGGCGGGTACGGGATGAACAGTATATCCCCCCTTATCTTCAAGTATTGCCCATAGTGGGGCCTCTGTTGACCTAGCCATTTTTTCCCTACATTTAGCCGGGGTATCCTCTATTTTAGGATCAGTTAATTTTATTACAACAGTAATTAATATACGATCAAAAGGAATTACTTTAGACCGTATACCTTTATTTGTTTGATCAATTGTAATTACAACTGTTCTTTTACTTCTTTCATTGCCAGTATTAGCAGGAGCTATTACAATATTATTAACTGACCGAAATCTAAATACTTCATTTTTT---------------------------------------------
>Stictochironomus_maculipennis|TRD-CH113
-ACATTATATTTTATTTTTGGAGCTTGATCTGGAATAGTAGGAACCTCTTTAAGTATGCTAATTCGAGCCGAATTAGGACACCCAGGTACTTTTATTGGAGATGACCAAATTTACAATGTAATTGTCACAGCACACGCTTTTATTATAATTTTTTTTATAGTAATACCTATTTTAATTGGAGGATTTGGTAATTGACTACTCCCCTTAATACTTGGAGCCCCTGATATAGCCTTTCCCCGAATAAATAATATGAGTTTTTGACTTTTACCCCCTTCTCTTTCCCTTCTTCTTTCTAGTTCAATTGTAGAAAATGGGGCAGGAACTGGATGAACAGTATACCCCCCTCTCTCATCAAGTATCGCCCATAGAGGTGCCTCTGTAGACTTAGCTATTTTTTCTTTACACTTAGCCGGAATTTCTTCAATTCTAGGATCAGTTAATTTTATTACAACTGTAATTAATATACGATCAAAAGGAATCACTCTTGATCGAATACCTTTATTTGTGTGATCTATCGTAATTACAACTGTCCTCTTACTTTTATCTCTTCCTGTATTAGCAGGAGCTATCACTATATTATTAACAGATCGAAATTTAAATACGTCTTTCTTTGACCCCGCTGGCGGGGGAGATCCTATTTTATACCAACACTTA---
>Stictochironomus_pictulus|NHRS-BYWS000001114
-ACATTATATTTTATTTTTGGAGCTTGATCTGGAATAGTAGGAACCTCTTTAAGTATGCTAATTCGAGCCGAATTAGGACACCCAGGTACTTTTATTGGAGATGACCAAATTTACAATGTAATTGTCACAGCACACGCTTTTATTATAATTTTTTTTATAGTTATACCTATTTTAATTGGAGGATTTGGTAATTGACTACTGCCCTTAATACTTGGAGCCCCTGATATAGCCTTCCCCCGAATAAATAATATGAGTTTTTGACTTTTACCCCCTTCTCTTTCCCTTCTTCTTTCTAGTTCAATTGTAGAAAATGGGGCAGGAACTGGATGAACAGTATACCCCCCTCTCTCATCAAGTATCGCCCATAGAGGTGCCTCTGTAGACTTAGCTATTTTTTCCTTACACTTAGCCGGAATTTCTTCAATTCTAGGATCAGTTAATTTTATTACAACTGTAATTAATATACGGTCAAAAGGAATCACTCTTGATCGAATACCTTTATTTGTGTGGTCTATCGTAATTACAACTGTCCTCTTACTTTTATCTCTTCCTGTATTAGCAGGAGCTATCACTATATTATTAACAGATCGAAATTTAAATACGTCTTTCTTTGACCCTGCTGGCGGGGGAGATCCCATTTTATACCAACACTTATTT
>Stictochironomus_pictulus|NHRS-BYWS000001113
-ACATTATATTTTATTTTTGGAGCTTGATCTGGAATAGTAGGAACCTCTTTAAGTATGTTAATTCGAGCCGAATTAGGACACCCAGGTACTTTTATTGGAGATGACCAAATTTACAATGTAATTGTCACAGCACACGCTTTTATTATAATTTTTTTTATAGTTATACCTATTTTAATTGGAGGATTTGGTAATTGACTACTCCCCTTAATACTTGGAGCCCCTGATATAGCCTTCCCCCGAATAAATAATATGAGTTTTTGACTTTTACCCCCTTCTCTTTCCCTTCTTCTTTCTAGTTCAATTGTAGAAAATGGGGCAGGAACTGGGTGAACAGTATACCCCCCTCTCTCATCAAGTATCGCCCATAGAGGGGCCTCTGTAGACTTAGCTATTTTTTCTTTACACTTAGCCGGAATTTCTTCAATTCTAGGATCAGTTAATTTTATTACAACTGTAATTAATATACGATCAAAAGGAATCACTCTTGATCGAATACCTTTATTTGTGTGGTCTATCGTAATTACAACTGTCCTCTTACTTTTATCTCTTCCTGTATTAGCAGGAGCTATCACTATATTATTAACAGATCGAAATTTAAATACGTCTTTCTTTGACCCTGCTGGCGGGGGAGACCCTATTTTATACCAACATTTATTT
>Stictochironomus_sticticus|BIOUG16918-G02
-------------ATTTTTGGGGCTTGATCTGGAATAGTGGGAACCTCTTTAAGTATACTAATTCGGGCAGAATTAGGACACCCAGGAACTTTTATTGGAGATGACCAAATCTATAATGTAATTGTAACAGCACATGCTTTTATTATAATTTTCTTCATAGTTATGCCTATTTTAATTGGTGGCTTTGGAAATTGACTACTTCCTTTAATACTAGGGGCCCCTGATATAGCCTTTCCCCGTATAAATAATATAAGCTTTTGACTTTTACCCCCTTCTCTAACCCTTCTTCTTTCTAGTTCATTTGTAGAAAATGGGGCGGGTACAGGATGAACAGTATATCCCCCCTTATCTTCAAGTATTGCCCATAGTGGGGCCTCTGTTGACCTAGCCATTTTTTCCCTACATTTAGCCGGGGTATCCTCTATTTTAGGATCAGTTAATTTTATTACAACAGTAATTAATATACGATCAAAAGGAATTACTTTAGACCGTATACCTTTATTTGTTTGATCAATTGTAATTACAACTGTTCTTTTA------------------------------------------------------------------------------------------------------------------------
>Stictochironomus_unguiculatus|10PROBE-20368
-ACATTATATTTTATTTTTGGAGCTTGATCTGGAATAGTTGGAACCTCTTTAAGTATATTAATTCGAGCCGAATTAGGACACCCTGGAACTTTTATTGGCGATGACCAAATTTACAACGTAATTGTTACAGCTCACGCTTTTATTATAATTTTTTTCATGGTTATACCTATTTTAATTGGAGGCTTTGGTAACTGACTTCTTCCCCTAATATTAGGTGCCCCTGACATAGCATTCCCCCGAATAAATAATATAAGTTTCTGATTATTACCCCCCTCCCTATCTCTTCTTCTTTCTAGTTCAATTGTAGAAAATGGAGCAGGAACCGGATGAACAGTATACCCCCCCTTATCTGCAAGCATTGCCCACAGTGGGGCTTCAGTTGATTTAGCTATTTTTTCCTTACATTTAGCAGGTATTTCCTCTATTTTAGGATCAGTTAATTTCATTACAACTGTTATTAATATACGCTCAAAAGGAATTACCTTAGACCGAATACCTTTATTTGTTTGATCAATTGTAATTACAACCATTCTTTTACTTCTATCTCTACCAGTTTTAGCAGGAGCTATCACTATACTATTAACCGATCGAAATTTAAATACCTCCTTCTTTGACCCTGCAGGAGGGGGGGACCCTATTTTATACCAACACCTA---
>Stictochironomus_sp._3TE|Finnmark51|Fi51|HQ941628
-ACATTATATTTTATTTTTGGGGCTTGATCTGGAATAGTAGGAACTTCTTTAAGTATATTAATTCGAGCTGAATTAGGACACCCAGGAACTTTTATTGGGGATGACCAAATTTACAATGTAATTGTTACAGCACACGCTTTTATTATAATTTTTTTCATAGTTATACCTATTTTAATTGGAGGATTTGGTAATTGATTACTTCCATTAATACTTGGGGCCCCTGATATAGCCTTCCCCCGAATAAACAATATAAGTTTTTGACTATTACCCCCCTCTCTTTCGCTTCTTCTTTCTAGTTCAATTGTAGAAAATGGGGCAGGAACAGGATGAACAGTATACCCCCCACTTTCATCAAGTATCGCCCATAGAGGGGCCTCTGTAGATTTAGCTATTTTTTCTTTACATTTAGCTGGAATTTCATCAATTCTAGGATCCGTTAATTTTATTACAACCGTTATTAATATACGATCAAAAGGAATTACTCTTGACCGCATACCTTTATTTGTATGATCTATTGTAATTACAACTGTCCTCTTACTTTTATCTCTCCCCGTATTAGCAGGAGCTATCACTATGCTATTGACAGATCGAAATTTAAACACGTCCTTCTTTGACCCTGCTGGGGGAGGAGACCCTATTTTATATCAACACTTA---
>Stictochironomus_sticticus|BIOUG17204-F12
----------TTTATTTTTGGGGCTTGATCTGGAATAGTGGGAACCTCTTTAAGTATACTAATTCGGGCAGAATTAGGACACCCAGGAACTTTTATTGGAGATGACCAAATCTATAATGTAATTGTAACAGCACATGCTTTTATTATAATTTTCTTCATAGTTATGCCTATTTTAATTGGTGGCTTTGGAAATTGACTACTTCCTTTAATACTAGGGGCCCCTGATATAGCCTTTCCCCGTATAAATAATATAAGCTTTTGACTTTTACCCCCTTCTCTAACCCTTCTTCTTTCTAGTTCATTTGTAGAAAATGGGGCGGGTACAGGATGAACAGTATATCCCCCCTTATCTTCAAGTATTGCCCATAGTGGGGCCTCTGTTGACCTAGCCATTTTTTCCCTACATTTAGCCGGGGTATCCTCTATTTTAGGATCAGTTAATTTTATTACAACAGTAATTAATATACGATCAAAAGGAATTACTTTAGACCGTATACCTTTATTTGTTTGATCAATTGTAATTACAACTGTTCTTTTACTTCTTTCATTGCCAGTATTAGCAGGAGCTATTACAATATTATTAACTGACCGAAATCTAAAT---------------------------------------------------------
>Stictochironomus_sticticus|BIOUG17046-E08
-------------ATTTTTGGGGCTTGATCTGGAATAGTGGGAACCTCTTTAAGTATACTAATTCGGGCAGAATTAGGACACCCAGGAACTTTTATTGGAGATGACCAAATCTATAATGTAATTGTAACAGCACATGCTTTTATTATAATTTTCTTCATAGTTATGCCTATTTTAATTGGTGGCTTTGGAAATTGACTACTTCCTTTAATACTAGGGGCCCCTGATATAGCCTTTCCCCGTATAAATAATATAAGCTTTTGACTTTTACCCCCTTCTCTAACCCTTCTTCTTTCTAGTTCATTTGTAGAAAATGGGGCGGGTACAGGATGAACAGTATATCCCCCCTTATCTTCAAGTATTGCCCATAGTGGGGCCTCTGTTGACCTAGCCATTTTTTCCCTACATTTAGCCGGGGTGTCCTCTATTTTAGGATCAGTTAATTTTATTACAACAGTAATTAATATACGATCAAAAGGAATTACTTTAGACCGTATACCTTTATTTGTTTGATCAATTGTAATTACAACTGTTCTTTTACTTCTTTCATTGCCAGTATTAGCAGGA---------------------------------------------------------------------------------------------
>Stictochironomus_sticticus|BIOUG17013-E03
-------------------------------GGAATAGTGGGAACCTCTTTAAGTATACTAATTCGGGCAGAATTAGGACACCCAGGAACTTTTATTGGAGATGACCAAATCTATAATGTAATTGTAACAGCACATGCTTTTATTATAATTTTCTTCATAGTTATGCCTATTTTAATTGGTGGCTTTGGAAATTGACTACTTCCTTTAATACTAGGGGCCCCTGATATAGCCTTTCCCCGTATAAATAATATAAGCTTTTGACTTTTACCCCCTTCTCTAACCCTTCTTCTTTCTAGTTCATTTGTAGAAAATGGGGCGGGTACAGGATGAACAGTATATCCCCCCTTATCTTCAAGTATTGCCCATAGTGGGGCCTCTGTTGACCTAGCCATTTTTTCCCTACATTTAGCCGGGGTATCCTCTATTTTAGGATCAGTTAATTTTATTACAACAGTAATTAATATACGATCAAAAGGAATTACTTTAGACCGTATACCTTTATTTGTTTGATCAATTGTAATTACAACTGTTCTTTTACTTCTTTCATTGCCAGTATTAGCAGGAGCTATTACAATA---------------------------------------------------------------------------------
>Stictochironomus_sticticus|BIOUG17204-E06
-------------------------------GGAATAGTGGGAACCTCTTTAAGTATACTAATTCGGGCAGAATTAGGACACCCAGGAACTTTTATTGGAGATGACCAAATCTATAATGTAATTGTAACAGCACATGCTTTTATTATAATTTTCTTCATAGTTATGCCTATTTTAATTGGTGGCTTTGGAAATTGACTACTTCCTTTAATACTAGGGGCCCCTGATATAGCCTTTCCCCGTATAAATAATATAAGCTTTTGACTTTTACCCCCTTCTCTAACCCTTCTTCTTTCTAGTTCATTTGTAGAAAATGGGGCGGGTACAGGATGAACAGTATATCCCCCCTTATCTTCAAGTATTGCCCATAGTGGGGCCTCTGTTGACCTAGCCATTTTTTCCCTACATTTAGCCGGGGTATCCTCTATTTTAGGATCAGTTAATTTTATTACAACAGTAATTAATATACGATCAAAAGGAATTACTTTAGACCGTATACCTTTATTTGTTTGATCAATTGTAATTACAACTGTTCTTTTACTTCTTTCATTGCCAGTATTAGCAGGAGCTATTACAATATTATTAACTGACCGA------------------------------------------------------------------
>Stictochironomus_devinctus|BIOUG03244-E04
-ACATTATATTTTATTTTTGGAGCATGATCCGGAATAGTAGGAACATCTCTAAGTATATTAATTCGAGCTGAATTAGGTCACCCTGGAACCTTTATTGGGGACGACCAAATTTATAATGTGGTTGTTACAGCCCATGCCTTTGTTATAATTTTTTTTATAGTAATACCTATTTTAATTGGAGGATTCGGTAATTGACTTCTTCCTTTAATATTAGGTGCCCCAGATATGGCTTTCCCCCGAATAAATAATATAAGTTTTTGATTATTACCCCCCTCTCTTTCTCTCCTTCTTTCTAGTTCATTTGTAGAAAATGGAGCAGGAACTGGATGAACAGTATATCCCCCTTTATCAGCTAGTATTGCCCACAGTGGGGCATCAGTCGATTTAGCTATTTTTTCCCTACATTTAGCTGGGGTCTCTTCTATTTTAGGTTCTGTAAATTTTATTACAACTGTAATCAATATGCGATCTAAGGGTATTACTTTAGACCGAATACCATTATTTGTTTGATCTATTGTTATTACTACGGTTCTTCTTCTTCTTTCTCTCCCAGTTTTAGCCGGAGCTATTACAATACTTTTAACAGACCGAAATTTAAACACTTCTTTCTTCGAC------------------------------------------
>Stictochironomus_sticticus|BIOUG17204-D12
----------TTTATTTTTGGGGCTTGATCTGGAATAGTGGG-ACCTCTTTAAGTATACTAATTCGGGCAGAATTAGGACACCCAGGAACTTTTATTGGAGATGACCAAATCTATAATGTAATTGTAACAGCACATGCTTTTATTATAATTTTCTTCATAGTTATGCCTATTTTAATTGGTGGCTTTGGAAATTGACTACTTCCTTTAATACTAGGGGCCCCTGATATAGCCTTTCCCCGTATAAATAATATAAGCTTTTGACTTTTACCCCCTTCTCTAACCCTTCTTCTTTCTAGTTCATTTGTAGAAAATGGGGCGGGTACAGGATGAACAGTATATCCCCCCTTATCTTCAAGTATTGCCCATAGTGGGGCCTCTGTTGACCTAGCCATTTTTTCCCTACATTTAGCCGGGGTATCCTCTATTTTAGGATCAGTTAATTTTATTACAACAGTAATTAATATACGATCAAAAGGAATTACTTTAGACCGTATACCTTTATTTGTTTGATCAATTGTAATTACAACTGTTCTTTTACTTCTTTCATTGCCAGTATTAGCAGGAGCTATTACAATATTATTAACTGACCGA------------------------------------------------------------------
>Stictochironomus_unguiculatus|10PROBE-08810
-ACATTATATTTTATTTTTGGAGCTTGATCTGGAATAGTTGGGACCTCTTTAAGTATATTAATTCGAGCCGAATTAGGACACCCTGGAACTTTTATTGGCGATGACCAAATTTACAACGTAATTGTTACAGCTCACGCTTTTATTATAATTTTTTTCATGGTTATACCTATTTTAATTGGAGGCTTTGGTAACTGACTTCTTCCCCTAATATTAGGTGCCCCTGACATAGCATTCCCCCGAATAAATAATATAAGTTTCTGATTATTACCCCCCTCCCTATCTCTTCTTCTTTCTAGTTCAATTGTAGAAAATGGAGCAGGAACCGGATGAACGGTATACCCCCCCTTATCTGCAAGCATTGCCCACAGTGGGGCTTCAGTTGATTTAGCTATTTTTTCCTTACATTTAGCAGGTATTTCCTCTATTTTAGGATCAGTTAATTTCATTACAACTGTTATTAATATACGCTCAAAAGGAATTACCTTAGACCGAATACCTTTATTTGTTTGATCAATTGTAATTACAACCATTCTTTTACTTCTATCTCTACCAGTTTTAGCAGGAGCTATCACTATACTATTAACCGATCGAAATTTAAATACCTCCTTCTTTGACCCTGCAGGAGGGGGGGACCCTATTTTATACCAACACCTA---
>Stictochironomus_sticticus|BIOUG16921-B12
----------TTTATTTTTGGGGCTTGATCTGGAATAGTGGGAAC-TCTTTAAGTATACTAATTCGGGCAGAATTAGGACACCCAGGAACTTTTATTGGAGATGACCAAATCTATAATGTAATTGTAACAGCACATGCTTTTATTATAATTTTCTTCATAGTTATGCCTATTTTAATTGGTGGCTTTGGAAATTGACTACTTCCTTTAATACTAGGGGCCCCTGATATAGCCTTTCCCCGTATAAATAATATAAGCTTTTGACTTTTACCCCCTTCTCTAACCCTTCTTCTTTCTAGTTCATTTGTAGAAAATGGGGCGGGTACAGGATGAACAGTATATCCCCCCTTATCTTCAAGTATTGCCCATAGTGGGGCCTCTGTTGACCTAGCCATTTTTTCCCTACATTTAGCCGGGGTATCCTCTATTTTAGGATCAGTTAATTTTATTACAACAGTAATTAATATACGATCAAAAGGAATTACTTTAGACCGTATACCTTTATTTGTTTGATCAATTGTAATTACAACTGTTCTTTTACTTCTTTCATTGCCAGTATTAGCAGGAGCTATTACAATATTATTAACTGAC---------------------------------------------------------------------
>Stictochironomus_sticticus|BIOUG17204-C04
-------------------------------------------------------ATACTAATTCGGGCAGAATTAGGACACCCAGGAACTTTTATTGGAGATGACCAAATCTATAATGTAATTGTAACAGCACATGCTTTTATTATAATTTTCTTCATAGTTATGCCTATTTTAATTGGTGGCTTTGGAAATTGACTACTTCCTTTAATACTAGGGGCCCCTGATATAGCCTTTCCCCGTATAAATAATATAAGCTTTTGACTTTTACCCCCTTCTCTAACCCTTCTTCTTTCTAGTTCATTTGTAGAAAATGGGGCGGGTACAGGATGAACAGTATATCCCCCCTTATCTTCAAGTATTGCCCATAGTGGGGCCTCTGTTGACCTAGCCATTTTTTCCCTACATTTAGCCGGGGTATCCTCTATTTTAGGATCAGTTAATTTTATTACAACAGTAATTAATATACGATCAAAAGGAATTACTTTAGACCGTATACCTTTATTTGTTTGATCAATTGTAATTACAACTGTTCTTTTACTTCTTTCATTGCCAGTATTAGCAGGAGCTATTACAATATTATTAACTGACCGAAAT---------------------------------------------------------------
>Stictochironomus_sp._2TE|Finnmark108|Fi108|HQ55151
-ACATTATATTTTATTTTTGGAGCTTGATCTGGAATAGTAGGAACCTCTTTAAGTATATTAATTCGAGCCGAACTAGGACACCCAGGAACTTTTATTGGTGATGATCAAATTTACAATGTAATTGTAACGGCCCACGCTTTTATCATAATTTTTTTCATAGTTATACCCATCTTAATTGGAGGATTTGGTAATTGGCTACTTCCCCTGATATTAGGGGCCCCTGATATAGCTTTTCCTCGAATAAATAATATAAGTTTCTGACTATTACCCCCCTCTCTATCTCTCCTCCTTTCTAGCTCAATTGTAGAAAATGGGGCAGGAACTGGATGAACAGTATACCCCCCCCTATCGGCAAATATTGCTCATAGCGGGGCTTCTGTTGATTTAGCTATTTTTTCCTTACACTTAGCAGGAATCTCTTCTATTTTAGGCTCAGTTAATTTTATTACAACCGTTATTAATATACGCTCAAAAGGAATTACTTTAGACCGCATACCTTTATTCGTTTGATCAATTGTAATTACAACTGTTCTTTTACTTCTTTCACTACCAGTTTTAGCGGGGGCTATTACAATATTATTAACTGACCGAAATTTAAATACTTCATTTTTTGACCCTGCGGGAGGAGGAGACCCCATTTTATACCAACACTTA---
>Stictochironomus_sticticus|BIOUG23449-D10
-ACATTATATTTTATTTTTGGGGCTTGATCTGGAATAGTGGGAACCTCTTTAAGTATACTAATTCGGGCAGAATTAGGACACCCAGGAACTTTTATTGGAGATGACCAAATCTATAATGTAATTGTAACAGCACATGCTTTTATTATAATTTTCTTCATAGTTATGCCTATTTTAATTGGTGGCTTTGGAAATTGACTACTTCCTTTAATACTAGGGGCCCCTGATATAGCCTTTCCCCGTATAAATAATATAAGCTTTTGACTTTTACCCCCTTCTCTAACCCTTCTTCTTTCTAGTTCATTTGTAGAAAATGGGGCGGGTACGGGATGAACAGTATATCCCCCCTTATCTTCAAGTATTGCCCATAGTGGGGCCTCTGTTGACCTAGCCATTTTTTCCCTACATTTAGCCGGGGTATCTTCTATTTTAGGATCAGTTAATTTTATTACAACAGTAATTAATATACGATCAAAAGGAATTACTTTAGACCGTATACCTTTATTTGTTTGATCAATTGTAATTACAACTGTTCTTTTACTTCTTTCATTGCCAGTATTAGCAGGAGCTATTACAATA---------------------------------------------------------------------------------
>Stictochironomus_sticticus|BIOUG17200-G07
----------TTTATTTTTGGGGCTTGATCTGGAATAGTGGGAACCTCTTTAAGTATACTAATTCGGGCAGAATTAGGACACCCAGGAACTTTTATTGGAGATGACCAAATCTATAATGTAATTGTAACTGCACATGCTTTTATTATAATTTTCTTCATAGTTATGCCTATTTTAATTGGTGGCTTTGGAAATTGACTACTTCCTTTAATACTAGGGGCCCCTGATATAGCCTTTCCCCGTATAAATAATATAAGCTTTTGACTTTTACCCCCTTCTCTAACCCTTCTTCTTTCTAGTTCATTTGTAGAAAATGGGGCGGGTACAGGATGAACAGTATATCCCCCCTTATCTTCAAGTATTGCCCATAGTGGGGCCTCTGTTGACCTAGCCATTTTTTCCCTACATTTAGCCGGGGTATCCTCTATTTTAGGATCAGTTAATTTTATTACAACAGTAATTAATATACGATCAAAAGGAATTACTTTAGACCGTATACCTTTATTTGTTTGATCAATTGTAATTACAACTGTTCTTTTACTTCTTTCATTGCCAGTATTAGCAGGAGCTATTACAATATTATTAACTGACCGAAAT---------------------------------------------------------------
>Stictochironomus_sp._T08|Mis_06
-ACATTATATTTTATTTTCGGAGCTTGATCTGGAATAGTAGGAACCTCTTTAAGCATATTAATTCGAGCTGAATTAGGCCACCCAGGAACTTTTATTGGAGATGACCAAATTTATAACGTAATTGTAACAGCTCATGCTTTTATCATAATTTTTTTCATAGTTATGCCCATTTTAATCGGGGGATTCGGTAATTGACTTCTTCCTCTAATACTAGGAGCCCCAGATATGGCCTTCCCCCGAATAAATAATATAAGCTTTTGATTACTCCCCCCCTCTCTCTCCCTTCTTCTTTCTAGTTCAATTGTAGAAAATGGGGCAGGAACAGGATGAACAGTTTACCCCCCGCTATCTTCTAGAATTGCCCATAGCGGAGCCTCTGTTGATCTAGCCATTTTTTCTTTACACTTAGCAGGTATTTCCTCTATCCTAGGATCTGTAAATTTTATTACAACAGTAATTAATATACGATCAAAAGGAATCACTTTAGACCGTATACCTCTATTCGTGTGATCAATTGTCATTACAACTGTTCTTTTACTTCTTTCTTTACCAGTTCTTGCCGGAGCTATTACTATACTGTTAACAGATCGAAACCTAAATACATCCTTTTTTGACCCCGCCGGAGGGGGAGACCCTATCCTATACCAACACTTA---
>Stictochironomus_sticticus|BIOUG16886-A04
-ACATTATACTTTATTTTTGGGGCTTGATCTGGAATAGTGGGAACCTCTTTAAGTATACTAATTCGGGCAGAATTAGGACACCCAGGAACTTTTATTGGAGACGACCAAATCTATAATGTAATTGTAACAGCACATGCTTTTATTATAATTTTCTTCATAGTTATGCCTATTTTAATTGGTGGCTTTGGAAATTGACTACTTCCTTTAATACTAGGGGCCCCTGATATAGCCTTTCCCCGTATAAATAATATAAGCTTTTGACTTTTACCCCCTTCTCTAACCCTTCTTCTTTCTAGTTCATTTGTAGAAAATGGGGCGGGTACAGGATGAACAGTATATCCCCCCTTATCTTCAAGTATTGCCCATAGTGGGGCCTCTGTTGACCTAGCCATTTTTTCCCTACATTTAGCCGGGGTATCCTCTATTTTAGGATCAGTTAATTTTATTACAACAGTAATTAATATACGATCAAAAGGAATTACTTTAGACCGTATACCTTTATTTGTTTGATCAATTGTAATTACAACTGTTCTTTTACTTCTTTCATTGCCAGTATTAGCAGGAGCTATTACAATA---------------------------------------------------------------------------------
>Stictochironomus_akizukii|LC462296|LC462296
-ACATTATACTTTATTTTCGGAGCTTGATCTGGTATAGTAGGTACCTCTCTAAGTATACTAATTCGAGCAGAATTAGGACATCCCGGAACTTTTATTGGAGACGACCAAATTTATAACGTAATTGTAACAGCCCACGCATTTATTATAATTTTCTTCATAGTTATACCTATTTTAATTGGAGGGTTTGGAAATTGACTTCTTCCTTTAATATTAGGGGCCCCTGATATAGCCTTTCCTCGAATAAATAATATAAGCTTTTGATTATTGCCCCCCTCTCTTTCCCTTCTTCTTTCTAGTTCAATTGTAGAAAATGGAGCAGGGACTGGTTGAACAGTTTACCCTCCCCTATCTTCTAGAATTGCCCACAGTGGGGCCTCTGTTGATTTAGCCATCTTTTCTTTACATTTAGCGGGTATCTCCTCTATTCTAGGATCTGTAAATTTTATTACAACAGTAATCAATATACGATCAAAAGGAATTACTTTAGATCGAATGCCTCTATTCGTATGGTCGATTGTAATTACAACTGTACTTTTACTTCTTTCTTTACCTGTTCTTGCCGGAGCTATTACTATACTATTAACAGACCGAAATTTAAATACATCTTTTTTTGATCCAGCGGGAGGGGGAGACCCAATTTTATACCAACACTTA---
>Stictochironomus_sticticus|ZMUO.024598|MZ659009
-ACATTATATTTTATTTTTGGGGCTTGATCTGGAATAGTAGGAACTTCTTTAAGTATATTAATTCGAGCTGAATTAGGACACCCAGGAACTTTTATTGGAGATGACCAAATTTACAATGTAATTGTTACAGCACACGCTTTTATTATAATTTTTTTCATAGTTATACCTATTTTAATTGGAGGATTTGGTAATTGATTACTTCCATTAATACTTGGGGCCCCTGATATAGCCTTCCCCCGAATAAACAATATAAGTTTTTGACTATTACCCCCCTCTCTTTCGCTTCTTCTTTCTAGTTCAATTGTAGAAAATGGGGCAGGAACAGGATGAACAGTATACCCCCCACTTTCATCAAGTATCGCCCATAGAGGGGCCTCTGTAGATTTAGCTATTTTTTCTTTACATTTAGCTGGAATTTCATCAATTCTAGGATCCGTTAATTTTATTACAACCGTTATTAATATACGATCAAAAGGAATTACTCTTGACCGCATACCTTTATTTGTGTGATCTATTGTAATTACAACTGTCCTCTTACTTTTATCTCTCCCCGTATTAGCAGGAGCTATCACTATGCTATTGACAGATCGAAATTTAAACACGTCCTTCTTTGACCCTGCTGGGGGAGGAGACCCTATTTTATATCAACACTTA---
>Stictochironomus_akizukii|LC462294|LC462294
-ACCCTCTATTTTATTTTCGGAGCCTGATCCGGTATAGTAGGAACTTCCCTAAGCATACTAATTCGAGCAGAATTAGGACACCCCGGAACTTTTATTGGAGACGATCAAATTTACAACGTAATTGTGACCGCACATGCTTTTATTATAATTTTTTTCATAGTTATACCTATTTTAATCGGAGGATTTGGAAATTGATTACTTCCATTAATATTAGGAGCCCCTGATATAGCTTTCCCACGAATAAATAATATAAGTTTCTGACTTCTACCCCCCTCATTATCTCTCCTTCTTTCTAGTTCAATCGTAGAAAATGGAGCTGGAACAGGATGAACGGTCTATCCCCCTCTATCATCTAGTATTGCCCATAGAGGGGCCTCCGTTGATCTAGCTATCTTTTCTTTACATTTAGCCGGAATCTCCTCTATTCTAGGATCTGTAAATTTTATTACAACAGTAATTAATATACGCTCAAAAGGAATTACATTAGACCGAATACCTCTATTTGTATGATCAATTGTAATTACAACAATTTTATTGCTTCTATCATTACCTGTATTAGCAGGAGCTATTACAATACTTCTAACAGACCGAAATCTTAATACATCATTTTTTGACCCCGCTGGGGGAGGAGATCCAATTTTATACCAACATTTA---
>Stictochironomus_pictulus|LC462293|LC462293
-ACATTATATTTTATTTTTGGAGCTTGATCTGGAATAGTAGGAACCTCTTTAAGTATACTAATTCGGGCCGAATTAGGACACCCAGGTACTTTTATCGGAGACGATCAAATTTACAATGTAATTGTTACAGCACATGCTTTTATTATAATTTTTTTCATAGTTATACCTATTTTAATCGGGGGATTTGGTAATTGACTCCTTCCCCTAATACTTGGAGCACCTGATATAGCATTTCCCCGAATAAATAATATAAGTTTTTGACTATTACCTCCTTCCCTTTCCCTTCTTCTTTCTAGCTCAATTGTAGAAAATGGGGCAGGAACAGGATGAACAGTTTACCCTCCTCTCTCATCAAGTATTGCACACAGCGGTGCCTCTGTAGATTTAGCTATTTTCTCTTTACATTTAGCCGGAATTTCCTCAATTCTAGGATCAGTTAATTTTATTACAACTGTAATTAATATACGATCAAAAGGAATTACTCTTGATCGAATACCTTTATTTGTCTGATCTATTGTAATTACAACAGTTCTATTACTCCTATCTCTTCCTGTATTAGCAGGAGCTATTACTATATTATTAACAGATCGAAATTTAAATACATCCTTCTTTGACCCTGCTGGAGGAGGGGACCCTATTTTATACCAACACTTA---
>Stictochironomus_sticticus|BIOUG16885-D11
-ACATTATACTTTATTTTTGGGGCTTGATCTGGAATAGTGGGAACCTCTTTAAGTATACTAATTCGGGCAGAATTAGGACACCCAGGAACTTTTATTGGAGATGACCAAATCTATAATGTAATTGTAACAGCACATGCTTTTATTATAATTTTCTTCATAGTTATGCCTATTTTAATTGGTGGCTTTGGAAATTGACTACTTCCTTTAATACTAGGGGCCCCTGATATAGCCTTTCCCCGTATAAATAATATAAGCTTTTGACTTTTACCCCCTTCTCTAACCCTTCTTCTTTCTAGTTCATTTGTAGAAAATGGGGCGGGTACAGGATGAACAGTATATCCCCCCTTATCTTCAAGTATTGCCCATAGTGGGGCCTCTGTTGACCTAGCCATTTTTTCCCTACATTTAGCCGGGGTATCCTCTATTTTAGGATCAGTTAATTTTATTACAACAGTAATTAATATACGATCAAAAGGAATTACTTTAGACCGTATACCTTTATTTGTTTGATCAATTGTAATTACAACTGTTCTTTTACTTCTTTCATTGCCAGTATTAGCAGGAGCTATTACAATATTATTAACTGACCGAAATCTA------------------------------------------------------------
>Stictochironomus_sinsauensis|JF412165|JF412165
TACATTATATTTTATTTTCGGAGCTTGATCTGGCATAGTAGGTACCTCTCTAAGTATACTAATCCGAGCAGAGTTAGGACACCCTGGGACTTTTATTGGAGACGACCAAATTTATAACGTAATTGTAACAGCACACGCATTTATTATAATTTTCTTCATAGTTATGCCTATTTTAATTGGAGGATTTGGTAACTGACTTCTCCCTTTAATATTGGGAGCCCCAGATATAGCCTTCCCCCGAATAAATAACATAAGTTTTTGATTATTGCCTCCCTCTCTTTCTCTTCTTCTTTCTAGTTCAATTGTAGAAAATGGGGCAGGAACCGGCTGAACAGTTTACCCCCCTCTATCATCTAGAATTGCCCACAGTGGGGCCTCTGTCGATTTAGCTATCTTTTCTTTACATTTAGCAGGTATCTCCTCTATTCTAGGATCTGTAAATTTTATTACAACAGTAATCAATATACGATCAAAAGGGATTACTTTAGATCGAATGCCTTTATTCGTGTGATCAATCGTAATTACAACTGTCCTCTTACTTCTTTCTTTGCCCGTTCTTGCCGGGGCTATTACTATACTATTAACAGATCGAAATTTGAACACATCTTTTTTTGACCCTGCGGGAGGGGGAGACCCAATTTTATACCAACATTTATTT
>Stictochironomus_sinsauensis|JF412164|JF412164
TACATTATATTTTATTTTCGGAGCTTGATCTGGCATAGTAGGTACCTCTCTAAGTATACTAATCCGAGCAGAGTTAGGACACCCTGGGACTTTTATTGGAGACGACCAAATTTATAACGTAACTGTAACAGCACACGCATTTATTATAATTTTCTTCATAGTTATGCCTATTTTAATTGGAGGATTTGGTAACTGACTTCTCCCTTTAATATTGGGAGCCCCAGATATAGCCTTCCCCCGAATAAATAACATAAGTTTTTGATTATTGCCCCCCTCTCTTTCTCTTCTTCTTTCTAGTTCAATTGTAGAAAATGGGGCAGGAACCGGCTGAACAGTTTACCCCCCTCTATCATCTAGAATTGCCCACAGTGGGGCCTCTGTCGATTTAGCTATCTTTTCTTTACATTTAGCAGGTATCTCCTCTATTCTAGGATCTGTAAATTTTATTACAACAGTAATCAATATACGATCAAAAGGGATTACTTTAGATCGGATGCCTTTATTCGTGTGATCAATCGTAATTACAACTGTCCTCTTACTTCTTTCTTTGCCCGTTCTTGCCGGAGCTATTACTATACTATTAACAGACCGAAATTTGAACACATCTTTTTTTGACCCTGCGGGAGGGGGAGACCCAATTTTATACCAACATTTATTT
>Stictochironomus_sinsauensis|JF412163|JF412163
TACATTATATTTTATTTTCGGAGCTTGATCTGGCATAGTAGGTACCTCTCTAAGTATACTAATCCGAGCAGAGTTAGGACACCCTGGGACTTTTATTGGAGACGACCAAATTTATAACGTAATTGTAACAGCACACGCATTTATTATAATTTTCTTCATAGTTATGCCTATTTTAATTGGAGGATTTGGTAACTGACTTCTCCCTTTAATATTGGGAGCCCCAGATATAGCCTTCCCCCGAATAAATAACATAAGTTTTTGATTATTGCCCCCCTCTCTTTCTCTTCTTCTTTCTAGTTCAATTGTAGAAAATGGGGCAGGAACCGGCTGAACAGTTTACCCCCCTCTATCATCTAGAATTGCCCACAGTGGGGCCTCTGTCGATTTAGCTATCTTTTCTTTACATTTAGCAGGTATCTCCTCTATTCTAGGATCTGTAAATTTTATTACAACAGTAATCAATATACGATCAAAAGGGATTACTTTAGATCGAATGCCTTTATTCGTGTGATCAATCGTAATTACAACTGTCCTCTTACTTCTTTCTTTGCCCGTTCTTGCCGGGGCTATTACTATACTATTAACAGACCGAAATTTGAACACATCTTTTTTTGACCCTGCGGGAGGGGGAGACCCAATTTTATACCAACATTTATTT
>Stictochironomus_maculipennis|ATNA56
-------------------------------GGAATAGTAGGAACCTCTTTAAGTATGCTAATTCGAGCCGAATTAGGACACCCAGGTACTTTTATTGGAGATGACCAAATTTACAATGTAATTGTCACAGCACACGCTTTTATTATAATTTTTTTTATAGTAATACCTATTTTAATTGGAGGATTTGGTAATTGACTACTCCCCTTAATACTTGGAGCCCCTGATATAGCCTTTCCCCGAATAAATAATATGAGTTTTTGACTTTTACCCCCTTCTCTTTCCCTTCTTCTTTCTAGTTCAATTGTAGAAAATGGGGCAGGAACTGGATGAACAGTATACCCCCCTCTCTCATCAAGTATCGCCCATAGAGGTGCCTCTGTAGACTTAGCTATTTTTTCTTTACACTTAGCCGGAATTTCTTCAATTCTAGGATCAGTTAATTTTATTACAACTGTAATTAATATACGATCAAAAGGAATCACTCTTGATCGAATACCTTTATTTGTGTGATCTATCGTAATTACAACTGTCCTCTTACTTTTATCTCTTCCTGTATTAGCAGGAGCTATCACTATATTATTAACAGATCGAAATTTAAATACGTCT---------------------------------------------------
>Stictochironomus_sticticus|CHARS00496-A06
----------------TTTGGGGCTTGATCTGGAATAGTGGGAACCTCTTTAAGTATACTAATTCGGGCAGAATTAGGACACCCAGGAACTTTTATTGGAGATGACCAAATCTATAATGTAATTGTAACAGCACATGCTTTTATTATAATTTTCTTCATAGTTATGCCTATTTTAATTGGTGGCTTTGGAAATTGACTACTTCCTTTAATACTAGGGGCCCCTGATATAGCCTTTCCCCGTATAAATAATATAAGCTTTTGACTTTTACCCCCTTCTCTAACCCTTCTTCTTTCTAGTTCATTTGTAGAAAATGGGGCGGGTACAGGATGAACAGTATATCCCCCCTTATCTTCAAGTATTGCCCATAGTGGGGCCTCTGTTGACCTAGCCATTTTTTCCCTACATTTAGCCGGGGTATCCTCTATTTTAGGATCAGTTAATTTTATTACAACAGTAATTAATATACGATCAAAAGGAATTACTTTAGACCGTATACCTTTATTTGTTTGATCAATTGTAATTACAACTGTTCTTTTACTTCCTTCATTGCCAGTATTAGCAGGAGCTATTACAATATTATTAACTGACCGAAATCTAAATACTTCATTTTTTGATCCTGCTGGTGGAGGCGACCCTATTTTATACCAACACTTA---
>Stictochironomus_sticticus|BIOUG17016-F11
----------TTATTTTTTGGGGCTTGATCTGGAATAGTGGGAACCTCTTTAAGTATACTAATTCGGGCAGAATTAGGACACCCAGGAACTTTTATTGGAGATGACCAAATCTATAATGTAATTGTAACAGCACATGCTTTTATTATAATTTTCTTCATAGTTATGCCTATTTTAATTGGTGGCTTTGGAAATTGACTACTTCCTTTAATACTAGGGGCCCCTGATATAGCCTTTCCCCGTATAAATAATATAAGCTTTTGACTTTTACCCCCTTCTCTAACCCTTCTTCTTTCTAGTTCATTTGTAGAAAATGGGGCGGGTACAGGATGAACAGTATATCCCCCCTTATCTTCAAGTATTGCCCATAGTGGGGCCTCTGTTGACCTAGCCATTTTTTCCCTACATTTAGCCGGGGTATCCTCTATTTTAGGATCAGTTAATTTTATTACAACAGTAATTAATATACGATCAAAAGGAATTACTTTAGACCGTATACCTTTATTTGTTTGATCAATTGTAATTACAACTGTTCTTTTACTTCTTTCATTGCCAGTATTAGCAGGAGCTATTACAATA---------------------------------------------------------------------------------
>Stictochironomus_sticticus|BIOUG16824-F09
-------------------------TGATCTGGAATAGTGGGAACCTCTTTAAGTATACTAATTCGGGCAGAATTAGGACACCCAGGAACTTTTATTGGAGATGACCAAATCTATAATGTAATTGTAACAGCACATGCTTTTATTATAATTTTCTTCATAGTTATGCCTATTTTAATTGGTGGCTTTGGAAATTGACTACTTCCTTTAATACTAGGGGCCCCTGATATAGCCTTTCCCCGTATAAATAATATAAGCTTTTGACTTTTACCCCCTTCTCTAACCCTTCTTCTTTCTAGTTCATTTGTAGAAAATGGGGCGGGTACAGGATGAACAGTATATCCCCCCTTATCTTCAAGTATTGCCCATAGTGGGGCCTCTGTTGACCTAGCCATTTTTTCCCTACATTTAGCCGGGGTATCCTCTATTTTAAGATCAGTTAATTTTATTACAACAGTAATTAATATACGATCAAAAGGAATTACTTTAGACCGTATACCTTTATTTGTTTGATCAATTGTAATTACAACTGTTCTTTTACTTCTTTCATTGCCAGTATTAGCAGGAGCTATTACAATATTATTAACTGACCGAAATCTAAAT---------------------------------------------------------
>Stictochironomus_sticticus|BIOUG17016-F03
----------TTTATTTTTGGGGCTTGATCTGGAATAGTGGGAACCTCTTTAAGTATACTAATTCGGGCAGAATTAGGACACCCAGGAACTTTTATTGGAGATGACCAAATCTATAATGTAATTGTAACAGCACATGCTTTTATTATAATTTTCTTCATAGTTATGCCTATTTTAATTGGTGGCTTTGGAAATTGACTACTTCCTTTAATACTAGGGGCCCCTGATATAGCCTTTCCCCGTATAAATAATATAAGCTTTTGACTTTTACCCCCTTCTCTAACCCTTCTTCTTTCTAGTTCATTTGTAGAAAATGGGGCGGGTACAGGATGAACAGTATATCCCCCCTTATCTTCAAGTATTGCCCATAGTGGGGCCTCTGTTGACCTAGCCATTTTTTCCCTACATTTAGCCGGGGTATCCTCTATTTTAGGATCAGTTAATTTTATTACAACAGTAATTAATATACGATCAAAAGGAATTACTTTAGACCGTATACCTTTATTTGTTTGATCAATTGTAATTACAACTGTTCTTTTACTTCTTTCATTGCCAGTATTA---------------------------------------------------------------------------------------------------
>Stictochironomus_sticticus|BIOUG17165-C11
-------TACTTTATTTTTGGGGCTTGATCTGGAATAGTGGGAACCTCTTTAAGTATACTAATTCGGGCAGAATTAGGACACCCAGGAACTTTTATTGGAGATGACCAAATCTATAATGTAATTGTAACAGCACATGCTTTTATTATAATTTTCTTCATAGTTATGCCTATTTTAATTGGTGGCTTTGGAAATTGACTACTTCCTTTAATACTAGGGGCCCCTGATATAGCCTTTCCCCGTATAAATAATATAAGCTTTTGACTTTTACCCCCTTCTCTAACCCTTCTTCTTTCTAGTTCATTTGTAGAAAATGGGGCGGGTACAGGATGAACAGTATATCCCCCCTTATCTTCAAGTATTGCCCATAGTGGGGCCTCTGTTGACCTAGCCATTTTTTCCCTACATTTAGCCGGGGTATCCTCTATTTTAGGATCAGTTAATTTTATTACAACAGTAATTAATATACGATCAAAAGGAATTACTTTAGACCGTATACCTTTATTTGTTTGATCAATTGTAATTACAACTGTTCTTTTACTTCTTTCATTGCCAGTATTAGCAGGAGCTATTACAATATTATTAACTGAC---------------------------------------------------------------------
>Stictochironomus_devinctus|BIOUG10745-C11
-ACATTATATTTTATTTTTGGAGCATGATCCGGAATAGTAGGAACATCTCTAAGTATATTAATTCGAGCTGAATTAGGTCACCCTGGAACCTTTATTGGGGACGACCAAATTTATAATGTGGTTGTTACAGCCCATGCCTTTGTTATAATTTTTTTTATAGTAATACCTATTTTAATTGGAGGATTCGGTAATTGACTTCTTCCTTTAATATTAGGTGCCCCAGATATGGCTTTCCCCCGAATAAATAATATAAGTTTTTGATTATTACCCCCCTCTCTTTCTCTCCTTCTTTCTAGTTCATTTGTAGAAAATGGAGCAGGAACTGGATGAACAGTATATCCCCCTTTATCAGCTAGTATTGCCCACAGTGGGGCATCAGTCGATTTAGCTATTTTTTCCCTACATTTAGCTGGGGTCTCTTCTATTTTAGGTTCTGTAAATTTTATTACAACTGTAATCAATATGCGATCTAAGGGTATTACTTTAGACCGAATACCATTATTTGTTTGATCTATTGTTATTACTACGGTTCTTCTTCTTCTTTCTCTTCCAGTTTTAGCCGGAGCTATTACAATA---------------------------------------------------------------------------------
>Stictochironomus_sticticus|BIOUG17204-E08
-------------------------TGATCTGGAATAGTGGGAACCTCTTTAAGTATACTAATTCGGGCAGAATTAGGACACCCAGGAACTTTTATTGGAGATGACCAAATCTATAATGTAATTGTAACAGCACATGCTTTTATTATAATTTTCTTCATAGTTATGCCTATTTTAATTGGTGGCTTTGGAAATTGACTACTTCCTTTAATACTAGGGGCCCCTGATATAGCCTTTCCCCGTATAAATAATATAAGCTTTTGACTTTTACCCCCTTCTCTAACCCTTCTTCTTTCTAGTTCATTTGTAGAAAATGGGGCGGGTACAGGATGAACAGTATATCCCCCCTTATCTTCAAGTATTGCCCATAGTGGGGCCTCTGTTGACCTAGCCATTTTTTCCCTACATTTAGCCGGGGTATCCTCTATTTTAGGATCAGTTAATTTTATTACAACAGTAATTAATATACGATCAAAAGGAATTACTTTAGACCGTATACCTTTATTTGTTTGATCAATTGTAATTACAACTGTTCTTTTACTTCTTTCATTGCCAGTATTAGCAGGAGCTATTACAATATTATTAACTGACCGA------------------------------------------------------------------
>Stictochironomus_sticticus|BIOUG16821-D10
----------TTTATTTTTGGGGCTTGAT-TGGAATAGTGGGAACCTCTTTAAGTATACTAATTCGGGCAGAATTAGGACACCCAGGAACTTTTATTGGAGATGACCAAATCTATAATGTAATTGTAACAGCACATGCTTTTATTATAATTTTCTTCATAGTTATGCCTATTTTAATTGGTGGCTTTGGAAATTGACTACTTCCTTTAATACTAGGGGCCCCTGATATAGCCTTTCCCCGTATAAATAATATAAGCTTTTGACTTTTACCCCCTTCTCTAACCCTTCTTCTTTCTAGTTCATTTGTAGAAAATGGGGCGGGTACAGGATGAACAGTATATCCCCCCTTATCTTCAAGTATTGCCCATAGTGGGGC-TCTGTTGACCTAGCCATTTTTTCCCTACATTTAGCCGGGGTATCCTCTATTTTAGGATCAGTTAATTTTATTACAACAGTAATTAATATACGATCAAAAGGAATTACTTTAGACCGTATACCTTTATTTGTTTGATCAATTGTAATTACAACTGTTCTTTTA------------------------------------------------------------------------------------------------------------------------
>Stictochironomus_sticticus|BIOUG16963-B01
-ACATTATACTTTATTTTTGGGGCTTGATCTGGAATAGTGGGAACCTCTTTAAGTATACTAATTCGGGCAGAATTAGGACACCCAGGAACTTTTATTGGAGACGACCAAATCTATAATGTAATTGTAACAGCACATGCTTTTATTATAATTTTCTTCATAGTTATGCCTATTTTAATTGGTGGCTTTGGAAATTGACTACTTCCTTTAATACTAGGGGCCCCTGATATAGCCTTTCCCCGTATAAATAATATAAGCTTTTGACTTTTACCCCCTTCTCTAACCCTTCTTCTTTCTAGTTCATTTGTAGAAAATGGGGCGGGTACAGGATGAACAGTATATCCCCCCTTATCTTCAAGTATTGCCCATAGTGGGGCCTCTGTTGACCTAGCCATTTTTTCCCTACATTTAGCCGGGGTATCCTCTATTTTAGGATCAGTTAATTTTATTACAACAGTAATTAATATACGATCAAAAGGAATTACTTTAGACCGTATACCTTTATTTGTTTGATCAATTGTAATTACAACTGTTCTTTTACTTCTTTCATTGCCAGTATTAGCAGGAGCTATTACAATATTATTAACTGACCGAAAT---------------------------------------------------------------
>Stictochironomus_devinctus|BIOUG27315-D03
-ACATTATATTTTATTTTTGGAGCATGATCCGGAATAGTAGGAACATCTCTAAGTATATTAATTCGAGCTGAATTAGGTCACCCTGGAACCTTTATTGGGGACGACCAAATTTATAATGTGGTTGTTACAGCCCATGCCTTTGTTATAATTTTTTTTATAGTAATACCTATTTTAATTGGAGGATTCGGTAATTGACTTCTTCCTTTAATATTAGGTGCCCCAGATATGGCTTTCCCCCGAATAAATAATATAAGTTTTTGATTATTACCCCCCTCTCTTTCTCTCCTTCTTTCTAGTTCATTTGTAGAAAATGGAGCAGGAACTGGATGAACAGTATATCCCCCTTTATCAGCTAGTATTGCCCACAGTGGGGCATCAGTCGATTTAGCTATTTTTTCCCTACATTTAGCTGGGGTCTCTTCTATTTTAGGTTCTGTAAATTTTATTACAACTGTAATCAATATGCGATCTAAGGGTATTACTTTAGACCGAATACCATTATTTGTTTGATCTATTGTTATTACTACGGTTCTTCTTCTTCTTTCTCTTCCAGTTTTAGCCGGAGCTATTACAATACTTTTAACAGAC---------------------------------------------------------------------
>Stictochironomus_sticticus|BIOUG16883-E05
-------------------------------------------------TTAAGTATACTAATTCGGGCAGAATTAGGACACCCAGGAACTTTTATTGGAGATGACCAAATCTATAATGTAATTGTAACAGCACATGCTTTTATTATAATTTTCTTCATAGTTATGCCTATTTTAATTGGTGGCTTTGGAAATTGACTACTTCCTTTAATACTAGGGGCCCCTGATATAGCCTTTCCCCGTATAAATAATATAAGCTTTTGACTTTTACCCCCTTCTCTAACCCTTCTTCTTTCTAGTTCATTTGTAGAAAATGGGGCGGGTACAGGATGAACAGTATATCCCCCCTTATCTTCAAGTATTGCCCATAGTGGGGCCTCTGTTGACCTAGCCATTTTTTCCCTACATTTAGCCGGGGTATCCTCTATTTTAGGATCAGTTAATTTTATTACAACAGTAATTAATATACGATCAAAAGGAATTACTTTAGACCGTATACCTTTATTTGTTTGATCAATTGTAATTACAACTGTTCTTTTACTTCTTTCATTGCCAGTATTAGCAGGAGCTATTACAATATTATTA---------------------------------------------------------------------------
>Stictochironomus_sp._2TE|Finnmark782|Fi782
-ACATTATATTTTATTTTTGGAGCTTGATCTGGAATAGTAGGAACCTCTTTAAGTATATTAATTCGAGCCGAACTAGGACACCCAGGAACTTTTATTGGTGATGATCAAATTTACAATGTAATTGTAACGGCCCACGCTTTTATCATAATTTTTTTCATAGTTATACCCATCTTAATTGGAGGATTTGGTAATTGGCTACTTCCCCTGATATTAGGGGCCCCTGATATAGCTTTTCCTCGAATAAATAATATAAGTTTCTGACTATTACCCCCCTCTCTATCTCTCCTCCTTTCTAGCTCAATTGTAGAAAATGGGGCAGGAACTGGATGAACAGTATACCCCCCCCTATCGGCAAATATTGCTCATAGCGGGGCTTCTGTTGATTTAGCTATTTTTTCCTTACACTTAGCAGGAATCTCTTCTATTTTAGGCTCAGTTAATTTTATTACAACCGTTATTAATATACGCTCAAAAGGAATTACTTTAGACCGCATACCTTTATTCGTTTGATCAATTGTAATTACAACTGTTCTTTTACTTCTTTCACTACCAGTTTTAGCGGGGGCTATTACAATATTATTAACTGACCGAAATTTAAATACTTCGTTTTTTGACCCTGCGGGAGGAGGAGACCCCATTTTATACCAACACTTA---
>Stictochironomus_sinsauensis|JF412166|JF412166
TACATTATATTTTATTTTCGGAGCTTGATCTGGCATAGTAGGTACCTCTCTAAGTATACTAATCCGAGCAGAGTTAGGACACCCTGGGACTTTTATTGGAGACGACCAAATTTATAACGTAATTGTAACAGCACACGCATTTATTATAATTTTCTTCATAGTTATGCCTATTTTAATTGGAGGATTTGGTAACTGACTTCTCCCTTTAATATTGGGAGCCCCAGATATAGCCTTCCCCCGAATAAATAACATAAGTTTTTGATTATTGCCTCCCTCTCTTTCTCTTCTTCTTTCTAGTTCAATTGTAGAAAATGGGGCAGGAACCGGCTGAACAGTTTACCCCCCTCTATCATCTAGAATTGCCCACAGTGGGGCCTCTGTCGATTTAGCTATCTTTTCTTTACATTTAGCAGGTATCTCCTCTATTCTAGGATCTGTAAATTTTATTACAACAGTAATCAATATACGATCAAAAGGGATTACTTTAGATCGAATGCCTTTATTCGTGTGATCAATCGTAATTACAACTGTCCTCTTACTTCTTTCTTTGCCCGTTCTTGCCGGGGCTATTACTATACTATTAACAGACCGAAATTTGAACACATCTTTTTTTGACCCTGCGGGAGGGGGAGACCCAATTTTATACCAACATTTATTT
>Stictochironomus_sticticus|BIOUG17075-E10
-ACATTATACTTTATTTTTGGGGCTTGATCTGGAATAGTGGGAACCTCTTTAAGTATACTAATTCGGGCAGAATTAGGACACCCAGGAACTTTTATTGGAGATGACCAAATCTATAATGTAATTGTAACAGCACATGCTTTTATTATAATTTTCTTCATAGTTATGCCTATTTTAATTGGTGGCTTTGGAAATTGACTACTTCCTTTAATACTAGGGGCCCCTGATATAGCCTTTCCCCGTATAAATAATATAAGCTTTTGACTTTTACCCCCTTCTCTAACCCTTCTTCTTTCTAGTTCATTTGTAGAAAATGGGGCGGGTACAGGATGAACAGTATATCCCCCCTTATCTTCAAGTATTGCCCATAGTGGGGCCTCTGTTGACCTAGCCATTTTTTCCCTACATTTAGCCGGGGTATCCTCTATTTTAGGATCAGTTAATTTTATTACAACAGTAATTAATATACGATCAAAAGGAATTACTTTAGACCGTATACCTTTATTTGTTTGATCAATTGTAATTACAACTGTTCTTTTACTTCTTTCATTGCCAGTA------------------------------------------------------------------------------------------------------
>Stictochironomus_sticticus|BIOUG16880-F04
----TTATACTTTATTTTTGGGGCTTGATCTGGAATAGTGGGAACCTCTTTAAGTATACTAATTCGGGCAGAATTAGGACACCCAGGAACTTTTATTGGAGATGACCAAATCTATAATGTAATTGTAACAGCACATGCTTTTATTATAATTTTCTTCATAGTTATGCCTATTTTAATTGGTGGCTTTGGAAATTGACTACTTCCTTTAATACTAGGGGCCCCTGATATAGCCTTTCCCCGTATAAATAATATAAGCTTTTGACTTTTACCCCCTTCTCTAACCCTTCTTCTTTCTAGTTCATTTGTAGAAAATGGGGCGGGTACAGGATGAACAGTATATCCCCCCTTATCTTCAAGTATTGCCCATAGTGGGGCCTCTGTTGACCTAGCCATTTTTTCCCTACATTTAGCCGGGGTATCCTCTATTTTAGGATCAGTTAATTTTATTACAACAGTAATTAATATACGATCAAAAGGAATTACTTTAGACCGTATACCTTTATTTGTTTGATCAATTGTAATTACAACTGTTCTTTTACTTCTTTCATTGCCAGTATTAGCAGGAGCTATTACAATATTATTAACTGACCGAAATCTAAATACTTCATTTTTTGATCCT---------------------------------------
>Stictochironomus_devinctus|BIOUG34983-D02|GMP*0333
-ACATTATATTTTATTTTTGGAGCATGATCCGGAATAGTAGGAACATCTCTAAGTATATTAATTCGAGCTGAATTAGGTCACCCTGGAACCTTTATTGGGGACGACCAAATTTATAATGTGGTTGTTACAGCTCATGC-TTTGTTATAATTTTTTT-ATAGTAATACCTATTTTAATTGGAGGATTCGGTAATTGACTTCTTCCTTTAATATTAGGTGCCCCAGATATGGCTTTCCTCCGAATAAATAATATAAGTTTTTGATTATTACCCCCCTCTCTTTCTCTCCTTCTTTCTAGTTCATTTGTAGAAAATGGAGCAGGAACTGGATGAACAGTATATCCCCCTTTATCAGCTAGTATTGCCCACAGTGGGGCATCAGTCGATTTAGCTATTTTTTCCCTACATTTAGCTGGGGTCTCTTCTATTTTAGGTTCTGTAAATTTTATTACAACTGTAATCAATATGCGATCTAAAGGTATTACTTTAGACCGAATACCATTATTTGTTTGATCTATTGTTATTACTACGGTTCTTCTTCTTCTTTCTCTTCCAGTTTTAGCCGGAGCTATTACAATACTTTTAACAGACCGAAATTTAAACACTTCTTTCTTCGACCCAGCAGGAGGAGGAGACCCAATTTTATATCAACATTTA---
>Stictochironomus_sticticus|BIOUG16885-D02
-------------ATTTTTGGGGCTTGAT-TGGAATAGTGGGAACCTCTTTAAGTATACTAATTCGGGCAGAATTAGGACACCCAGGAACTTTTATTGGAGATGACCAAATCTATAATGTAATTGTAACAGCACATGCTTTTATTATAATTTTCTTCATAGTTATGCCTATTTTAATTGGTGGCTTTGGAAATTGACTACTTCCTTTAATACTAGGGGCCCCTGATATAGCCTTTCCCCGTATAAATAATATAAGCTTTTGACTTTTACCCCCTTCTCTAACCCTTCTTCTTTCTAGTTCATTTGTAGAAAATGGGGCGGGTACAGGATGAACAGTATATCCCCCCTTATCTTCAAGTATTGCCCATAGTGGGGCCTCTGTTGACCTAGCCATTTTTTCCCTACATTTAGCCGGGGTATCCTCTATTTTAGGATCAGTTAATTTTATTACAACAGTAATTAATATACGATCAAAAGGAATTACTTTAGACCGTATACCTTTATTTGTTTGATCAATTGTAATTACAACTGTTCTTTTACTTCTTTCATTGCCAGTATTAGCAGGAGCTATTACAATATTATTAACTGACCGA------------------------------------------------------------------
>Stictochironomus_sticticus|BIOUG17074-A01
-ACATTATACTTTATTTTTGGGGCTTGATCTGGAATAGTGGGAACCTCTTTAAGTATACTAATTCGGGCAGAATTAGGACACCCAGGAACTTTTATTGGAGATGACCAAATCTATAATGTAATTGTAACAGCACATGCTTTTATTATAATTTTCTTCATAGTTATGCCTATTTTAATTGGTGGCTTTGGAAATTGACTACTTCCTTTAATACTAGGGGCCCCTGATATAGCCTTTCCCCGTATAAATAATATAAGCTTTTGACTTTTACCCCCTTCTCTAACCCTTCTTCTTTCTAGTTCATTTGTAGAAAATGGGGCGGGTACAGGATGAACAGTATATCCCCCCTTATCTTCAAGTATTGCCCATAGTGGGGCCTCTGTTGACCTAGCCATTTTTTCCCTACATTTAGCCGGGGTATCCTCTATTTTAGGATCAGTTAATTTTATTACAACAGTAATTAATATACGATCAAAAGGAATTACTTTAGACCGTATACCTTTATTTGTTTGATCAATTGTAATTACAACTGTTCTTTTACTTCTTTCATTGCCAGTATTAGCAGGAGCTATTACAATATTATTAACTGACCGAAATCTAAATACTTCATTTTTTGATCCTGCTGGTGGAGGC---------------------------
>Stictochironomus_pictulus|STICTOCHIRONOMUS_IM_SSL2
TACATTATATTTTATTTTTGGAGCTTGATCTGGGATAGTAGGAACTTCTTTAAGTATACTAATTCGAGCCGAATTAGGGCACCCAGGAACTTTTATTGGAGACGACCAAATTTACAATGTAATTGTAACAGCACACGCTTTTATCATAATTTTTTTCATAGTTATGCCCATTTTAATTGGAGGGTTTGGTAATTGACTACTTCCCCTAATACTTGGAGCACCTGATATAGCATTCCCCCGAATAAATAATATAAGTTTTTGACTATTGCCCCCCTCTCTTTCTCTTTTACTTTCTAGTTCAATTGTAGAAAATGGAGCAGGAACAGGTTGAACTGTATATCCTCCTCTTTCATCAAGTATTGCTCATAGAGGGGCCTCTGTAGATTTAGCCATTTTTTCTTTACACTTAGCCGGAATTTCTTCAATTCTAGGATCAGTTAATTTTATTACAACTGTTATTAATATACGGTCAAAAGGAATTACTCTTGACCGCATGCCTTTATTTGTATGATCTATCGTAATTACAACTGTTCTCTTACTTTTATCTCTTCCTGTATTAGCTGGAGCTATTACTATATTACTAACAGATCGAAATTTAAATACATCCTTCTTTGACCCTGCTGGGGGAGGAGACCCTATTTTATACCAACATTTATTT
>Stictochironomus_rosenschoeldi|ZMUO.024597
-ACATTATATTTTATTTTTGGGGCTTGATCTGGACTAGTAGGAACCTCCTTAAGTATGTTAATTCGAGCCGAATTAGGCCATCCTGGAACTTTTATTGGTGATGACCAAATTTATAATGTAATTGTTACAGCTCACGCTTTTATTATAATTTTTTTCATGGTTATGCCTATTTTAATTGGAGGCTTTGGTAATTGACTTCTCCCTCTAATATTAGGTGCTCCTGATATAGCATTCCCACGAATAAATAATATAAGTTTCTGACTGTTACCTCCATCCCTATCTCTTCTTCTTTCTAGTTCAATTGTAGAAAATGGGGCGGGAACCGGATGAACGGTATACCCTCCTTTATCGGCAAGCATTGCTCATAGTGGGGCTTCAGTTGATTTAGCTATCTTTTCCTTACATCTAGCAGGTATTTCCTCTATTTTAGGATCGGTTAATTTCATTACAACTGTAATTAACATACGCTCAAAAGGAATTACCTTAGACCGTATACCTTTATTTGTTTGATCAATTGTAATTACGACTATTCTTTTACTTCTCTCTCTACCAGTTTTAGCGGGAGCTATCACTATACTATTAACTGATCGAAATTTAAATACCTCTTTCTTCGACCCCGCAGGGGGGGGAGACCCCATTTTATACCAACACTTA---
>Stictochironomus_sticticus|BIOUG16819-D05
-------------ATTTTTGGGGCTTGATCTGGAATAGTGGGAACCTCTTTAAGTATACTAATTCGGGCAGAATTAGGACACCCAGGAACTTTTATTGGAGATGACCAAATCTATAATGTAATTGTAACTGCACATGCTTTTATTATAATTTTCTTCATAGTTATGCCTATTTTAATTGGTGGCTTTGGAAATTGACTACTTCCTTTAATACTAGGGGCCCCTGATATAGCCTTTCCCCGTATAAATAATATAAGCTTTTGACTTTTACCCCCTTCTCTAACCCTTCTTCTTTCTAGTTCATTTGTAGAAAATGGGGCGGGTACAGGATGAACAGTATATCCCCCCTTATCTTCAAGTATTGCCCATAGTGGGGCCTCTGTTGACCTAGCCATTTTTTCCCTACATTTAGCCGGGGTATCCTCTATTTTAGGATCAGTTAATTTTATTACAACAGTAATTAATATACGATCAAAAGGAATTACTTTAGACCGTATACCTTTATTTGTTTGATCAATTGTAATTACAACTGTTCTTTTACTTCTTTCATTGCCAGTATTAGCAGGAGCTATTACAATATTATTAACTGACCGAAAT---------------------------------------------------------------
>Stictochironomus_sticticus|BIOUG17074-C01
-ACATTATACTTTATTTTTGGGGCTTGATCTGGAATAGTGGGAACCTCTTTAAGTATACTAATTCGGGCAGAATTAGGACACCCAGGAACTTTTATTGGAGATGACCAAATCTATAATGTAATTGTAACAGCACATGCTTTTATTATAATTTTCTTCATAGTTATGCCTATTTTAATTGGTGGCTTTGGAAATTGACTACTTCCTTTAATACTAGGGGCCCCTGATATAGCCTTTCCCCGTATAAATAATATAAGCTTTTGACTTTTACCCCCTTCTCTAACCCTTCTTCTTTCTAGTTCATTTGTAGAAAATGGGGCGGGTACAGGATGAACAGTATATCCCCCCTTATCTTCAAGTATTGCCCATAGTGGGGCCTCTGTTGACCTAGCCATTTTTTCCCTACATTTAGCCGGGGTATCCTCTATTTTAGGATCAGTTAATTTTATTACAACAGTAATTAATATACGATCAAAAGGAATTACTTTAGACCGTATACCTTTATTTGTTTGATCAATTGTAATTACAACTGTTCTTTTACTTCTTTCATTGCCAGTATTAGCAGGAGCTATTACAATATTATTAACTGACCGAAATCTAAATACTTCATTTTTTGATCCTGCTGGT---------------------------------
>Stictochironomus_sticticus|BIOUG17074-B03
-ACATTATACTTTATTTTTGGGGCTTGATCTGGAATAGTGGGAACCTCTTTAAGTATACTAATTCGGGCAGAATTAGGACACCCAGGAACTTTTATTGGAGATGACCAAATCTATAATGTAATTGTAACAGCACATGCTTTTATTATAATTTTCTTCATAGTTATGCCTATTTTAATTGGTGGCTTTGGAAATTGACTACTTCCTTTAATACTAGGGGCCCCTGATATAGCCTTTCCCCGTATAAATAATATAAGCTTTTGACTTTTACCCCCTTCTCTAACCCTTCTTCTTTCTAGTTCATTTGTAGAAAATGGGGCGGGTACAGGATGAACAGTATATCCCCCCTTATCTTCAAGTATTGCCCATAGTGGGGCCTCTGTTGACCTAGCCATTTTTTCCCTACATTTAGCCGGGGTATCCTCTATTTTAGGATCAGTTAATTTTATTACAACAGTAATTAATATACGATCAAAAGGAATTACTTTAGACCGTATACCTTTATTTGTTTGATCAATTGTAATTACAACTGTTCTTTTACTTCTTTCATTGCCAGTATTAGCAGGAGCTATTACAATATTATTAACTGACCGAAATCTAAATACTTCATTTTTTGATCCTGCTGGTGGA------------------------------
>Stictochironomus_devinctus|BIOUG03437-A12
-ACATTATATTTTATTTTTGGAGCATGATCCGGAATAGTAGGAACATCTCTAAGTATATTAATTCGAGCTGAATTAGGTCACCCTGGAACCTTTATTGGGGACGACCAAATTTATAATGTGGTTGTTACAGCCCATGCCTTTGTTATAATTTTTTTTATAGTAATACCTATTTTAATTGGGGGATTCGGTAATTGACTTCTTCCTTTAATATTAGGTGCCCCAGATATGGCTTTCCCCCGAATAAATAATATAAGTTTTTGATTATTACCCCCCTCTCTTTCTCTCCTTCTTTCTAGTTCATTTGTAGAAAATGGAGCAGGAACTGGATGAACAGTATATCCCCCTTTATCAGCTAGTATTGCCCACAGTGGGGCATCAGTCGATTTAGCTATTTTTTCCCTACATTTAGCTGGGGTCTCTTCTATTTTAGGTTCTGTAAATTTTATTACAACTGTAATCAATATGCGATCTAAGGGTATTACTTTAGACCGAATACCATTATTTGTTTGATCTATTGTTATTACTACGGTTCTTCTTCTTCTTTCTCTTCCAGTTTTAGCC-GAGCTATTACAATACTTTTAACAGACCGAAATTTAAAC---------------------------------------------------------
>Stictochironomus_rosenschoeldi|ZMUO.024303|
-ACATTATATTTTATTTTTGGAGCTTGATCTGGAATAGTAGGAACCTCCTTAAGTATATTAATTCGAGCCGAATTAGGCCATCCTGGAACTTTTATTGGTGATGACCAAATTTACAATGTAATTGTTACAGCTCACGCTTTTATTATAATTTTTTTCATGGTTATACCTATTTTAATTGGAGGCTTTGGTAACTGACTTCTCCCTCTAATATTAGGTGCTCCTGATATAGCATTCCCACGAATAAATAATATAAGTTTCTGATTGTTACCCCCATCCCTATCTCTTCTTCTTTCTAGTTCAATTGTAGAAAATGGAGCAGGAACCGGATGAACGGTATACCCTCCTTTATCGGCAAGCATTGCTCATAGTGGGGCTTCAGTTGATTTAGCTATCTTTTCCTTACATCTAGCAGGTATTTCCTCTATTTTAGGATCGGTTAATTTCATTACAACTGTAATTAACATACGCTCAAAAGGAATTACCTTAGACCGTATACCTTTATTTGTTTGATCAATTGTAATTACAACTATTCTTTTACTTCTCTCTCTACCAGTTTTAGCAGGAGCTATCACTATACTATTAACTGATCGAAATTTAAATACCTCTTTCTTCGACCCTGCGGGAGGGGGAGACCCCATTTTATACCAACACTTA---
>Stictochironomus_sticticus|BIOUG17162-D06
-------TACTTTATTTTTGGGGCTTGATCTGGAATAGTGGGAACCTCTTTAAGTATACTAATTCGGGCAGAATTAGGACACCCAGGAACTTTTATTGGAGATGACCAAATCTATAATGTAATTGTAACAGCACATGCTTTTATTATAATTTTCTTCATAGTTATGCCTATTTTAATTGGTGGCTTTGGAAATTGACTACTTCCTTTAATACTAGGGGCCCCTGATATAGCCTTTCCCCGTATAAATAATATAAGCTTTTGACTTTTACCCCCTTCTCTAACCCTTCTTCTTTCTAGTTCATTTGTAGAAAATGGGGCGGGTACAGGATGAACAGTATATCCCCCCTTATCTTCAAGTATTGCCCATAGTGGGGCCTCTGTTGACCTAGCCATTTTTTCCCTACATTTAGCCGGGGTATCCTCTATTTTAGGATCAGTTAATTTTATTACAACAGTAATTAATATACGATCAAAAGGAATTACTTTAGACCGTATACCTTTATTTGTTTGATCAATTGTAATTACAACTGTTCTTTTACTTCTTTCATTGCCAGTATTAGCAGGAGCTATTACAATATTATTAACTGACCGA------------------------------------------------------------------
>Stictochironomus_unguiculatus|10PROBE-20407
-ACATTATATTTTATTTTTGGAGCTTGATCTGGAATAGTTGGGACCTCTTTAAGTATATTAATTCGAGCCGAATTAGGACACCCTGGAACTTTTATTGGCGATGACCAAATTTACAACGTAATTGTTACAGCTCACGCTTTTATTATAATTTTTTTCATGGTTATACCTATTTTAATTGGAGGCTTTGGTAACTGACTTCTTCCCCTAATATTAGGTGCCCCTGACATAGCATTCCCCCGAATAAATAATATAAGTTTCTGATTATTACCCCCCTCCCTATCTCTTCTTCTTTCTAGTTCAATTGTAGAAAATGGAGCAGGAACCGGATGAACGGTATACCCCCCCTTATCTGCAAGCATTGCCCACAGTGGGGCTTCAGTTGATTTAGCTATTTTTTCCTTACATTTAGCAGGTATTTCCTCTATTTTAGGATCAGTTAATTTCATTACAACTGTTATTAATATACGCTCAAAAGGAATTACCTTAGACCGAATACCTTTATTTGTTTGATCAATTGTAATTACAACCATTCTTTTACTTCTATCTCTTCCAGTTTTAGCAGGAGCTATCACTATACTATTAACCGATCGAAATTTAAATACCTCCTTCTTTGACCCTGCAGGAGGGGGGGACCCTATTTTATACCAACACCTA---
>Stictochironomus_devinctus|BIOUG34835-H05
-ACATTATATTTTATTTTTGGAGCATGATCCGGAATAGTAGGAACATCTCTAAGTATATTAATTCGAGCTGAATTAGGTCACCCTGGAACCTTTATTGGGGATGACCAAATTTATAATGTGGTTGTTACAGCCCATGCCTTTGTTATAATTTTTTTTATAGTAATACCTATTTTAATTGGAGGATTCGGTAATTGACTTCTTCCTTTAATATTAGGTGCCCCAGATATGGCTTTCCCCCGAATAAATAATATAAGTTTTTGATTATTACCCCCCTCTCTTTCTCTCCTTCTTTCTAGTTCATTTGTAGAAAATGGAGCAGGAACTGGATGAACAGTATATCCCCCTTTATCAGCTAGTATTGCCCACAGTGGGGCATCAGTCGATTTAGCTATTTTTTCCCTACATTTAGCTGGGGTCTCTTCTATTTTAGGTTCTGTAAATTTTATTACAACTGTAATCAATATGCGATCTAAGGGTATTACTTTAGACCGAATACCATTATTTGTTTGATCTATTGTTATTACTACGGTTCTTCTTCTTCTTTCTCTTCCAGTTTTAGCCGGAGCTATTACAATACTTTTAACAGACCGAAATTTAAACACTTCTTTCTTCGACCCAGCAGGAGGAGGAGACCCAATTTTATATCAACATTTA---
>Stictochironomus_sticticus|BIOUG16818-A05
-ACATTATACTTTATTTTTGGGGCTTGATCTGGAATAGTGGGAACCTCTTTAAGTATACTAATTCGAGCAGAATTAGGACACCCAGGAACTTTTATTGGAGATGACCAAATCTATAATGTAATTGTAACAGCACATGCTTTTATTATAATTTTCTTCATAGTTATGCCTATTTTAATTGGTGGCTTTGGAAATTGACTACTTCCTTTAATACTAGGGGCCCCTGATATAGCCTTTCCCCGTATAAATAATATAAGCTTTTGACTTTTACCCCCTTCTCTAACCCTTCTTCTTTCTAGTTCATTTGTAGAAAATGGGGCGGGTACAGGATGAACAGTATATCCCCCCTTATCTTCAAGTATTGCCCATAGTGGGGCCTCTGTTGACCTAGCCATTTTTTCCCTACATTTAGCCGGGGTATCCTCTATTTTAGGATCAGTTAATTTTATTACAACAGTAATTAATATACGATCAAAAGGAATTACTTTAGACCGTATACCTTTATTTGTTTGATCAATTGTAATTACAACTGTTCTTTTACTTCTTTCATTGCCAGTATTAGCAGGAGCTATTACAATATTATTAACTGAC---------------------------------------------------------------------
>Stictochironomus_unguiculatus|10PROBE-20367
-ACATTATATTTTATTTTTGGGGCTTGATCTGGAATAGTTGGGACCTCTTTAAGTATATTAATTCGAGCCGAATTAGGACACCCTGGAACTTTTATTGGTGATGACCAAATTTACAACGTAATTGTTACAGCTCACGCTTTTATTATAATTTTTTTCATGGTTATACCTATTTTAATTGGAGGCTTTGGTAACTGACTTCTTCCCCTAATATTAGGTGCCCCTGACATAGCATTCCCCCGAATAAATAATATAAGTTTCTGATTATTACCCCCCTCCCTGTCTCTTCTTCTTTCTAGTTCAATTGTAGAAAATGGAGCAGGAACCGGATGAACAGTATACCCCCCCTTATCTGCGAACATTGCCCACAGTGGGGCTTCGGTTGATTTAGCTATTTTTTCCTTACATTTAGCGGGTATTTCCTCTATTTTAGGATCAGTTAATTTCATTACAACTGTTATTAACATACGCTCAAAAGGAATTACCTTAGATCGAATACCTTTATTTGTTTGATCAATTGTAATTACAACCATTCTTTTACTTCTATCTCTACCAGTTTTAGCAGGTGCTATCACTATACTATTAACTGATCGAAATTTAAATACCTCCTTCTTTGACCCTGCAGGAGGGGGGGACCCTATTTTATACCAACACCTA---
>Stictochironomus_sticticus|BIOUG16959-G04
-ACATTATACTTTATTTTTGGGGCTTGATCTGGAATAGTGGGAACCTCTTTAAGTATACTAATTCGGGCAGAATTAGGACACCCAGGAACTTTTATTGGAGATGACCAAATCTATAATGTAATTGTAACAGCACATGCTTTTATTATAATTTTCTTCATAGTTATGCCTATTTTAATTGGTGGCTTTGGAAATTGACTACTTCCTTTAATACTAGGGGCCCCTGATATAGCCTTTCCCCGTATAAATAATATAAGCTTTTGACTTTTACCCCCTTCTCTAACCCTTCTTCTTTCTAGTTCATTTGTAGAAAATGGGGCGGGTACAGGATGAACAGTATATCCCCCCTTATCTTCAAGTATTGCCCATAGTGGGGCCTCTGTTGACCTAGCCATTTTTTCCCTACATTTAGCCGGGGTATCCTCTATTTTAGGATCAGTTAATTTTATTACAACAGTAATTAATATACGATCAAAAGGAATTACTTTAGACCGTATACCTTTATTTGTTTGATCAATTGTAATTAC-ACTGTTCTTTTACTTCTTTCATTGCCAGTATTAGCAGGAGCTATTACAATATTATTAACTGACCGAAAT---------------------------------------------------------------
>Stictochironomus_sticticus|BIOUG16934-E12
-------------------------------GGAATAGTGGGAACCTCTTTAAGTATACTAATTCGGGCAGAATTAGGACACCCAGGAACTTTTATTGGAGATGACCAAATCTATAATGTAATTGTAACAGCACATGCTTTTATTATAATTTTCTTCATAGTTATGCCTATTTTAATTGGTGGCTTTGGAAATTGACTACTTCCTTTAATACTAGGGGCCCCTGATATAGCCTTTCCCCGTATAAATAATATAAGCTTTTGACTTTTACCCCCTTCTCTAACCCTTCTTCTTTCTAGTTCATTTGTAGAAAATGGGGCGGGTACAGGATGAACAGTATATCCCCCCTTATCTTCAAGTATTGCCCATAGTGGGGCCTCTGTTGACCTAGCCATTTTTTCCCTACATTTAGCCGGGGTATCCTCTATTTTAGGATCAGTTAATTTTATTACAACAGTAATTAATATACGATCAAAAGGAATTACTTTAGACCGTATACCTTTATTTGTTTGATCAATTGTAATTACAACTGTTCTTTTACTTCTTTCATTGCCAGTATTAGCAGGAGCTATTACAATATTATTAACTGAC---------------------------------------------------------------------
>Stictochironomus_sticticus|BIOUG17233-D09
----------TTTATTTTTGGGGCTTGATCTGGAATAGTGGGAACCTCTTTAAGTATACTAATTCGGGCAGAATTAGGACACCCAGGAACTTTTATTGGAGATGACCAAATCTATAATGTAATTGTAAC-------GCTTTTATTATAATTTTCTTCATAGTTATGCCTATTTTAATTGGTGGCTTTGGAAATTGACTACTTCCTTTAATACTAGGGGCCCCTGATATAGCCTTTCCCCGTATAAATAATATAAGCTTTTGACTTTTACCCCCTTCTCTAACCCTTCTTCTTTCTAGTTCATTTGTAGAAAATGGGGCGGGTACAGGATGAACAGTATATCCCCCCTTATCTTCAAGTATTGCCCATAGTGGGGCCTCTGTTGACCTAGCCATTTTTTCCCTACATTTAGCCGGGGTATCCTCTATTTTAGGATCAGTTAATTTTATTACAACAGTAATTAATATACGATCAAAAGGAATTACTTTAGACCGTATACCTTTATTTGTTTGATCAATTGTAATTACAACTGTTCTTTTACTTCTTTCATTGCCAGTATTAGCAGGAGCTATTACAATA---------------------------------------------------------------------------------
>Stictochironomus_sticticus|BIOUG16888-D12
-ACATTATACTTTATTTTTGGGGCTTGATCTGGAATAGTGGGAACCTCTTTAAGTATACTAATTCGGGCAGAATTAGGACACCCAGGAACTTTTATTGGAGATGACCAAATCTATAATGTAATTGTAACAGCACATGCTTTTATTATAATTTTCTTCATAGTTATGCCTATTTTAATTGGTGGCTTTGGAAATTGACTACTTCCTTTAATACTAGGGGCCCCTGATATAGCCTTTCCCCGTATAAATAATATAAGCTTTTGACTTTTACCCCCTTCTCTAACCCTTCTTCTTTCTAGTTCATTTGTAGAAAATGGGGCGGGTACAGGATGAACAGTATATCCCCCCTTATCTTCAAGTATTGCCCATAGTGGGGCCTCTGTTGACCTAGCCATTTTTTCCCTACATTTAGCCGGGGTATCCTCTATTTTAGGATCAGTTAATTTTATTACAACAGTAATTAATATACGATCAAAAGGAATTACTTTAGACCGTATACCTTTATTTGTTTGATCAATTGTAATTACAACTGTTCTTTTACTTCTTTCATTGCCAGTATTAGCAGGAGCTATTACAATATTA------------------------------------------------------------------------------
>Stictochironomus_sticticus|BIOUG17233-D07
-ACATTATACTTTATTTTTGG-GCTTGATCTGGAATAGTGGGAACCTCTTTAAGTATACTAATTCGGGCAGAATTAGGACACCCAGGAACTTTTATTGGAGATGACCAAATCTATAATGTAATTGTAACAGCACATGCTTTTATTATAATTTTCTTCATAGTTATGCCTATTTTAATTGGTGGCTTTGGAAATTGACTACTTCCTTTAATACTAGGGGCCCCTGATATAGCCTTTCCCCGTATAAATAATATAAGCTTTTGACTTTTACCCCCTTCTCTAACCCTTCTTCTTTCTAGTTCATTTGTAGAAAATGGGGCGGGTACAGGATGAACAGTATATCCCCCCTTATCTTCAAGTATTGCCCATAGTGGGGCCTCTGTTGACCTAGCCATTTTTTCCCTACATTTAGCCGGGGTATCCTCTATTTTAGGATCAGTTAATTTTATTACAACAGTAATTAATATACGATCAAAAGGAATTACTTTAGACCGTATACCTTTATTTGTTTGATCAATTGTAATTACAACTGTTCTTTTACTTCTTTCATTGCCAGTATTAGCAGGAGCTATTACAATA---------------------------------------------------------------------------------
>Stictochironomus_sticticus|BIOUG24097-D01
-ACATTATACTTTATTTTTGGGGCTTGATCTGGAATAGTGGGAACCTCTTTAAGTATACTAATTCGGGCAGAATTAGGACACCCAGGAACTTTTATTGGAGATGACCAAATCTATAATGTAATTGTAACAGCACATGCTTTTATTATAATTTTCTTCATAGTTATGCCTATTTTAATTGGTGGCTTTGGAAATTGACTACTTCCTTTAATACTAGGGGCCCCTGATATAGCCTTTCCCCGTATAAATAATATAAGCTTTTGACTTTTACCCCCTTCTCTAACCCTTCTTCTTTCTAGTTCATTTGTAGAAAATGGGGCGGGTACAGGATGAACAGTATATCCCCCCTTATCTTCAAGTATTGCCCATAGTGGGGCCTCTGTTGACCTAGCCATTTTTTCCCTACATTTAGCCGGAGTATCCTCTATTTTAGGATCAGTTAATTTTATTACAACAGTAATTAATATACGATCAAAAGGAATTACTTTAGACCGTATACCTTTATTTGTTTGATCAATTGTAATTACAACTGTTCTTTTACTTCTTTCATTGCCAGTATTAGCAGGAGCTATTACAATA---------------------------------------------------------------------------------
>Stictochironomus_sticticus|BIOUG16800-B06
-ACATTATACTTTATTTTTGGGGCTTGATCTGGAATAGTAGGAACCTCTTTAAGTATACTAATTCGGGCAGAATTAGGACACCCAGGAACTTTTATTGGAGATGACCAAATCTATAATGTAATTGTAACAGCACATGCTTTTATTATAATTTTCTTCATAGTTATGCCTATTTTAATTGGTGGCTTTGGAAATTGACTACTTCCTTTAATACTAGGGGCCCCTGATATAGCCTTTCCCCGTATAAATAATATAAGCTTTTGACTTTTACCCCCTTCTCTAACCCTTCTTCTTTCTAGTTCATTTGTAGAAAATGGGGCGGGTACAGGATGAACAGTATATCCCCCCTTATCTTCAAGTATTGCCCATAGTGGGGCCTCTGTTGACCTAGCCATTTTTTCCCTACATTTAGCCGGGGTATCCTCTATTTTAGGATCAGTTAATTTTATTACAACAGTAATTAATATACGATCAAAAGGAATTACTTTAGACCGTATACCTTTATTTGTTTGATCAATTGTAATTACAACTGTTCTTTTACTTCTTTCATTGCCAGTATTAGCAGGAGCTATTACAATATTATTAACTGAC---------------------------------------------------------------------
>Stictochironomus_devinctus|BIOUG25683-E08
-------TATTTTATTTTTGGAGCATGATCCGGAATAGTAGGAACATCTCTAAGTATATTAATTCGAGCTGAATTAGGTCACCCTGGAACCTTTATTGGGGACGACCAAATTTATAATGTGGTTGTTACAGCCCATGCCTTTGTTATAATTTTTTTTATAGTAATACCTATTTTAATTGGAGGATTCGGTAATTGACTTCTTCCTTTAATATTAGGTGCCCCAGATATGGCTTTCCCCCGAATAAATAATATAAGTTTTTGATTATTACCCCCCTCTCTTTCTCTCCTTCTTTCTAGTTCATTTGTAGAAAATGGAGCAGGAACTGGATGAACAGTATATCCCCCTTTATCAGCTAGTATTGCCCACAGTGGGGCATCAGTCGATTTAGCTATTTTTTCCCTACATTTAGCTGGGGTCTCTTCTATTTTAGGTTCTGTAAATTTTATTACAACTGTAATCAATATGCGATCTAAGGGTATTACTTTAGACCGAATACCATTATTTGTTTGATCTATTGTTATTACTACGGTTCTTCTTCTTCTTTCTCTTCCAGTTTTAGCCGGAGCTATTACAATA---------------------------------------------------------------------------------
>Stictochironomus_sticticus|BIOUG16689-C04
-------------------------------------------------------ATACTAATTCGGGCAGAATTAGGACACCCAGGAACTTTTATTGGAGATGACCAAATCTATAATGTAATTGTAACAGCACATGCTTTTATTATAATTTTCTTCATAGTTATGCCTATTTTAATTGGTGGCTTTGGAAATTGACTACTTCCTTTAATACTAGGGGCCCCTGATATAGCCTTTCCCCGTATAAATAATATAAGCTTTTGACTTTTACCCCCTTCTCTAACCCTTCTTCTTTCTAGTTCATTTGTAGAAAATGGGGCGGGTACAGGATGAACAGTATATCCCCCCTTATCTTCAAGTATTGCCCATAGTGGGGCCTCTGTTGACCTAGCCATTTTTTCCCTACATTTAGCCGGGGTATCCTCTATTTTAGGATCAGTTAATTTTATTACAACAGTAATTAATATACGATCAAAAGGAATTACTTTAGACCGTATACCTTTATTTGTTTGATCAATTGTAATTACAACTGTTCTTTTACTTCTTTCATTGCCAGTATTAGCAGGAGCTATTACAATA---------------------------------------------------------------------------------
>Stictochironomus_sticticus|BIOUG17207-E09
-------TACTTTATTTTTGGGGCTTGATCTGGAATAGTGGGAACCTCTTTAAGTATACTAATTCGGGCAGAATTAGGACACCCAGGAACTTTTATTGGAGATGACCAAATCTATAATGTAATTGTAACAGCACAG--TTTTATTATAATTTTCTTCATAGTTATGCCTATTTTAATTGGTGGCTTTGGAAATTGACTACTTCCTTTAATACTAGGGGCCCCTGATATAGCCTTTCCCCGTATAAATAATATAAGCTTTTGACTTTTACCCCCTTCTCTAACCCTTCTTCTTTCTAGTTCATTTGTAGAAAATGGGGCGGGTACAGGATGAACAGTATATCCCCCCTTATCTTCAAGTATTGCCCATAGTGGGGCCTCTGTTGACCTAGCCATTTTTTCCCTACATTTAGCCGGGGTATCCTCTATTTTAGGATCAGTTAATTTTATTACAACAGTAATTAATATACGATCAAAAGGAATTACTTTAGACCGTATACCTTTATTTGTTTGATCAATTGTAATTACAACTGTTCTTTTACTTCTTTCATTGCCAGTATTAGCAGGAGCTATTACAATATTATTAACTGAC---------------------------------------------------------------------
>Stictochironomus_sticticus|BIOUG17049-C03
-ACATTATACTTTATTTTTGGGGCTTGATCTGGAATAGTGGGAACCTCTTTAAGTATACTAATTCGGGCAGAATTAGGACACCCAGGAACTTTTATTGGAGATGACCAAATCTATAATGTAATTGTAACAGCACATGCTTTTATTATAATTTTCTTCATAGTTATGCCTATTTTAATTGGTGGCTTTGGAAATTGACTACTTCCTTTAATACTTGGGGCCCCTGATATAGCCTTTCCCCGTATAAATAATATAAGCTTTTGACTTTTACCCCCTTCTCTAACCCTTCTTCTTTCTAGTTCATTTGTAGAAAATGGGGCGGGTACAGGATGAACAGTATATCCCCCCTTATCTTCAAGTATTGCCCATAGTGGGGCCTCTGTTGACCTAGCCATTTTTTCCCTACATTTAGCCGGGGTATCCTCTATTTTAGGATCAGTTAATTTTATTACAACAGTAATTAATATACGATCAAAAGGAATTACTTTAGACCGTATACCTTTATTTGTTTGATCAATTGTAATTACAACTGTTCTTTTACTTCTTTCATTGCCAGTATTAGCAGGAGCTATTACAATATTATTAACTGACCGAAATCTAAATACTTCATTTTTTGATCCT---------------------------------------
>Stictochironomus_sticticus|BIOUG16796-B05
-ACATTATACTTTATTTTTGGGGCTTGATCTGGAATAGTGGGAACCTCTTTAAGTATACTAATTCGGGCAGAATTAGGACACCCAGGAACTTTTATTGGAGATGACCAAATCTATAATGTAATTGTAACAGCACATGCTTTTATTATAATTTTCTTCATAGTTATGCCTATTTTAATTGGTGGCTTTGGAAATTGACTACTTCCTTTAATACTAGGGGCCCCTGATATAGCCTTTCCCCGTATAAATAATATAAGCTTTTGACTTTTACCCCCTTCTCTAACCCTTCTTCTTTCTAGTTCATTTGTAGAAAATGGGGCGGGTACAGGATGAACAGTATATCCCCCCTTATCTTCAAGTATTGCCCATAGTGGGGCCTCTGTTGACCTAGCCATTTTTTCCCTACATTTAGCCGGGGTATCCTCTATTTTAGGATCAGTTAATTTTATTACAACAGTAATTAATATACGATCAAAAGGAATTACTTTAGACCGTATACCTTTATTTGTTTGATCAATTGTAATTACAACTGTTCTTTTACTTCTTTCATTGCCAGTATTAGCA------------------------------------------------------------------------------------------------
>Stictochironomus_sp._1SMS081313-THBM074|MT526104
-ACATTATATTTTATTTTTGGAGCATGATCCGGAATAGTAGGAACATCTCTAAGTATATTAATTCGAGCTGAATTAGGTCACCCTGGAACCTTTATTGGGGACGACCAAATTTATAATGTGGTTGTTACAGCCCATGCCTTTGTTATAATTTTTTTTATAGTAATACCTATTTTAATTGGAGGGTTCGGTAATTGACTTCTTCCTTTAATATTAGGTGCCCCAGATATGGCTTTCCCCCGAATAAATAATATAAGTTTTTGATTATTACCTCCATCTCTTTCTCTCCTTCTTTCTAGTTCATTTGTAGAAAATGGAGCAGGAACTGGATGAACAGTATATCCCCCTTTATCAGCTAGTATTGCCCACAGTGGGGCATCAGTCGATTTAGCTATTTTTTCCCTACATTTAGCAGGGGTCTCTTCTATTTTAGGTTCTGTAAATTTTATTACAACTGTAATTAATATGCGATCTAAGGGTATTACTTTAGACCGAATACCATTATTTGTTTGATCTATTGTTATTACTACAGTTCTTCTTCTTCTTTCTCTTCCAGTTTTAGCCGGAGCTATTACAATACTTTTAACAGACCGAAATTTAAACACTTCTTTCTTCGACCCAGCAGGAGGAGGAGACCCGATTTTATATCAACATTTA---
>Stictochironomus_rosenschoeldi|ZMUO.024596
-ACATTATATTTTATTTTTGGGGCTTGATCTGGAATAGTAGGAACCTCCTTAAGTATGTTAATTCGAGCCGAATTAGGCCATCCTGGAACTTTTATTGGTGATGACCAAATTTATAATGTAATTGTTACAGCTCACGCTTTTATTATAATTTTTTTCATGGTTATACCTATTTTAATTGGAGGCTTTGGTAATTGACTTCTCCCTCTAATATTAGGTGCTCCTGATATAGCATTCCCACGAATAAATAATATAAGTTTCTGACTGTTACCTCCGTCCCTATCTCTTCTTCTTTCTAGTTCAATTGTAGAAAATGGGGCGGGAACCGGATGAACGGTATACCCTCCTTTATCGGCAAGCATTGCTCATAGTGGGGCTTCAGTTGATTTAGCTATCTTTTCCTTACATCTAGCAGGTATTTCCTCTATTTTAGGATCGGTTAATTTCATTACAACTGTAATTAACATACGCTCAAAAGGAATTACCTTAGACCGTATACCTTTATTTGTTTGATCAATTGTAATTACGACTATTCTTTTACTTCTCTCTCTACCAGTTTTAGCAGGAGCTATCACTATACTATTAACTGATCGAAATTTAAATACCTCTTTCTTCGACCCCGCAGGGGGGGGAGACCCCATTTTATACCAACACTTA---
>Stictochironomus_devinctus|BIOUG03261-F10
-ACATTATATTTTATTTTTGGAGCATGATCCGGAATAGTAGGAACATCTCTAAGTATATTAATTCGAGCTGAATTAGGTCACCCTGGAACCTTTATTGGGGACGACCAAATTTATAATGTGGTTGTTACAGCCCATGCCTTTGTTATAATTTTTTTTATAGTAATACCTATTTTAATTGGAGGATTCGGTAATTGACTTCTTCCTTTAATATTAGGTGCCCCAGATATGGCTTTCCCCCGAATAAATAATATAAGTTTTTGATTATTACCCCCCTCTCTTTCTCTCCTTCTTTCTAGTTCATTTGTAGAAAATGGAGCAGGAACTGGATGAACAGTATATCCCCCTTTATCAGCTAGTATTGCCCACAGTGGGGCATCAGTCGATTTAGCTATTTTTTCCCTACATTTAGCTGGGGTCTCTTCTATTTTAGGTTCTGTAAATTTTATTACAACTGTAATCAATATGCGATCTAAGGGTATTACTTTAGACCGAATACCATTATTTGTTTGATCTATTGTTATTACTACGGTTCTTCTTCTTCTTTCTCTTCCAGTTTTAGCCGGAGCTATTACAATACTTTTAACA------------------------------------------------------------------------
>Stictochironomus_sp._1SMU050813-THBH012|MT526146
-ACATTATATTTTATTTTTGGAGCATGATCCGGAATAGTAGGAACATCTCTAAGTATATTAATTCGAGCTGAATTAGGTCACCCTGGAACCTTTATTGGGGACGACCAAATTTATAATGTGGTTGTTACAGCCCATGCCTTTGTTATAATTTTTTTTATAGTAATACCTATTTTAATTGGAGGATTCGGTAATTGACTTCTTCCTTTAATATTAGGTGCCCCAGATATGGCTTTCCCCCGAATAAATAATATAAGTTTTTGATTATTACCCCCCTCTCTTTCTCTCCTTCTTTCTAGTTCATTTGTAGAAAATGGAGCAGGAACTGGATGAACAGTATATCCCCCTTTATCAGCTAGTATTGCCCACAGTGGGGCATCAGTCGATTTAGCTATTTTTTCCCTACATTTAGCTGGGGTCTCTTCTATTTTAGGTTCTGTAAATTTTATTACAACTGTAATCAATATGCGATCTAAGGGTATTACTTTAGACCGAATACCATTATTTGTTTGATCTATTGTTATTACTACGGTTCTTCTTCTTCTTTCTCTTCCAGTTTTAGCCGGAGCTATTACAATACTTTTAACAGACCGAAATTTAAACACTTCTTTCTTCGACCCAGCAGGAGGAGGAGACCCAATTTTATACCAACATTTA---
>Stictochironomus_devinctus|PCPP10-0217
-ACATTATATTTTATTTTTGGAGCATGATCCGGAATAGTAGGAACATCTCTAAGTATATTAATTCGAGCTGAATTAGGTCACCCTGGAACCTTTATTGGGGACGACCAAATTTATAATGTGGTTGTTACAGCCCATGCCTTTGTTATAATTTTTTTTATAGTAATACCTATTTTAATTGGAGGATTCGGTAATTGACTTCTTCCTTTAATATTAGGTGCCCCAGATATGGCTTTCCCCCGAATAAATAATATAAGTTTTTGATTATTACCCCCCTCTCTTTCTCTCCTTCTTTCTAGTTCATTTGTAGAAAATGGAGCAGGAACTGGATGAACAGTATATCCCCCTTTATCAGCTAGTATTGCCCACAGTGGGGCATCAATCGATTTAGCTATTTTTTCCCTACATTTAGCTGGGGTCTCTTCTATTTTAGGTTCTGTAAATTTTATTACAACTGTAATCAATATGCGATCTAAGGGTATTACTTTAGACCGAATACCATTATTTGTTTGATCTATTGTTATTACTACGGTTCTTCTTCTTCTTTCTCTTCCAGTTTTAGCCGGAGCTATTACAATACTTTTAACAGACCGAAATTTAAACACTTCTTTCTTCGACCCAGCAGGAGGAGGAGACCCAATTTTATATCAACATTTA---
>Stictochironomus_sticticus|BIOUG17206-B09
-ACATTATACTTTATTTTTGGGGCTTGATCTGGAATAGTGGGAACCTCTTTAAGTATACTAATTCGGGCAGAATTAGGACACCCAGGAACTTTTATTGGAGATGACCAAATCTATAATGTAATTGTAA-----CCTGCTTTTATTATAATTTTCTTCATAGTTATGCCTATTTTAATTGGTGGCTTTGGAAATTGACTACTTCCTTTAATACTAGGGGCCCCTGATATAGCCTTTCCCCGTATAAATAATATAAGCTTTTGACTTTTACCCCCTTCTCTAACCCTTCTTCTTTCTAGTTCATTTGTAGAAAATGGGGCGGGTACAGGATGAACAGTATATCCCCCCTTATCTTCAAGTATTGCCCATAGTGGGGCCTCTGTTGACCTAGCCATTTTTTCCCTACATTTAGCCGGGGTATCCTCTATTTTAGGATCAGTTAATTTTATTACAACAGTAATTAATATACGATCAAAAGGAATTACTTTAGACCGTATACCTTTATTTGTTTGATCAATTGTAATTACAACTGTTCTTTTACTTCTTTCATTGCCAGTATTAGCAGGAGCTATTACAATATTATTAACTGAC---------------------------------------------------------------------
>Stictochironomus_devinctus|PCPP10-0211
-ACATTATATTTTATTTTTGGAGCATGATCTGGAATAGTAGGAACATCTCTAAGTATATTAATTCGAGCTGAATTAGGTCACCCTGGAACCTTTATTGGGGACGACCAAATTTATAATGTGGTTGTTACAGCCCATGCCTTTGTTATAATTTTTTTTATAGTAATACCTATTTTAATTGGAGGATTCGGTAATTGACTTCTTCCTTTAATATTAGGTGCCCCAGATATGGCTTTCCCCCGAATAAATAATATAAGTTTTTGATTATTACCCCCCTCTCTTTCTCTCCTTCTTTCTAGTTCATTTGTAGAAAATGGAGCAGGAACTGGATGAACAGTATATCCCCCTTTATCAGCTAGTATTGCCCACAGTGGGGCATCAGTCGATTTAGCTATTTTTTCCCTACATTTAGCTGGGGTCTCTTCTATTTTAGGTTCTGTAAATTTTATTACAACTGTAATCAATATGCGATCTAAGGGTATTACTTTAGACCGAATACCATTATTTGTTTGATCTATTGTTATTACTACGGTTCTTCTTCTTCTTTCTCTTCCAGTTTTAGCCGGAGCTATTACAATACTTTTAACAGACCGAAATTTAAACACTTCTTTCTTCGACCCAGCAGGAGGAGGAGACCCAATTTTATATCAACATTTA---
>Stictochironomus|BIOUG72927-H03|Greiner_11_Zoo|
----TTATATTTTATTTTCGGGGCTTGATCTGGAATAGTAGGAACTTCTTTAAGTATACTAATTCGAGCTGAATTAGGACACCCAGGAACTTTCATTGGAGATGACCAAATCTACAATGTAATTGTAACTGCTCATGCTTTTATCATAATTTTTTTTATAGTTATACCTATTTTAATTGGAGGATTTGGTAATTGACTACTTCCTTTAATATTAGGCGCCCCTGATATAGCTTTCCCTCGAATAAACAACATAAGTTTCTGACTATTGCCCCCCTCTCTTTCACTTCTTCTTTCTAGTTCAATCGTAGAAAATGGAGCAGGAACTGGATGAACTGTATATCCCCCCTTATCATCAAGTATCGCTCATAGTGGGGCTTCTGTTGATTTAGCTATTTTTTCCTTACATTTAGCGGGGGTTTCTTCTATTTTAGGATCGGTTAATTTCATTACAACCGTTATTAATATACGATCAAAAGGAATTACTTTAGACCGTATACCTTTATTTGTTTGATCAATTGTTATTACAACCGTTCTTTTACTTCTTTCACTACCAGTTTTAGCAGGGGCTATTACTATATTATTAACCGATCGAAATTTAAATACTTCATTCTTTGACCCTGCAGGAGGAGGAGACCCTATTTTATACCAACACTTA---
>Stictochironomus_sticticus|BIOUG72927-G12
----TTATACTTTATTTTTGGGGCTTGATCTGGAATAGTGGGAACCTCTTTAAGTATACTAATTCGGGCAGAATTAGGGCACCCAGGAACTTTTATTGGAGATGACCAAATCTATAATGTAATTGTAACAGCACATGCTTTTATTATAATTTTCTTCATAGTTATGCCTATTTTAATTGGTGGCTTTGGAAATTGACTACTTCCTTTAATACTAGGGGCCCCTGATATAGCCTTTCCCCGTATAAATAATATAAGCTTTTGACTTTTACCCCCTTCTCTAACCCTTCTTCTTTCTAGTTCATTTGTAGAAAATGGGGCGGGTACAGGATGAACAGTATATCCCCCCTTATCTTCAAGTATTGCCCATAGTGGGGCCTCTGTTGACCTAGCCATTTTTTCCCTACATTTAGCCGGGGTATCCTCTATTTTAGGATCAGTTAATTTTATTACAACAGTAATTAATATACGATCAAAAGGAATTACTTTAGACCGTATACCTTTATTTGTTTGATCAATTGTAATTACAACTGTTCTTTTACTTCTTTCATTGCCAGTATTAGCAGGAGCTATTACAATATTATTAACTGACCGAAATCTAAATACTTCATTTTTTGATCCTGCTGGTGGAGGCGACCCTATTTTATACCAACACTTA---
>Stictochironomus_sticticus|BIOUG17205-F04
-------------------------------------------------------ATACTAATTCGGGCAGAATTAGGACACCCAGGAACTTTTATTGGAGATGACCAAATCTATAATGTAATTGTAACAGCACATGCTTTTATTATAATTTTCTTCATAGTTATGCCTATTTTAATTGGTGGCTTTGGAAATTGACTACTTCCTTTAATACTAGGGGCCCCTGATATAGCCTTTCCCCGTATAAATAATATAAGCTTTTGACTTTTACCCCCTTCTCTAACCCTTCTTCTTTCTAGTTCATTTGTAGAAAATGGGGCGGGTACAGGATGAACAGTATATCCCCCCTTATCTTCAAGTATTGCCCATAGTGGGGCCTCTGTTGACCTAGCCATTTTTTCCCTACATTTAGCCGGGGTATCCTCTATTTTAGGATCAGTTAATTTTATTACAACAGTAATTAATATACGATCAAAAGGAATTACTTTAGACCGTATACCTTTATTTGTTTGATCAATTGTAATTACAACTGTTCTTTTACTTCTTTCATTGCCAGTATTAGCAGGAGCTATTACAATATTATTAACTGACCGA------------------------------------------------------------------
>Stictochironomus_rosenschoeldi__XL552
TACATTATATTTTATTTTTGGGGCTTGATCTGGAATAGTAGGAACCTCCTTAAGTATGTTAATTCGAGCCGAATTAGGCCATCCTGGAACTTTTATTGGTGATGACCAAATTTATAATGTAATTGTTACAGCTCACGCTTTTATTATAATTTTTTTCATGGTTATGCCTATTTTAATTGGAGGCTTTGGTAATTGACTTCTCCCTCTAATATTAGGTGCTCCTGATATAGCATTCCCACGAATAAATAATATAAGTTTCTGACTGTTACCTCCATCCCTATCTCTTCTTCTTTCTAGTTCAATTGTAGAAAATGGGGCGGGAACCGGATGAACGGTATACCCTCCTTTATCGGCAAGCATTGCTCATAGTGGGGCTTCAGTTGATTTAGCTATCTTTTCCTTACATCTAGCAGGTATTTCCTCTATTTTAGGATCGGTTAATTTCATTACAACTGTAATTAACATACGCTCAAAAGGAATTACCTTAGACCGTATACCTTTATTTGTTTGATCAATTGTAATTACGACTATTCTTTTACTTCTCTCTCTACCAGTTTTAGCAGGAGCTATCACTATACTATTAACTGATCGAAATTTAAATACCTCTTTCTTCGACCCCGCAGGGGGGGGAGACCCCATTTTATACCAACACTTATTT
>Stictochironomus_akizukii__XL1229
TACTCTCTATTTTATTTTTGGGGCTTGATCCGGTATAGTCGGAACATCTCTAAGAATACTAATTCGAGCAGAACTAGGACATCCCGGAACTTTTATCGGAGATGATCAAATTTATAACGTAATCGTAACAGCTCACGCATTTATTATAATTTTTTTCATAGTTATACCTATTTTAATTGGAGGCTTTGGGAACTGATTGCTCCCTTTAATATTAGGAGCTCCTGATATAGCTTTTCCCCGAATAAATAATATAAGTTTTTGACTTTTACCTCCTTCATTATCGCTTCTTCTTTCTAGTTCAATCGTAGAAAATGGAGCTGGAACTGGGTGAACAGTTTATCCTCCTCTATCATCTAGTATTGCCCATAGAGGGGCCTCTGTTGATCTAGCTATTTTTTCTTTACATCTAGCTGGAATCTCTTCTATCTTAGGATCCGTAAATTTTATTACAACAGTAATTAATATACGATCAAAAGGAATTACCTTAGATCGTATGCCCCTATTTGTCTGATCGATTGTGATTACAACCGTTTTATTACTTCTTTCACTACCTGTATTAGCTGGAGCCATTACAATACTATTAACAGACCGAAATCTTAATACATCCTTCTTTGACCCTGCCGGGGGAGGAGACCCAATTTTATACCAACACTTATTT
>Stictochironomus_juncaii__XL1582
TACATTATATTTTATTTTTGGAGCTTGATCTGGGATAGTAGGAACTTCTTTAAGTATGTTAATTCGTGCTGAATTAGGACACCCAGGAACTTTTATTGGAGATGACCAAATTTACAATGTAATTGTTACAGCACACGCTTTTGTCATAATTTTTTTCATAGTTATACCTATTTTAATTGGAGGATTTGGTAATTGATTACTTCCGCTAATACTTGGGGCTCCTGATATAGCCTTTCCCCGAATAAATAATATAAGATTTTGGCTATTACCCCCCTCTCTTTCACTTCTTCTTTCTAGTTCAATTGTAGAAAATGGGGCAGGAACAGGTTGAACTGTGTACCCCCCACTTTCATCAAGTATTGCTCATAGAGGAGCATCTGTAGATTTAGCTATTTTTTCTTTACATTTAGCAGGAATCTCTTCAATTCTAGGATCAGTTAATTTTATTACAACCGTTATTAATATACGATCAAAAGGAATTACTCTTGATCGCATACCTTTATTTGTATGATCTATTGTAATTACAACGGTCCTCTTACTTTTATCTCTTCCTGTACTAGCAGGAGCCATCACTATATTATTAACAGATCGGAACTTAAATACATCCTTCTTTGACCCTGCTGGAGGAGGAGACCCTATTTTATATCAACACTTATTT
