# Supplementary material for: DNA Barcoding Supports “Color-Pattern’’-Based Species of Stictochironomus from China (Diptera: Chironomidae)
Source: Insects. 2024 Mar 6;15(3):179. doi: 10.3390/insects15030179 (PMC10971086; doi:10.3390/insects15030179)
Supplement: Supplementary file 1 [file insects-15-00179-s001.zip › insects-2882236-supplementary/S3.fas]

>Hap_150
--------------------------------------------------
--------------------------------------------------
---------------------------------------TTCATTATAAT
TTTTTT-ATAGTTATACCAATTTTAATTGGAGGCTTTGGTAA-TGG-TCC
T-CCTCTTATACTAGGAGCCCCCGATATAGCATTTCCACGAATAAACAAT
ATAAGTTT-TGACTTCTACCCCCCTCTCTTTCTCTTTTACTTTCAAGTTC
AATTGTAGAAAATGGAGCTGGAACAGGATGAACGGTTTATCCCCCCCTTT
CTTCTAGAATTGCTCACAGTGGGGC-TCAGTTGATTTAGCTATTTTCTCA
TTACATTTAGCAGGAGTATCTTCAATTTTAGGCTCTGTAAATTTTATTAC
AACTGTAATTAATATACGATCAAAAGGAATTACATTAGAC--AATACCTT
TATTTGTTTGATCAATCGTAATTAC-ACAGTATTGTTA------------
--------------------------------------------------
--------------------------------------------------
--------
>Hap_250
--------------------------------------------------
--------------------------------------------------
---------------------------------------TTTATTATAAT
TTTTTT-ATAGTTATACCTATTTTAATTGGAGGATTTGGAAA-TGA-TTT
T-CCTTTAATATTAGGAGCCCCAGATATAGCTTTCCCTCGAATAAATAAT
ATAAGTTT-TGATTATTACCTCCTTCTTTATCTCTTCTTCTTTCTAGTTC
TATTGTAGAAAATGGAGCAGGAACTGGTTGAACAGTTTACCCTCCTTTAT
CTGCTAGAATTGCTCATAGAGGAGC-TCTGTTGACTTAGCCATTTTTTCT
TTACATTTAGCAGGAGTATCATCTATTCTTGGATCTGTAAATTTCATTAC
TACCGTTATTAATATACGATCTAAGGGAATTACATTAGAC--TATACCAT
TATTTGTGTGATCTATTGTAATTAC-ACAGTTTTACTA------------
--------------------------------------------------
--------------------------------------------------
--------
>Hap_350
--------------------------------------------------
--------------------------------------------------
---------------------------------------TTTATTATAAT
TTTTTT-ATGGTTATACCTATTTTAATTGGAGGCTTTGGTAA-TGA-TTC
T-CCCCTAATATTAGGTGCCCCTGACATAGCATTCCCCCGAATAAATAAT
ATAAGTTT-TGATTATTACCCCCCTCCTTATCTCTTCTTCTTTCTAGTTC
AATTGTAGAAAATGGAGCAGGAACCGGATGAACAGTATACCCCCCCTTAT
CTGCGAGCATTGCCCACAGTGGGGC-TCAGTTGATTTAGCTATTTTTTCC
TTACATTTAGCAGGTATTTCCTCTATTTTAGGATCAGTTAATTTCATTAC
AACTGTTATTAACATACGCTCAAAAGGAATTACCTTAGAC--AATACCTT
TATTTGTTTGATCAATTGTAATTAC-ACCATTCTTTTA------------
--------------------------------------------------
--------------------------------------------------
--------
>Hap_450
--------------------------------------------------
--------------------------------------------------
---------------------------------------TTTATTATAAT
TTTCTT-ATAGTTATGCCTATTTTAATTGGTGGCTTTGGAAA-TGA-TAC
T-CCTTTAATACTAGGGGCCCCTGATATAGCCTTTCCCCGTATAAATAAT
ATAAGCTT-TGACTTTTACCCCCTTCTCTAACCCTTCTTCTTTCTAGTTC
ATTTGTAGAAAATGGGGCGGGTACAGGATGAACAGTATATCCCCCCTTAT
CTTCAAGTATTGCCCATAGTGGGGC-TCTGTTGACCTAGCCATTTTTTCC
CTACATTTAGCCGGGGTATCCTCTATTTTAGGATCAGTTAATTTTATTAC
AACAGTAATTAATATACGATCAAAAGGAATTACTTTAGAC--TATACCTT
TATTTGTTTGATCAATTGTAATTAC-ACTGTTCTTTTA------------
--------------------------------------------------
--------------------------------------------------
--------
>Hap_550
--------------------------------------------------
--------------------------------------------------
---------------------------------------TTTGTTATAAT
TTTTTT-ATAGTAATACCTATTTTAATTGGAGGATTCGGTAA-TGA-TTC
T-CCTTTAATATTAGGTGCCCCAGATATGGCTTTCCCCCGAATAAATAAT
ATAAGTTT-TGATTATTACCCCCCTCTCTTTCTCTCCTTCTTTCTAGTTC
ATTTGTAGAAAATGGAGCAGGAACTGGATGAACAGTATATCCCCCTTTAT
CAGCTAGTATTGCCCACAGTGGGGC-TCAGTCGATTTAGCTATTTTTTCC
CTACATTTAGCTGGGGTCTCTTCTATTTTAGGTTCTGTAAATTTTATTAC
AACTGTAATCAATATGCGATCTAAGGGTATTACTTTAGAC--AATACCAT
TATTTGTTTGATCTATTGTTATTAC-ACGGTTCTTCTT------------
--------------------------------------------------
--------------------------------------------------
--------
>Hap_650
--------------------------------------------------
--------------------------------------------------
---------------------------------------TTTATTATAAT
TTTTTT-ATAGTTATACCAATTTTAATTGGAGGATTTGGTAA-TGA-TCC
T-CCTCTTATATTAGGAGCCCCAGATATAGCTTTTCCACGAATAAATAAC
ATAAGTTT-TGATTATTACCCCCTTCTTTATCTCTTTTACTTTCAAGATC
AATTGTAGAAAATGGAGCAGGAACAGGATGAACAGTTTATCCCCCTCTTT
CTTCTAGAATCGCCCATAGTGGGGC-TCAGTAGATTTAGCCATTTTTTCA
TTACATTTAGCAGGAGTATCTTCAATTTTAGGTTCTGTTAATTTTATTAC
TACTGTAATCAATATACGATCAAAAGGAATTACCTTAAAC--AATACCTT
TATTTGTATGATCAATCGTAATTAC-ACAGTTCTATTA------------
--------------------------------------------------
--------------------------------------------------
--------
>Hap_750
--------------------------------------------------
--------------------------------------------------
---------------------------------------TTTATTATAAT
TTTTTT-ATAGTTATACCAATTTTAATTGGAGGATTTGGTAA-TGA-TCC
T-CCTCTTATATTAGGAGCCCCAGATATAGCTTTTCCACGAATAAATAAC
ATAAGTTT-TGATTATTACCCCCTTCTTTATCTCTTTTACTTTCAAGATC
AATTGTAGAAAATGGAGCAGGAACAGGATGAACAGTTTATCCCCCTCTTT
CTTCTAGAATCGCCCATAGTGGGGC-TCAGTAGATTTAGCCATTTTTTCA
TTACATTTAGCAGGAGTATCTTCAATTTTAGGTTCTGTTAATTTTATTAC
TACTGTAATCAATATACGATCAAAAGGAATTACCTTAGAC--AATACCTT
TATTTGTATGATCAATCGTAATTAC-ACAGTTCTATTA------------
--------------------------------------------------
--------------------------------------------------
--------
>Hap_850
--------------------------------------------------
--------------------------------------------------
---------------------------------------TTTATTATAAT
TTTTTT-ATGGTTATACCTATTTTAATCGGAGGATTTGGTAA-TGA-TAC
T-CCACTAATACTTGGGGCCCCTGATATAGCCTTCCCTCGAATAAACAAT
ATAAGTTT-TGACTATTACCCCCCTCTCTTTCGCTTCTTCTTTCTAGTTC
AATTGTAGAAAATGGGGCAGGAACAGGATGAACAGTATACCCCCCACTTT
CATCAAGTATCGCCCATAGAGGGGC-TCTGTAGATTTAGCTATTTTTTCT
TTACATTTAGCTGGAATTTCATCAATTCTAGGGTCCGTTAATTTTATTAC
AACCGTTATTAATATACGATCAAAAGGAATTACTCTTGAC--CATACCTT
TATTTGTATGGTCTATTGTAATTAC-ACTGTCCTCTTA------------
--------------------------------------------------
--------------------------------------------------
--------
>Hap_950
--------------------------------------------------
--------------------------------------------------
---------------------------------------TTTATTATAAT
TTTTTT-ATAGTTATACCTATTTTAATTGGAGGATTTGGTAA-TGA-TAC
T-CCATTAATACTTGGGGCCCCTGATATAGCCTTCCCCCGAATAAACAAT
ATAAGTTT-TGACTATTACCCCCCTCTCTTTCGCTTCTTCTTTCTAGTTC
AATTGTAGAAAATGGGGCAGGAACAGGATGAACAGTATACCCCCCACTTT
CATCAAGTATCGCCCATAGAGGGGC-TCTGTAGATTTAGCTATTTTTTCT
TTACATTTAGCTGGAATTTCATCAATTCTAGGATCCGTTAATTTTATTAC
AACCGTTATTAATATACGATCAAAAGGAATTACTCTTGAC--CATACCTT
TATTTGTATGATCTATTGTAATTAC-ACTGTCCTCTTA------------
--------------------------------------------------
--------------------------------------------------
--------
>Hap_1050
--------------------------------------------------
--------------------------------------------------
---------------------------------------TTTATTATAAT
TTTCTT-ATAGTTATGCCTATTTTAATTGGTGGCTTTGGAAA-TGA-TAC
T-CCTTTAATACTAGGGGCTCCTGATATAGCCTTTCCCCGTATAAATAAT
ATAAGCTT-TGACTTTTACCCCCTTCTCTAACCCTTCTTCTTTCTAGTTC
ATTTGTAGAAAATGGGGCGGGTACAGGATGAACAGTATATCCCCCCTTAT
CTTCAAGTATTGCCCATAGTGGGGC-TCTGTTGACCTAGCCATTTTTTCC
CTACATTTAGCCGGGGTATCCTCTATTTTAGGATCAGTTAATTTTATTAC
AACAGTAATTAATATACGATCAAAAGGAATTACTTTAGAC--TATACCTT
TATTTGTTTGATCAATTGTAATTAC-ACTGTTCTTTTA------------
--------------------------------------------------
--------------------------------------------------
--------
>Hap_1150
--------------------------------------------------
--------------------------------------------------
---------------------------------------TTTGTTATAAT
TTTTTT-ATGGTAATACCTATTTTAATTGGAGGGTTCGGTAA-TGA-TTC
T-CCTTTAATATTAGGTGCCCCAGATATGGCTTTCCCCCGAATAAATAAT
ATAAGTTT-TGATTATTACCCCCATCTCTTTCTCTCCTTCTTTCTAGTTC
ATTTGTAGAAAATGGAGCAGGAACTGGATGAACAGTATATCCCCCTTTAT
CAGCTAGTATTGCCCACAGTGGTGC-TCAGTCGATTTAGCTATTTTTTCC
CTACATTTAGCGGGGGTCTCTTCTATTTTAGGTTCTGTAAATTTTATTAC
AACTGTAATTAATATGCGATCTAAGGGTATTACTTTAGAC--AATACCGT
TATTTGTTTGATCTATTGTTATTAC-ACAGTTCTTCTT------------
--------------------------------------------------
--------------------------------------------------
--------
>Hap_1250
--------------------------------------------------
--------------------------------------------------
---------------------------------------TTTATTATAAT
TTTTTT-ATGGTTATACCTATTTTAATTGGAGGCTTTGGTAA-TGA-TTC
T-CCCCTAATATTAGGTGCCCCTGACATAGCATTCCCTCGAATAAATAAT
ATAAGTTT-TGATTATTACCCCCCTCCTTATCTCTTCTTCTTTCTAGTTC
AATTGTAGAAAATGGAGCAGGAACCGGATGAACAGTATACCCCCCCTTAT
CTGCGAGCATTGCCCACAGTGGGGC-TCAGTTGATTTAGCTATTTTTTCC
TTACATTTAGCAGGTATTTCCTCTATTTTAGGATCAGTTAATTTCATTAC
AACTGTTATTAACATACGCTCAAAAGGAATTACCTTAGAC--AATACCTT
TATTTGTTTGATCAATTGTAATTAC-ACCATTCTTTTA------------
--------------------------------------------------
--------------------------------------------------
--------
>Hap_1350
--------------------------------------------------
--------------------------------------------------
---------------------------------------TTTATTATAAT
TTTTTT-ATGGTTATACCTATTTTAATTGGAGGCTTTGGTAA-TGA-TTC
T-CCCCTAATATTAGGTGCCCCTGACATAGCATTCCCCCGAATAAATAAT
ATAAGTTT-TGATTATTACCCCCCTCCCTATCTCTTCTTCTTTCTAGTTC
AATTGTAGAAAATGGGGCAGGAACCGGATGAACAGTTTACCCCCCCTTAT
CTGCGAGCATTGCCCACAGTGGGGC-TCAGTTGATTTAGCTATTTTTTCC
TTACATTTAGCAGGTATTTCCTCTATTCTAGGATCAGTTAATTTCATTAC
AACTGTTATTAACATACGCTCAAAAGGAATTACCTTAGAC--AATACCTT
TATTTGTTTGATCAATTGTAATTAC-ACCATTCTTTTA------------
--------------------------------------------------
--------------------------------------------------
--------
>Hap_1450
--------------------------------------------------
--------------------------------------------------
---------------------------------------TTTATTATAAT
TTTTTT-ATAGTTATGCCTATTTTAATCGGGGGATTTGGTAA-TGA-TCC
T-CCTCTAATACTTGGAGCACCTGATATAGCATTTCCCCGAATAAATAAT
ATAAGTTT-TGACTATTACCTCCCTCCCTTTCCCTTCTTCTTTCTAGCTC
AATTGTAGAAAATGGGGCAGGAACAGGATGAACAGTTTACCCTCCTCTCT
CATCAAGTATTGCGCACAGCGGTGC-TCTGTAGATTTAGCTATTTTCTCT
TTACATTTAGCCGGAATTTCCTCAATTCTAGGATCAGTTAATTTTATTAC
AACTGTAATTAATATACGATCAAAAGGAATTACTCTTGAT--AATACCTT
TATTTGTCTGATCTATTGTAATTAC-ACAGTTCTATTA------------
--------------------------------------------------
--------------------------------------------------
--------
>Hap_1550
--------------------------------------------------
--------------------------------------------------
---------------------------------------TTTATTATAAT
TTTTTT-ATAGTTATGCCTATTTTAATCGGGGGATTTGGTAA-TGA-TCC
T-CCTCTAATACTTGGAGCACCTGATATAGCATTTCCCCGAATAAATAAT
ATAAGTTT-TGACTATTACCTCCCTCCCTTTCCCTTCTTCTTTCTAGCTC
AATTGTAGAAAATGGGGCAGGAACAGGATGAACAGTTTACCCACCTCTCT
CATCAAGTATTGCGCACAGCGGTGC-TCTGTAGATTTAGCTATTTTCTCT
TTACATTTAGCCGGAATTTCCTCAATTCTAGGATCAGTTAATTTTATTAC
AACTGTAATTAATATACGATCAAAAGGAATTACTCTTGAT--AATACCTT
TATTTGTCTGATCTATTGTAATTAC-ACAGTTCTATTA------------
--------------------------------------------------
--------------------------------------------------
--------
>Hap_1650
--------------------------------------------------
--------------------------------------------------
---------------------------------------TTTATCATAAT
TTTTTT-ATAGTTATACCTATTTTAATTGGAGGATTTGGTAA-TGA-TCC
T-CCTTTAATATTAGGGGCCCCCGATATGGCCTTCCCTCGAATAAATAAT
ATAAGCTT-TGACTATTGCCCCCCTCTTTATCTCTTCTTCTTTCTAGTTC
AATTGTAGAAAATGGGGCAGGAACCGGTTGAACAGTTTACCCCCCACTAT
CTTCTAGAATTGCCCACAGTGGGGC-TCTGTTGACTTAGCTATTTTTTCG
TTACATTTAGCGGGAATCTCCTCTATCTTAGGGTCTGTAAATTTTATTAC
AACAGTAATTAACATACGATCAAAAGGTATTACATTAGAT--AATACCCC
TATTTGTATGATCAATCGTAATTAC-ACTGTTCTCTTA------------
--------------------------------------------------
--------------------------------------------------
--------
>Hap_1750
--------------------------------------------------
--------------------------------------------------
---------------------------------------TTTATCATAAT
TTTTTT-ATAGTTATACCTATTTTAATTGGAGGATTTGGTAA-TGA-TCC
T-CCTTTAATATTAGGGGCCCCCGATATGGCCTTCCCTCGAATAAATAAT
ATAAGCTT-TGACTATTGCCCCCCTCTTTATCTCTTCTTCTTTCTAGTTC
AATTGTAGAAAATGGGGCAGGAACCGGTTGAACAGTTTACCCCCCACTAT
CTTCTAGAATTGCCCACAGTGGGGC-TCTGTTGACTTAGCTATTTTTTCG
TTACATTTAGCGGGAATCTCCTCTATCTTAGGGTCTGTAAATTTTATTAC
AACAGTAATTAACATACGATCAAAAGGTATTACATTAGAT--AATGCCCC
TATTTGTATGATCAATCGTAATTAC-ACTGTTCTCTTA------------
--------------------------------------------------
--------------------------------------------------
--------
>Hap_1850
--------------------------------------------------
--------------------------------------------------
---------------------------------------TTTATTATAAT
TTTTTT-ATGGTTATGCCTATTTTAATTGGAGGCTTTGGTAA-TGA-TTC
T-CCTCTAATATTAGGTGCTCCTGATATAGCATTCCCACGAATAAATAAT
ATAAGTTT-TGATTGTTACCCCCATCCCTATCTCTTCTTCTTTCTAGTTC
AATTGTAGAAAATGGAGCGGGAACCGGATGAACGGTGTACCCTCCTTTAT
CGGCAAGCATTGCTCATAGTGGGGC-TCAGTTGATTTAGCTATCTTTTCC
TTACATCTAGCAGGTATTTCCTCTATTTTAGGATCAGTTAATTTCATTAC
AACTGTAATTAACATACGCTCAAAAGGAATTACCTTAGAC--TATACCGT
TATTTGTTTGATCAATTGTAATTAC-ACTATTCTTTTA------------
--------------------------------------------------
--------------------------------------------------
--------
>Hap_1950
--------------------------------------------------
--------------------------------------------------
---------------------------------------TTTATCATAAT
TTTTTT-ATAGTTATACCTATTTTAATTGGAGGATTTGGTAA-TGA-TCC
T-CCTTTAATATTAGGGGCCCCCGATATGGCCTTCCCTCGAATAAATAAT
ATAAGCTT-TGACTATTGCCCCCCTCTTTATCTCTTCTTCTTTCTAGTTC
AATTGTAGAAAATGGGGCAGGAACCGGTTGAACAGTTTACCCTCCACTAT
CTTCTAGAATTGCCCACAGTGGGGC-TCTGTTGACTTAGCTATTTTTTCG
TTACATTTAGCGGGAATCTCCTCTATCTTAGGGTCTGTAAATTTTATTAC
AACAGTAATTAACATACGATCAAAAGGTATTACATTAGAT--AATGCCCC
TATTTGTATGATCAATCGTAATTAC-ACTGTTCTCTTA------------
--------------------------------------------------
--------------------------------------------------
--------
>Hap_2050
--------------------------------------------------
--------------------------------------------------
---------------------------------------TTTGTTATAAT
TTTTTT-ATGGTAATACCTATTTTAATTGGAGGGTTCGGTAA-TGA-TTC
T-CCTTTAATATTAGGTGCCCCAGATATGGCTTTCCCCCGAATAAATAAT
ATAAGTTT-TGATTATTACCCCCATCTCTTTCTCTCCTTCTTTCTAGTTC
ATTTGTAGAAAATGGAGCAGGAACTGGATGAACAGTATATCCCCCTTTAT
CAGCTAGTATTGCCCACAGTGGTGC-TCAGTCGATTTAGCTATTTTTTCC
CTACATTTAGCAGGGGTCTCTTCTATTTTAGGTTCTGTAAATTTTATTAC
AACTGTAATTAATATGCGATCTAAGGGTATTACTTTAGAC--AATACCGT
TATTTGTTTGATCTATTGTTATTAC-ACAGTTCTTCTT------------
--------------------------------------------------
--------------------------------------------------
--------
>Hap_2150
--------------------------------------------------
--------------------------------------------------
---------------------------------------TTTGTTATAAT
TTTTTT-ATAGTAATGCCTATTTTAATTGGGGGATTCGGTAA-TGA-TTC
T-CCTTTAATATTAGGTGCCCCAGATATGGCTTTCCCCCGAATAAATAAT
ATAAGTTT-TGATTATTACCCCCATCTCTTTCTCTCCTTCTTTCTAGTTC
ATTTGTAGAAAATGGAGCAGGAACTGGATGAACAGTATATCCCCCTTTAT
CAGCTAGTATTGCCCACAGTGGTGC-TCAGTCGATTTAGCTATTTTTTCC
CTACATTTAGCGGGGGTCTCTTCTATTTTAGGTTCTGTAAATTTTATTAC
AACTGTAATTAATATACGATCTAAGGGTATTACTTTAGAC--AATACCAT
TATTTGTTTGATCTATTGTTATTAC-ACAGTTCTTCTT------------
--------------------------------------------------
--------------------------------------------------
--------
>Hap_2250
--------------------------------------------------
--------------------------------------------------
---------------------------------------TTTATTATAAT
TTTTTT-ATGGTTATACCTATTTTAATTGGAGGCTTTGGTAA-TGA-TTC
T-CCTCTAATATTAGGTGCTCCTGATATAGCATTCCCACGAATAAATAAT
ATAAGTTT-TGACTGTTACCTCCATCCCTATCTCTTCTTCTTTCTAGTTC
AATTGTAGAAAATGGGGCGGGAACCGGATGAACGGTATACCCTCCTTTAT
CGGCAAGCATTGCTCATAGTGGGGC-TCAGTTGATTTAGCTATCTTTTCC
TTACATCTAGCAGGTATTTCCTCTATTTTAGGATCGGTTAATTTCATTAC
AACTGTAATTAACATACGCTCAAAAGGAATTACCTTAGAC--TATACCTT
TATTTGTTTGATCAATTGTAATTAC-ACTATTCTTTTA------------
--------------------------------------------------
--------------------------------------------------
--------
>Hap_2350
--------------------------------------------------
--------------------------------------------------
---------------------------------------TTTATTATAAT
TTTCTT-ATAGTTATGCCTATTTTAATTGGTGGCTTTGGAAA-TGA-TAC
T-CCTTTAATACTAGGGGCCCCTGATATAGCCTTTCCCCGTATAAATAAT
ATAAGCTT-TGACTTTTACCCCCTTCTCTAACCCTTCTTCTTTCTAGTTC
ATTTGTAGAAAATGGGGCAGGTACAGGATGAACAGTATATCCCCCCTTAT
CTTCAAGTATTGCCCATAGTGGGGC-TCTGTTGACCTAGCCATTTTTTCC
CTACATTTAGCCGGGGTATCCTCTATTTTAGGATCAGTTAATTTTATTAC
AACAGTAATTAATATACGATCAAAAGGAATTACTTTAGAC--TATACCTT
TATTTGTTTGATCAATTGTAATTAC-ACTGTTCTTTTA------------
--------------------------------------------------
--------------------------------------------------
--------
>Hap_2450
--------------------------------------------------
--------------------------------------------------
---------------------------------------TTTATTATAAT
TTTTTT-ATAGTTATACCTATTTTAATTGGAGGCTTTGGAAA-TGA-TTC
T-CCTCTTATACTAGGGGCCCCTGATATGGCATTCCCTCGTATAAATAAT
ATAAGTTT-TGACTCTTGCCCCCGTCGCTCTCTCTTCTTCTTTCTAGTTC
AATTGTAGAAAATGGGGCGGGTACAGGATGAACTGTGTACCCCCCTTTAT
CATCTAGAATTGCTCACAGTGGGGC-TCTGTTGATCTTGCTATTTTCTCC
TTGCATCTTGCAGGAATTTCCTCTATTCTAGGATCTGTAAATTTTATTAC
AACAGTAATTAATATACGATCAAAAGGTATCACCTTAGAT--TATACCTT
TATTTGTTTGATCAATTGTAATTAC-ACAGTTCTTTTA------------
--------------------------------------------------
--------------------------------------------------
--------
>Hap_2550
--------------------------------------------------
--------------------------------------------------
---------------------------------------TTTATCATAAT
TTTTTT-ATAGTTATACCTATTTTAATCGGAGGATTTGGTAA-TGG-TAC
T-CCTTTAATATTAGGCGCTCCTGATATAGCTTTTCCTCGAATAAATAAC
ATAAGTTT-TGACTATTACCCCCCTCTCTTTCACTTCTTCTTTCTAGTTC
AATTGTAGAAAATGGGGCAGGAACTGGATGAACTGTATATCCCCCCTTAT
CATCAAGTATCGCCCATAGTGGAGC-TCTGTTGATTTAGCTATTTTTTCA
TTACATTTAGCGGGGGTTTCTTCTATTTTAGGGTCGGTTAATTTCATTAC
AACCGTTATTAATATACGATCAAAGGGGATTACTTTAGAC--TATACCTT
TATTTGTTTGATCAATTGTTATTAC-ACAGTTCTTTTA------------
--------------------------------------------------
--------------------------------------------------
--------
>Hap_2650
--------------------------------------------------
--------------------------------------------------
---------------------------------------TTTATCATAAT
TTTTTT-ATGGTTATACCCATTTTAATTGGAGGATTTGGTAA-TGA-TTC
T-CCCCTAATATTAGGAGCCCCTGATATGGCCTTCCCCCGAATAAATAAT
ATAAGCTT-TGATTATTACCCCCCTCTTTATCCCTTCTTCTTTCTAGTTC
AATTGTAGAAAATGGAGCGGGAACAGGATGAACGGTATATCCCCCCTTAT
CTGCCAGTATTGCTCACAGAGGGGC-TCTGTCGATTTAGCTATTTTTTCT
TTACACTTAGCGGGTATTTCCTCTATTTTAGGATCAGTTAATTTTATTAC
AACTGTTATTAATATACGCTCAAAAGGAATTACCTTAGAC--TATGCCTT
TATTTGTTTGATCAATTGTAATTAC-ACTGTTCTTTTA------------
--------------------------------------------------
--------------------------------------------------
--------
>Hap_2750
--------------------------------------------------
--------------------------------------------------
---------------------------------------TTTATCATAAT
TTTTTT-ATAGTTATACCCATTTTAATCGGAGGGTTTGGTAA-TGA-TTC
T-CCTCTAATACTAGGAGCCCCGGATATGGCCTTCCCTCGAATAAATAAT
ATAAGCTT-TGATTACTGCCCCCCTCTCTCTCCCTTCTTCTTTCTAGTTC
AATTGTAGAAAATGGGGCAGGAACAGGATGAACTGTTTACCCCCCACTAT
CTTCCAGAATTGCCCATAGCGGGGC-TCTGTTGACCTAGCCATTTTTTCT
TTACACTTAGCAGGTATCTCCTCTATCCTAGGATCTGTAAATTTTATTAC
AACAGTAATTAATATACGATCAAAAGGAATCACTTTAGAC--CATACCTC
TATTCGTATGATCAATTGTCATTAC-ACAGTTCTTTTA------------
--------------------------------------------------
--------------------------------------------------
--------
>Hap_2850
--------------------------------------------------
--------------------------------------------------
---------------------------------------TTTATCATAAT
TTTTTT-ATAGTTATACCCATCTTAATTGGAGGATTTGGTAA-TGG-TAC
T-CCCTTGATATTAGGGGCCCCTGATATAGCTTTTCCTCGAATAAATAAT
ATAAGTTT-TGACTATTACCACCCTCTCTTTCTCTCCTCCTTTCTAGCTC
AATTGTAGAAAATGGAGCAGGAACTGGATGAACAGTATACCCCCCCCTAT
CGGCAAGTATTGCTCATAGCGGAGC-TCGGTTGATTTAGCTATTTTTTCC
TTACACTTAGCAGGAATCTCTTCTATTTTAGGCTCAGTTAATTTTATTAC
AACCGTTATTAATATACGCTCAAAAGGAATTACTTTAGAC--CATACCTT
TATTCGTTTGATCAATTGTAATTAC-ACTGTTCTTTTA------------
--------------------------------------------------
--------------------------------------------------
--------
>Hap_2950
--------------------------------------------------
--------------------------------------------------
---------------------------------------TTTGTCATAAT
TTTTTT-ATAGTTATACCTATTTTAATTGGAGGATTTGGTAA-TGG-TAC
T-CCACTAATACTTGGAGCTCCTGATATAGCCTTCCCCCGGATAAATAAT
ATAAGATT-TGACTATTACCTCCCTCTCTTTCACTTCTTCTTTCTAGTTC
AATTGTAGAAAATGGGGCAGGAACAGGTTGAACTGTATACCCCCCACTTT
CATCAAGTATTGCTCATAGAGGAGC-TCTGTAGATTTAGCTATTTTTTCT
TTACATTTAGCAGGAATCTCTTCAATTCTAGGATCAGTTAATTTTATTAC
AACCGTTATTAATATACGATCAAAAGGAATTACTCTTGAT--CATACCTT
TATTTGTATGATCTATTGTAATTAC-ACGGTCCTCTTA------------
--------------------------------------------------
--------------------------------------------------
--------
>Hap_3050
--------------------------------------------------
--------------------------------------------------
---------------------------------------TTTATTATAAT
TTTCTT-ATAGTTATGCCTATTTTAATTGGTGGCTTTGGAAA-TGA-TAC
T-CCTTTAATACTGGGGGCCCCTGATATAGCCTTTCCCCGTATAAATAAT
ATAAGCTT-TGACTTTTACCCCCTTCTCTAACCCTTCTTCTTTCTAGTTC
ATTTGTAGAAAATGGGGCGGGTACAGGATGAACAGTATATCCCCCCTTAT
CTTCAAGTATTGCCCATAGTGGGGC-TCTGTTGACCTAGCCATTTTTTCC
CTACATTTAGCCGGGGTATCCTCTATTTTAGGATCAGTTAATTTTATTAC
AACAGTAATTAATATACGATCAAAAGGAATTACTTTAGAC--TATACCTT
TATTTGTTTGATCAATTGTAATTAC-ACTGTTCTTTTA------------
--------------------------------------------------
--------------------------------------------------
--------
>Hap_3150
--------------------------------------------------
--------------------------------------------------
---------------------------------------TTTATCATAAT
TTTTTT-ATAGTTATACCCATCTTAATTGGAGGATTTGGTAA-TGA-TAC
T-CCCTTGATATTAGGAGCCCCTGATATAGCTTTTCCTCGAATAAATAAT
ATAAGTTT-TGACTATTACCCCCCTCTCTATCTCTCCTCCTTTCTAGCTC
AATTGTAGAAAATGGAGCAGGAACTGGATGAACAGTATACCCCCCCCTAT
CGGCAAGTATTGCTCATAGTGGTGC-TCTGTTGATTTAGCTATTTTTTCC
TTACACTTAGCGGGAATCTCTTCTATTTTAGGCTCAGTTAATTTTATTAC
AACCGTTATTAATATACGCTCAAAAGGAATTACTTTAGAC--CATACCTT
TATTCGTTTGATCAATTGTAATTAC-ACTGTTCTTTTA------------
--------------------------------------------------
--------------------------------------------------
--------
>Hap_3250
--------------------------------------------------
--------------------------------------------------
---------------------------------------TTTATTATAAT
TTTTTT-ATAGTTATACCCATCTTAATTGGCGGATTTGGAAA-TGA-TTC
T-CCTTTAATATTAGGGGCCCCTGATATAGCCTTTCCCCGAATAAATAAT
ATAAGTTT-TGACTATTACCCCCTTCTTTAACGCTTCTTCTTTCTAGCTC
AATCGGAGAAAATGGGGCGGGAACTGGATGAACAGTATACCCCCCTCTAT
CAGCAAGTATTGCCCATAGAGGGGC-TCAGTTGATTTAGCTATTTTTTCT
TTACACCTAGCAGGTATCTCCTCTATTTTAGGATCAGTTAATTTCATTAC
AACTGTTATTAATATACGCTCAAAAGGAATTACTTTAGAC--AATACCTT
TATTTGTTTGATCAATTGTAATTAC-ACAATTCTTTTA------------
--------------------------------------------------
--------------------------------------------------
--------
>Hap_3350
--------------------------------------------------
--------------------------------------------------
---------------------------------------TTTATTATAAT
TTTTTT-ATAGTTATACCCATCTTAATTGGTGGATTTGGTAA-TGA-TTC
T-CCTTTAATATTAGGGGCCCCTGATATAGCCTTTCCCCGAATAAATAAT
ATAAGTTT-TGACTATTACCCCCTTCTTTAACGCTTCTTCTTTCTAGCTC
AATCGTAGAAAATGGGGCGGGAACAGGATGAACAGTATACCCCCCTCTAT
CAGCAAGTATTGCCCATAGTGGGGC-TCAGTTGATTTAGCTATTTTTTCT
TTACACCTAGCAGGTATCTCCTCTATTTTAGGATCAGTTAATTTCATTAC
AACTGTTATTAATATACGCTCAAAAGGAATTACTTTAGAC--AATACCTT
TATTTGTTTGATCAATTGTAATTAC-ACAATTCTTTTA------------
--------------------------------------------------
--------------------------------------------------
--------
>Hap_3450
--------------------------------------------------
--------------------------------------------------
---------------------------------------TTTATTATAAT
TTTTTT-ATAGTTATACCCATCTTAATTGGTGGATTTGGTAA-TGA-TTC
T-CCTTTAATATTAGGGGCCCCTGATATAGCCTTTCCCCGAATAAATAAT
ATAAGTTT-TGACTATTACCCCCTTCTTTAACGCTTCTTCTTTCTAGCTC
AATCGTAGAAAATGGGGCGGGAACAGGATGAACAGTATACCCCCCTCTAT
CAGCAAGTATTGCCCATAGGGGGGC-TCAGTTGATTTAGCTATTTTTTCT
TTACACCTAGCAGGTATCTCCTCTATTTTAGGATCAGTTAATTTCATTAC
GACTGTTATTAATATACGCTCAAAAGGAATTACTTTAGAC--AATACCTT
TATTTGTTTGATCAATTGTAATTAC-ACAATTCTTTTA------------
--------------------------------------------------
--------------------------------------------------
--------
>Hap_3550
--------------------------------------------------
--------------------------------------------------
---------------------------------------TTTATTATAAT
TTTTTT-ATAGTTATACCCATCTTAATTGGGGGATTTGGTAA-TGA-TTC
T-CCTTTAATATTAGGGGCCCCTGATATAGCCTTTCCCCGAATAAATAAT
ATAAGTTT-TGACTATTACCCCCTTCTTTAACGCTTCTTCTTTCTAGCTC
AATCGTAGAAAATGGGGCGGGAACAGGATGAACAGTATACCCCCCTCTAT
CAGCAAGTATTGCCCATAGGGGGGC-TCAGTTGATTTAGCTATTTTTTCT
TTACACCTAGCAGGTATCTCCTCTATTTTAGGATCAGTTAATTTCATTAC
GACTGTTATTAATATACGCTCAAAAGGAATTACTTTAGAC--AATACCTT
TATTTGTTTGATCAATTGTAATTAC-ACAATTCTTTTA------------
--------------------------------------------------
--------------------------------------------------
--------
>Hap_3650
--------------------------------------------------
--------------------------------------------------
---------------------------------------TTTGTTATAAT
TTTTTT-ATAGTAATACCTATTTTAATTGGAGGATTCGGTAA-TGA-TTC
T-CCTTTAATATTAGGTGCCCCAGATATGGCTTTCCCCCGAATAAATAAT
ATAAGTTT-TGATTATTACCCCCATCTCTTTCTCTCCTTCTTTCTAGTTC
ATTTGTAGAAAATGGAGCGGGAACTGGATGAACAGTATATCCCCCTTTAT
CAGCTAGTATTGCCCACAGTGGTGC-TCAGTCGATTTAGCTATTTTTTCC
CTACATTTAGCAGGGGTCTCTTCTATTTTAGGTTCTGTAAATTTTATTAC
AACTGTAATTAATATACGATCTAAGGGTATTACTTTAGAC--AATACCAT
TATTTGTTTGATCTATTGTTATTAC-ACAGTTCTTCTT------------
--------------------------------------------------
--------------------------------------------------
--------
>Hap_3750
--------------------------------------------------
--------------------------------------------------
---------------------------------------TTTGTTATAAT
TTTTTT-ATAGTAATACCTATTTTAATTGGAGGATTCGGTAA-TGA-TTC
T-CCTTTAATATTAGGTGCCCCAGATATGGCTTTCCCCCGAATAAATAAT
ATAAGTTT-TGATTATTACCCCCCTCTCTTTCTCTCCTTCTTTCTAGTTC
ATTTGTAGAAAATGGAGCAGGAACTGGATGAACAGTATATCCCCCTTTAT
CAGCTAGTATTGCCCACAGTGGGGC-TCAGTCGATTTAGCTATTTTTTCC
CTACATTTAGCTGGGGTCTCTTCTATTTTAGGTTCTGTAAATTTTATTAC
AACTGTAATCAATATACGATCTAAGGGTATTACTTTAGAC--AATACCAT
TATTTGTTTGATCTATTGTTATTAC-ACAGTTCTTCTT------------
--------------------------------------------------
--------------------------------------------------
--------
>Hap_3850
--------------------------------------------------
--------------------------------------------------
---------------------------------------TTTATTATAAT
TTTCTT-ATAGTTATGCCTATTTTAATTGGTGGCTTTGGGAA-TGA-TAC
T-CCTTTAATACTAGGGGCCCCTGATATAGCCTTTCCCCGTATAAATAAT
ATAAGCTT-TGACTTTTACCCCCTTCTCTAACCCTTCTTCTTTCTAGTTC
ATTTGTAGAAAATGGGGCGGGTACGGGATGAACAGTATATCCCCCCTTAT
CTTCAAGTATTGCCCATAGTGGGGC-TCTGTTGACCTAGCCATTTTTTCC
CTACATTTAGCCGGGGTATCCTCTATTTTAGGATCAGTTAATTTTATTAC
AACAGTAATTAATATACGATCAAAAGGAATTACTTTAGAC--TATACCTT
TATTTGTTTGATCAATTGTAATTAC-ACTGTTCTTTTA------------
--------------------------------------------------
--------------------------------------------------
--------
>Hap_3950
--------------------------------------------------
--------------------------------------------------
---------------------------------------TTTGTTATAAT
TTTTTT-ATAGTAATGCCTATTTTAATTGGAGGATTCGGTAA-TGA-TTC
T-CCTTTAATATTAGGTGCCCCAGATATGGCTTTCCCCCGAATAAATAAT
ATAAGTTT-TGATTATTACCCCCATCTCTTTCTCTCCTTCTTTCTAGTTC
ATTTGTAGAAAATGGAGCAGGAACTGGATGAACAGTATATCCCCCTTTAT
CAGCTAGTATTGCACACAGTGGTGC-TCAGTCGATTTAGCTATTTTTTCC
CTACATTTAGCGGGAGTCTCTTCTATTTTAGGTTCTGTAAATTTTATTAC
AACTGTAATTAATATACGATCTAAGGGTATTACTTTAGAC--AATACCAT
TATTTGTTTGATCTATTGTTATTAC-ACAGTTCTTCTT------------
--------------------------------------------------
--------------------------------------------------
--------
>Hap_4050
--------------------------------------------------
--------------------------------------------------
---------------------------------------TTTGTCATAAT
TTTTTT-ATAGTTATACCTATTTTAATTGGAGGATTTGGTAA-TGA-TAC
T-CCGCTAATACTTGGGGCTCCTGATATAGCCTTTCCCCGAATAAATAAT
ATAAGATT-TGGCTATTACCCCCCTCTCTTTCACTTCTTCTTTCTAGTTC
AATTGTAGAAAATGGGGCAGGAACAGGTTGAACTGTGTACCCCCCACTTT
CATCAAGTATTGCTCATAGAGGAGC-TCTGTAGATTTAGCTATTTTTTCT
TTACATTTAGCAGGAATCTCTTCAATTCTAGGATCAGTTAATTTTATTAC
AACCGTTATTAATATACGATCAAAAGGAATTACTCTTGAT--CATACCTT
TATTTGTATGATCTATTGTAATTAC-ACGGTCCTCTTA------------
--------------------------------------------------
--------------------------------------------------
--------
>Hap_4150
--------------------------------------------------
--------------------------------------------------
---------------------------------------TTTATTATAAT
TTTTTT-ATAGTTATGCCTATTTTAATTGGGGGGTTTGGTAA-TGA-TAC
T-CCCCTAATACTTGGAGCCCCTGATATAGCATTTCCCCGAATAAATAAT
ATAAGTTT-TGACTATTACCTCCTTCTCTTTCCCTTCTTCTTTCTAGCTC
AATTGTAGAAAATGGAGCAGGAACTGGATGAACGGTGTATCCTCCCCTCT
CGTCAAGCATTGCTCATAGAGGGGC-TCTGTAGATTTAGCTATTTTTTCT
TTACACTTAGCTGGAATTTCTTCAATCCTAGGATCGGTTAATTTTATTAC
AACTGTAATTAATATACGATCAAAAGGAATTACTCTTGAT--AATACCTT
TATTTGTATGATCTATTGTAATCAC-ACTGTCCTTTTA------------
--------------------------------------------------
--------------------------------------------------
--------
>Hap_4250
--------------------------------------------------
--------------------------------------------------
---------------------------------------TTTATCATAAT
TTTTTT-ATAGTTATGCCCATTTTAATTGGAGGGTTTGGTAA-TGA-TAC
T-CCCCTAATACTTGGAGCACCTGATATAGCATTCCCCCGAATAAATAAT
ATAAGTTT-TGACTATTGCCCCCCTCTCTTTCTCTTTTACTTTCTAGTTC
AATTGTAGAAAATGGAGCAGGAACAGGTTGAACTGTATACCCTCCTCTTT
CATCAAGTATTGCTCATAGAGGGGC-TCTGTAGATTTAGCCATTTTTTCT
TTACACTTAGCCGGAATTTCTTCAATTCTAGGATCAGTTAATTTTATTAC
AACTGTTATTAATATACGGTCAAAAGGAATTACTCTTGAC--CATGCCTT
TATTTGTATGATCTATCGTAATTAC-ACTGTTCTCTTA------------
--------------------------------------------------
--------------------------------------------------
--------
>Hap_4350
--------------------------------------------------
--------------------------------------------------
---------------------------------------TTTATCATAAT
TTTTTT-ATAGTTATGCCCATTTTAATTGGAGGGTTTGGTAA-TGA-TAC
T-CCCCTAATACTTGGAGCACCTGATATAGCATTCCCCCGAATAAATAAT
ATAAGTTT-TGACTATTGCCCCCCTCTCTTTCTCTTTTACTTTCTAGTTC
AATTGTAGAAAATGGAGCAGGAACAGGTTGAACTGTATACCCTCCTCTTT
CATCAAGTATTGCTCATAGAGGGGC-TCTGTAGATTTAGCCATTTTTTCT
TTACACTTAGCCGGAATTTCTTCAATTCTAGGATCAGTTAATTTTATTAC
AACTGTTATTAATATGCGGTCAAAAGGAATTACTCTTGAC--CATGCCTT
TATTTGTATGATCTATCGTAATTAC-ACTGTTCTCTTA------------
--------------------------------------------------
--------------------------------------------------
--------
>Hap_4450
--------------------------------------------------
--------------------------------------------------
---------------------------------------TTTATTATAAT
TTTCTT-ATAGTTATGCCTATTTTAATTGGTGGCTTTGGAAA-TGA-TAC
T-CCTTTAATACTAGGGGCCCCTGATATAGCCTTTCCCCGTATAAATAAT
ATAAGCTT-TGACTTTTACCCCCTTCTCTAACCCTTCTTCTTTCTAGTTC
ATTTGTAGAAAATGGGGCGGGTACAGGATGAACAGTATATCCCCCCTTAT
CTTCAAGTATTGCCCATAGTGGGGC-TCTGTTGACCTAGCCATTTTTTCC
CTACATTTAGCCGGGGTATCCTCTATTTTAGGATCAGTTAATTTTATTAC
AACAGTAATTAATATACGACCAAAAGGAATTACTTTAGAC--TATACCTT
TATTTGTTTGATCAATTGTAATTAC-ACTGTTCTTTTA------------
--------------------------------------------------
--------------------------------------------------
--------
>Hap_4550
--------------------------------------------------
--------------------------------------------------
---------------------------------------TTTATTATAAT
TTTTTT-ATAGTTATACCTATTTTAATTGGAGGATTTGGTAA-TGA-TAC
T-CCCTTAATACTTGGAGCCCCTGATATAGCCTTCCCCCGAATAAATAAT
ATGAGTTT-TGACTTTTACCCCCTTCTCTTTCCCTTCTTCTTTCTAGTTC
AATTGTAGAAAATGGGGCAGGAACTGGATGAACAGTATACCCCCCTCTCT
CATCAAGTATCGCCCATAGAGGTGC-TCTGTAGACTTAGCTATTTTTTCT
TTACACTTAGCCGGAATTTCTTCAATTCTAGGATCAGTTAATTTTATTAC
AACTGTAATTAATATACGATCAAAAGGAATCACTCTTGAT--AATACCTT
TATTTGTGTGGTCTATCGTAATTAC-ACTGTACTCTTA------------
--------------------------------------------------
--------------------------------------------------
--------
>Hap_4650
--------------------------------------------------
--------------------------------------------------
---------------------------------------TTTATTATAAT
TTTTTT-ATAGTAATACCTATTTTAATTGGAGGATTTGGTAA-TGA-TAC
T-CCCTTAATACTTGGAGCCCCTGATATAGCCTTTCCCCGAATAAATAAT
ATGAGTTT-TGACTTTTACCCCCTTCTCTTTCCCTTCTTCTTTCTAGTTC
AATTGTAGAAAATGGGGCAGGAACTGGATGAACAGTATACCCCCCTCTCT
CATCAAGTATCGCCCATAGAGGTGC-TCTGTAGACTTAGCTATTTTTTCT
TTACACTTAGCCGGAATTTCTTCAATTCTAGGATCAGTTAATTTTATTAC
AACTGTAATTAATATACGATCAAAAGGAATCACTCTTGAT--AATACCTT
TATTTGTGTGATCTATCGTAATTAC-ACTGTCCTCTTA------------
--------------------------------------------------
--------------------------------------------------
--------
>Hap_4750
--------------------------------------------------
--------------------------------------------------
---------------------------------------TTTATTATAAT
TTTTTT-ATAGTTATACCTATTTTAATTGGAGGATTTGGTAA-TGA-TAC
T-CCCTTAATACTTGGAGCCCCTGATATAGCCTTCCCCCGAATAAATAAT
ATGAGTTT-TGACTTTTACCCCCTTCTCTTTCCCTTCTTCTTTCTAGTTC
AATTGTAGAAAATGGGGCAGGAACTGGATGAACAGTATACCCCCCTCTCT
CATCAAGTATCGCCCATAGAGGTGC-TCTGTAGACTTAGCTATTTTTTCC
TTACACTTAGCCGGAATTTCTTCAATTCTAGGATCAGTTAATTTTATTAC
AACTGTAATTAATATACGGTCAAAAGGAATCACTCTTGAT--AATACCTT
TATTTGTGTGGTCTATCGTAATTAC-ACTGTCCTCTTA------------
--------------------------------------------------
--------------------------------------------------
--------
>Hap_4850
--------------------------------------------------
--------------------------------------------------
---------------------------------------TTTATTATAAT
TTTTTT-ATAGTTATACCTATTTTAATTGGAGGATTTGGTAA-TGA-TAC
T-CCCTTAATACTTGGAGCCCCTGATATAGCCTTCCCCCGAATAAATAAT
ATGAGTTT-TGACTTTTACCCCCTTCTCTTTCCCTTCTTCTTTCTAGTTC
AATTGTAGAAAATGGGGCAGGAACTGGGTGAACAGTATACCCCCCTCTCT
CATCAAGTATCGCCCATAGAGGGGC-TCTGTAGACTTAGCTATTTTTTCT
TTACACTTAGCCGGAATTTCTTCAATTCTAGGATCAGTTAATTTTATTAC
AACTGTAATTAATATACGATCAAAAGGAATCACTCTTGAT--AATACCTT
TATTTGTGTGGTCTATCGTAATTAC-ACTGTCCTCTTA------------
--------------------------------------------------
--------------------------------------------------
--------
>Hap_4950
--------------------------------------------------
--------------------------------------------------
---------------------------------------TTTATTATAAT
TTTTTT-ATGGTTATACCTATTTTAATTGGAGGCTTTGGTAA-TGA-TTC
T-CCCCTAATATTAGGTGCCCCTGACATAGCATTCCCCCGAATAAATAAT
ATAAGTTT-TGATTATTACCCCCCTCCCTATCTCTTCTTCTTTCTAGTTC
AATTGTAGAAAATGGAGCAGGAACCGGATGAACAGTATACCCCCCCTTAT
CTGCAAGCATTGCCCACAGTGGGGC-TCAGTTGATTTAGCTATTTTTTCC
TTACATTTAGCAGGTATTTCCTCTATTTTAGGATCAGTTAATTTCATTAC
AACTGTTATTAATATACGCTCAAAAGGAATTACCTTAGAC--AATACCTT
TATTTGTTTGATCAATTGTAATTAC-ACCATTCTTTTA------------
--------------------------------------------------
--------------------------------------------------
--------
>Hap_5050
--------------------------------------------------
--------------------------------------------------
---------------------------------------TTTATTATAAT
TTTCTT-ATAGTTATGCCTATTTTAATTGGTGGCTTTGGAAA-TGA-TAC
T-CCTTTAATACTAGGGGCCCCTGATATAGCCTTTCCCCGTATAAATAAT
ATAAGCTT-TGACTTTTACCCCCTTCTCTAACCCTTCTTCTTTCTAGTTC
ATTTGTAGAAAATGGGGCGGGTACAGGATGAACAGTATATCCCCCCTTAT
CTTCAAGTATTGCCCATAGTGGGGC-TCTGTTGACCTAGCCATTTTTTCC
CTACATTTAGCCGGGGTGTCCTCTATTTTAGGATCAGTTAATTTTATTAC
AACAGTAATTAATATACGATCAAAAGGAATTACTTTAGAC--TATACCTT
TATTTGTTTGATCAATTGTAATTAC-ACTGTTCTTTTA------------
--------------------------------------------------
--------------------------------------------------
--------
>Hap_5150
--------------------------------------------------
--------------------------------------------------
---------------------------------------TTTATTATAAT
TTTTTT-ATGGTTATACCTATTTTAATTGGAGGCTTTGGTAA-TGA-TTC
T-CCCCTAATATTAGGTGCCCCTGACATAGCATTCCCCCGAATAAATAAT
ATAAGTTT-TGATTATTACCCCCCTCCCTATCTCTTCTTCTTTCTAGTTC
AATTGTAGAAAATGGAGCAGGAACCGGATGAACGGTATACCCCCCCTTAT
CTGCAAGCATTGCCCACAGTGGGGC-TCAGTTGATTTAGCTATTTTTTCC
TTACATTTAGCAGGTATTTCCTCTATTTTAGGATCAGTTAATTTCATTAC
AACTGTTATTAATATACGCTCAAAAGGAATTACCTTAGAC--AATACCTT
TATTTGTTTGATCAATTGTAATTAC-ACCATTCTTTTA------------
--------------------------------------------------
--------------------------------------------------
--------
>Hap_5250
--------------------------------------------------
--------------------------------------------------
---------------------------------------TTTATCATAAT
TTTTTT-ATAGTTATACCCATCTTAATTGGAGGATTTGGTAA-TGG-TAC
T-CCCCTGATATTAGGGGCCCCTGATATAGCTTTTCCTCGAATAAATAAT
ATAAGTTT-TGACTATTACCCCCCTCTCTATCTCTCCTCCTTTCTAGCTC
AATTGTAGAAAATGGGGCAGGAACTGGATGAACAGTATACCCCCCCCTAT
CGGCAAATATTGCTCATAGCGGGGC-TCTGTTGATTTAGCTATTTTTTCC
TTACACTTAGCAGGAATCTCTTCTATTTTAGGCTCAGTTAATTTTATTAC
AACCGTTATTAATATACGCTCAAAAGGAATTACTTTAGAC--CATACCTT
TATTCGTTTGATCAATTGTAATTAC-ACTGTTCTTTTA------------
--------------------------------------------------
--------------------------------------------------
--------
>Hap_5350
--------------------------------------------------
--------------------------------------------------
---------------------------------------TTTATTATAAT
TTTCTT-ATAGTTATGCCTATTTTAATTGGTGGCTTTGGAAA-TGA-TAC
T-CCTTTAATACTAGGGGCCCCTGATATAGCCTTTCCCCGTATAAATAAT
ATAAGCTT-TGACTTTTACCCCCTTCTCTAACCCTTCTTCTTTCTAGTTC
ATTTGTAGAAAATGGGGCGGGTACGGGATGAACAGTATATCCCCCCTTAT
CTTCAAGTATTGCCCATAGTGGGGC-TCTGTTGACCTAGCCATTTTTTCC
CTACATTTAGCCGGGGTATCTTCTATTTTAGGATCAGTTAATTTTATTAC
AACAGTAATTAATATACGATCAAAAGGAATTACTTTAGAC--TATACCTT
TATTTGTTTGATCAATTGTAATTAC-ACTGTTCTTTTA------------
--------------------------------------------------
--------------------------------------------------
--------
>Hap_5450
--------------------------------------------------
--------------------------------------------------
---------------------------------------TTTATCATAAT
TTTTTT-ATAGTTATGCCCATTTTAATCGGGGGATTCGGTAA-TGA-TTC
T-CCTCTAATACTAGGAGCCCCAGATATGGCCTTCCCCCGAATAAATAAT
ATAAGCTT-TGATTACTCCCCCCCTCTCTCTCCCTTCTTCTTTCTAGTTC
AATTGTAGAAAATGGGGCAGGAACAGGATGAACAGTTTACCCCCCGCTAT
CTTCTAGAATTGCCCATAGCGGAGC-TCTGTTGATCTAGCCATTTTTTCT
TTACACTTAGCAGGTATTTCCTCTATCCTAGGATCTGTAAATTTTATTAC
AACAGTAATTAATATACGATCAAAAGGAATCACTTTAGAC--TATACCTC
TATTCGTGTGATCAATTGTCATTAC-ACTGTTCTTTTA------------
--------------------------------------------------
--------------------------------------------------
--------
>Hap_5550
--------------------------------------------------
--------------------------------------------------
---------------------------------------TTTATTATAAT
TTTCTT-ATAGTTATACCTATTTTAATTGGAGGGTTTGGAAA-TGA-TTC
T-CCTTTAATATTAGGGGCCCCTGATATAGCCTTTCCTCGAATAAATAAT
ATAAGCTT-TGATTATTGCCCCCCTCTCTTTCCCTTCTTCTTTCTAGTTC
AATTGTAGAAAATGGAGCAGGGACTGGTTGAACAGTTTACCCTCCCCTAT
CTTCTAGAATTGCCCACAGTGGGGC-TCTGTTGATTTAGCCATCTTTTCT
TTACATTTAGCGGGTATCTCCTCTATTCTAGGATCTGTAAATTTTATTAC
AACAGTAATCAATATACGATCAAAAGGAATTACTTTAGAT--AATGCCTC
TATTCGTATGGTCGATTGTAATTAC-ACTGTACTTTTA------------
--------------------------------------------------
--------------------------------------------------
--------
>Hap_5650
--------------------------------------------------
--------------------------------------------------
---------------------------------------TTTATTATAAT
TTTTTT-ATAGTTATACCTATTTTAATTGGAGGATTTGGTAA-TGA-TAC
T-CCATTAATACTTGGGGCCCCTGATATAGCCTTCCCCCGAATAAACAAT
ATAAGTTT-TGACTATTACCCCCCTCTCTTTCGCTTCTTCTTTCTAGTTC
AATTGTAGAAAATGGGGCAGGAACAGGATGAACAGTATACCCCCCACTTT
CATCAAGTATCGCCCATAGAGGGGC-TCTGTAGATTTAGCTATTTTTTCT
TTACATTTAGCTGGAATTTCATCAATTCTAGGATCCGTTAATTTTATTAC
AACCGTTATTAATATACGATCAAAAGGAATTACTCTTGAC--CATACCTT
TATTTGTGTGATCTATTGTAATTAC-ACTGTCCTCTTA------------
--------------------------------------------------
--------------------------------------------------
--------
>Hap_5750
--------------------------------------------------
--------------------------------------------------
---------------------------------------TTTATTATAAT
TTTTTT-ATAGTTATACCTATTTTAATCGGAGGATTTGGAAA-TGA-TAC
T-CCATTAATATTAGGAGCCCCTGATATAGCTTTCCCACGAATAAATAAT
ATAAGTTT-TGACTTCTACCCCCCTCATTATCTCTCCTTCTTTCTAGTTC
AATCGTAGAAAATGGAGCTGGAACAGGATGAACGGTCTATCCCCCTCTAT
CATCTAGTATTGCCCATAGAGGGGC-TCCGTTGATCTAGCTATCTTTTCT
TTACATTTAGCCGGAATCTCCTCTATTCTAGGATCTGTAAATTTTATTAC
AACAGTAATTAATATACGCTCAAAAGGAATTACATTAGAC--AATACCTC
TATTTGTATGATCAATTGTAATTAC-ACAATTTTATTG------------
--------------------------------------------------
--------------------------------------------------
--------
>Hap_5850
--------------------------------------------------
--------------------------------------------------
---------------------------------------TTTATTATAAT
TTTTTT-ATAGTTATACCTATTTTAATCGGGGGATTTGGTAA-TGA-TCC
T-CCCCTAATACTTGGAGCACCTGATATAGCATTTCCCCGAATAAATAAT
ATAAGTTT-TGACTATTACCTCCTTCCCTTTCCCTTCTTCTTTCTAGCTC
AATTGTAGAAAATGGGGCAGGAACAGGATGAACAGTTTACCCTCCTCTCT
CATCAAGTATTGCACACAGCGGTGC-TCTGTAGATTTAGCTATTTTCTCT
TTACATTTAGCCGGAATTTCCTCAATTCTAGGATCAGTTAATTTTATTAC
AACTGTAATTAATATACGATCAAAAGGAATTACTCTTGAT--AATACCTT
TATTTGTCTGATCTATTGTAATTAC-ACAGTTCTATTA------------
--------------------------------------------------
--------------------------------------------------
--------
>Hap_5950
--------------------------------------------------
--------------------------------------------------
---------------------------------------TTTATTATAAT
TTTCTT-ATAGTTATGCCTATTTTAATTGGAGGATTTGGTAA-TGA-TTC
T-CCTTTAATATTGGGAGCCCCAGATATAGCCTTCCCCCGAATAAATAAC
ATAAGTTT-TGATTATTGCCTCCCTCTCTTTCTCTTCTTCTTTCTAGTTC
AATTGTAGAAAATGGGGCAGGAACCGGCTGAACAGTTTACCCCCCTCTAT
CATCTAGAATTGCCCACAGTGGGGC-TCTGTCGATTTAGCTATCTTTTCT
TTACATTTAGCAGGTATCTCCTCTATTCTAGGATCTGTAAATTTTATTAC
AACAGTAATCAATATACGATCAAAAGGGATTACTTTAGAT--AATGCCTT
TATTCGTGTGATCAATCGTAATTAC-ACTGTCCTCTTA------------
--------------------------------------------------
--------------------------------------------------
--------
>Hap_6050
--------------------------------------------------
--------------------------------------------------
---------------------------------------TTTATTATAAT
TTTCTT-ATAGTTATGCCTATTTTAATTGGAGGATTTGGTAA-TGA-TTC
T-CCTTTAATATTGGGAGCCCCAGATATAGCCTTCCCCCGAATAAATAAC
ATAAGTTT-TGATTATTGCCCCCCTCTCTTTCTCTTCTTCTTTCTAGTTC
AATTGTAGAAAATGGGGCAGGAACCGGCTGAACAGTTTACCCCCCTCTAT
CATCTAGAATTGCCCACAGTGGGGC-TCTGTCGATTTAGCTATCTTTTCT
TTACATTTAGCAGGTATCTCCTCTATTCTAGGATCTGTAAATTTTATTAC
AACAGTAATCAATATACGATCAAAAGGGATTACTTTAGAT--GATGCCTT
TATTCGTGTGATCAATCGTAATTAC-ACTGTCCTCTTA------------
--------------------------------------------------
--------------------------------------------------
--------
>Hap_6150
--------------------------------------------------
--------------------------------------------------
---------------------------------------TTTATTATAAT
TTTCTT-ATAGTTATGCCTATTTTAATTGGAGGATTTGGTAA-TGA-TTC
T-CCTTTAATATTGGGAGCCCCAGATATAGCCTTCCCCCGAATAAATAAC
ATAAGTTT-TGATTATTGCCCCCCTCTCTTTCTCTTCTTCTTTCTAGTTC
AATTGTAGAAAATGGGGCAGGAACCGGCTGAACAGTTTACCCCCCTCTAT
CATCTAGAATTGCCCACAGTGGGGC-TCTGTCGATTTAGCTATCTTTTCT
TTACATTTAGCAGGTATCTCCTCTATTCTAGGATCTGTAAATTTTATTAC
AACAGTAATCAATATACGATCAAAAGGGATTACTTTAGAT--AATGCCTT
TATTCGTGTGATCAATCGTAATTAC-ACTGTCCTCTTA------------
--------------------------------------------------
--------------------------------------------------
--------
>Hap_6250
--------------------------------------------------
--------------------------------------------------
---------------------------------------TTTATTATAAT
TTTCTT-ATAGTTATGCCTATTTTAATTGGTGGCTTTGGAAA-TGA-TAC
T-CCTTTAATACTAGGGGCCCCTGATATAGCCTTTCCCCGTATAAATAAT
ATAAGCTT-TGACTTTTACCCCCTTCTCTAACCCTTCTTCTTTCTAGTTC
ATTTGTAGAAAATGGGGCGGGTACAGGATGAACAGTATATCCCCCCTTAT
CTTCAAGTATTGCCCATAGTGGGGC-TCTGTTGACCTAGCCATTTTTTCC
CTACATTTAGCCGGGGTATCCTCTATTTTAAGATCAGTTAATTTTATTAC
AACAGTAATTAATATACGATCAAAAGGAATTACTTTAGAC--TATACCTT
TATTTGTTTGATCAATTGTAATTAC-ACTGTTCTTTTA------------
--------------------------------------------------
--------------------------------------------------
--------
>Hap_6350
--------------------------------------------------
--------------------------------------------------
---------------------------------------TTTGTTATAAT
TTTTTT-ATAGTAATACCTATTTTAATTGGAGGATTCGGTAA-TGA-TTC
T-CCTTTAATATTAGGTGCCCCAGATATGGCTTTCCTCCGAATAAATAAT
ATAAGTTT-TGATTATTACCCCCCTCTCTTTCTCTCCTTCTTTCTAGTTC
ATTTGTAGAAAATGGAGCAGGAACTGGATGAACAGTATATCCCCCTTTAT
CAGCTAGTATTGCCCACAGTGGGGC-TCAGTCGATTTAGCTATTTTTTCC
CTACATTTAGCTGGGGTCTCTTCTATTTTAGGTTCTGTAAATTTTATTAC
AACTGTAATCAATATGCGATCTAAAGGTATTACTTTAGAC--AATACCAT
TATTTGTTTGATCTATTGTTATTAC-ACGGTTCTTCTT------------
--------------------------------------------------
--------------------------------------------------
--------
>Hap_6450
--------------------------------------------------
--------------------------------------------------
---------------------------------------TTTATCATAAT
TTTTTT-ATAGTTATGCCCATTTTAATTGGAGGGTTTGGTAA-TGA-TAC
T-CCCCTAATACTTGGAGCACCTGATATAGCATTCCCCCGAATAAATAAT
ATAAGTTT-TGACTATTGCCCCCCTCTCTTTCTCTTTTACTTTCTAGTTC
AATTGTAGAAAATGGAGCAGGAACAGGTTGAACTGTATATCCTCCTCTTT
CATCAAGTATTGCTCATAGAGGGGC-TCTGTAGATTTAGCCATTTTTTCT
TTACACTTAGCCGGAATTTCTTCAATTCTAGGATCAGTTAATTTTATTAC
AACTGTTATTAATATACGGTCAAAAGGAATTACTCTTGAC--CATGCCTT
TATTTGTATGATCTATCGTAATTAC-ACTGTTCTCTTA------------
--------------------------------------------------
--------------------------------------------------
--------
>Hap_6550
--------------------------------------------------
--------------------------------------------------
---------------------------------------TTTATTATAAT
TTTTTT-ATGGTTATGCCTATTTTAATTGGAGGCTTTGGTAA-TGA-TTC
T-CCTCTAATATTAGGTGCTCCTGATATAGCATTCCCACGAATAAATAAT
ATAAGTTT-TGACTGTTACCTCCATCCCTATCTCTTCTTCTTTCTAGTTC
AATTGTAGAAAATGGGGCGGGAACCGGATGAACGGTATACCCTCCTTTAT
CGGCAAGCATTGCTCATAGTGGGGC-TCAGTTGATTTAGCTATCTTTTCC
TTACATCTAGCAGGTATTTCCTCTATTTTAGGATCGGTTAATTTCATTAC
AACTGTAATTAACATACGCTCAAAAGGAATTACCTTAGAC--TATACCTT
TATTTGTTTGATCAATTGTAATTAC-ACTATTCTTTTA------------
--------------------------------------------------
--------------------------------------------------
--------
>Hap_6650
--------------------------------------------------
--------------------------------------------------
---------------------------------------TTTGTTATAAT
TTTTTT-ATAGTAATACCTATTTTAATTGGGGGATTCGGTAA-TGA-TTC
T-CCTTTAATATTAGGTGCCCCAGATATGGCTTTCCCCCGAATAAATAAT
ATAAGTTT-TGATTATTACCCCCCTCTCTTTCTCTCCTTCTTTCTAGTTC
ATTTGTAGAAAATGGAGCAGGAACTGGATGAACAGTATATCCCCCTTTAT
CAGCTAGTATTGCCCACAGTGGGGC-TCAGTCGATTTAGCTATTTTTTCC
CTACATTTAGCTGGGGTCTCTTCTATTTTAGGTTCTGTAAATTTTATTAC
AACTGTAATCAATATGCGATCTAAGGGTATTACTTTAGAC--AATACCAT
TATTTGTTTGATCTATTGTTATTAC-ACGGTTCTTCTT------------
--------------------------------------------------
--------------------------------------------------
--------
>Hap_6750
--------------------------------------------------
--------------------------------------------------
---------------------------------------TTTATTATAAT
TTTTTT-ATGGTTATACCTATTTTAATTGGAGGCTTTGGTAA-TGA-TTC
T-CCTCTAATATTAGGTGCTCCTGATATAGCATTCCCACGAATAAATAAT
ATAAGTTT-TGATTGTTACCCCCATCCCTATCTCTTCTTCTTTCTAGTTC
AATTGTAGAAAATGGAGCAGGAACCGGATGAACGGTATACCCTCCTTTAT
CGGCAAGCATTGCTCATAGTGGGGC-TCAGTTGATTTAGCTATCTTTTCC
TTACATCTAGCAGGTATTTCCTCTATTTTAGGATCGGTTAATTTCATTAC
AACTGTAATTAACATACGCTCAAAAGGAATTACCTTAGAC--TATACCTT
TATTTGTTTGATCAATTGTAATTAC-ACTATTCTTTTA------------
--------------------------------------------------
--------------------------------------------------
--------
>Hap_6850
--------------------------------------------------
--------------------------------------------------
---------------------------------------TTTATTATAAT
TTTTTT-ATGGTTATACCTATTTTAATTGGAGGCTTTGGTAA-TGA-TTC
T-CCCCTAATATTAGGTGCCCCTGACATAGCATTCCCCCGAATAAATAAT
ATAAGTTT-TGATTATTACCCCCCTCCCTGTCTCTTCTTCTTTCTAGTTC
AATTGTAGAAAATGGAGCAGGAACCGGATGAACAGTATACCCCCCCTTAT
CTGCGAACATTGCCCACAGTGGGGC-TCGGTTGATTTAGCTATTTTTTCC
TTACATTTAGCGGGTATTTCCTCTATTTTAGGATCAGTTAATTTCATTAC
AACTGTTATTAACATACGCTCAAAAGGAATTACCTTAGAT--AATACCTT
TATTTGTTTGATCAATTGTAATTAC-ACCATTCTTTTA------------
--------------------------------------------------
--------------------------------------------------
--------
>Hap_6950
--------------------------------------------------
--------------------------------------------------
---------------------------------------TTTATTATAAT
TTTCTT-ATAGTTATGCCTATTTTAATTGGTGGCTTTGGAAA-TGA-TAC
T-CCTTTAATACTAGGGGCCCCTGATATAGCCTTTCCCCGTATAAATAAT
ATAAGCTT-TGACTTTTACCCCCTTCTCTAACCCTTCTTCTTTCTAGTTC
ATTTGTAGAAAATGGGGCGGGTACAGGATGAACAGTATATCCCCCCTTAT
CTTCAAGTATTGCCCATAGTGGGGC-TCTGTTGACCTAGCCATTTTTTCC
CTACATTTAGCCGGAGTATCCTCTATTTTAGGATCAGTTAATTTTATTAC
AACAGTAATTAATATACGATCAAAAGGAATTACTTTAGAC--TATACCTT
TATTTGTTTGATCAATTGTAATTAC-ACTGTTCTTTTA------------
--------------------------------------------------
--------------------------------------------------
--------
>Hap_7050
--------------------------------------------------
--------------------------------------------------
---------------------------------------TTTATTATAAT
TTTCTT-ATAGTTATGCCTATTTTAATTGGTGGCTTTGGAAA-TGA-TAC
T-CCTTTAATACTTGGGGCCCCTGATATAGCCTTTCCCCGTATAAATAAT
ATAAGCTT-TGACTTTTACCCCCTTCTCTAACCCTTCTTCTTTCTAGTTC
ATTTGTAGAAAATGGGGCGGGTACAGGATGAACAGTATATCCCCCCTTAT
CTTCAAGTATTGCCCATAGTGGGGC-TCTGTTGACCTAGCCATTTTTTCC
CTACATTTAGCCGGGGTATCCTCTATTTTAGGATCAGTTAATTTTATTAC
AACAGTAATTAATATACGATCAAAAGGAATTACTTTAGAC--TATACCTT
TATTTGTTTGATCAATTGTAATTAC-ACTGTTCTTTTA------------
--------------------------------------------------
--------------------------------------------------
--------
>Hap_7150
--------------------------------------------------
--------------------------------------------------
---------------------------------------TTTGTTATAAT
TTTTTT-ATAGTAATACCTATTTTAATTGGAGGGTTCGGTAA-TGA-TTC
T-CCTTTAATATTAGGTGCCCCAGATATGGCTTTCCCCCGAATAAATAAT
ATAAGTTT-TGATTATTACCTCCATCTCTTTCTCTCCTTCTTTCTAGTTC
ATTTGTAGAAAATGGAGCAGGAACTGGATGAACAGTATATCCCCCTTTAT
CAGCTAGTATTGCCCACAGTGGGGC-TCAGTCGATTTAGCTATTTTTTCC
CTACATTTAGCAGGGGTCTCTTCTATTTTAGGTTCTGTAAATTTTATTAC
AACTGTAATTAATATGCGATCTAAGGGTATTACTTTAGAC--AATACCAT
TATTTGTTTGATCTATTGTTATTAC-ACAGTTCTTCTT------------
--------------------------------------------------
--------------------------------------------------
--------
>Hap_7250
--------------------------------------------------
--------------------------------------------------
---------------------------------------TTTATTATAAT
TTTTTT-ATGGTTATACCTATTTTAATTGGAGGCTTTGGTAA-TGA-TTC
T-CCTCTAATATTAGGTGCTCCTGATATAGCATTCCCACGAATAAATAAT
ATAAGTTT-TGACTGTTACCTCCGTCCCTATCTCTTCTTCTTTCTAGTTC
AATTGTAGAAAATGGGGCGGGAACCGGATGAACGGTATACCCTCCTTTAT
CGGCAAGCATTGCTCATAGTGGGGC-TCAGTTGATTTAGCTATCTTTTCC
TTACATCTAGCAGGTATTTCCTCTATTTTAGGATCGGTTAATTTCATTAC
AACTGTAATTAACATACGCTCAAAAGGAATTACCTTAGAC--TATACCTT
TATTTGTTTGATCAATTGTAATTAC-ACTATTCTTTTA------------
--------------------------------------------------
--------------------------------------------------
--------
>Hap_7350
--------------------------------------------------
--------------------------------------------------
---------------------------------------TTTGTTATAAT
TTTTTT-ATAGTAATACCTATTTTAATTGGAGGATTCGGTAA-TGA-TTC
T-CCTTTAATATTAGGTGCCCCAGATATGGCTTTCCCCCGAATAAATAAT
ATAAGTTT-TGATTATTACCCCCCTCTCTTTCTCTCCTTCTTTCTAGTTC
ATTTGTAGAAAATGGAGCAGGAACTGGATGAACAGTATATCCCCCTTTAT
CAGCTAGTATTGCCCACAGTGGGGC-TCAATCGATTTAGCTATTTTTTCC
CTACATTTAGCTGGGGTCTCTTCTATTTTAGGTTCTGTAAATTTTATTAC
AACTGTAATCAATATGCGATCTAAGGGTATTACTTTAGAC--AATACCAT
TATTTGTTTGATCTATTGTTATTAC-ACGGTTCTTCTT------------
--------------------------------------------------
--------------------------------------------------
--------
>Hap_7450
--------------------------------------------------
--------------------------------------------------
---------------------------------------TTTATCATAAT
TTTTTT-ATAGTTATACCTATTTTAATTGGAGGATTTGGTAA-TGA-TAC
T-CCTTTAATATTAGGCGCCCCTGATATAGCTTTCCCTCGAATAAACAAC
ATAAGTTT-TGACTATTGCCCCCCTCTCTTTCACTTCTTCTTTCTAGTTC
AATCGTAGAAAATGGAGCAGGAACTGGATGAACTGTATATCCCCCCTTAT
CATCAAGTATCGCTCATAGTGGGGC-TCTGTTGATTTAGCTATTTTTTCC
TTACATTTAGCGGGGGTTTCTTCTATTTTAGGATCGGTTAATTTCATTAC
AACCGTTATTAATATACGATCAAAAGGAATTACTTTAGAC--TATACCTT
TATTTGTTTGATCAATTGTTATTAC-ACCGTTCTTTTA------------
--------------------------------------------------
--------------------------------------------------
--------
>Hap_7550
--------------------------------------------------
--------------------------------------------------
---------------------------------------TTTATTATAAT
TTTTTT-ATAGTTATACCTATTTTAATTGGAGGCTTTGGGAA-TGA-TGC
T-CCTTTAATATTAGGAGCTCCTGATATAGCTTTTCCCCGAATAAATAAT
ATAAGTTT-TGACTTTTACCTCCTTCATTATCGCTTCTTCTTTCTAGTTC
AATCGTAGAAAATGGAGCTGGAACTGGGTGAACAGTTTATCCTCCTCTAT
CATCTAGTATTGCCCATAGAGGGGC-TCTGTTGATCTAGCTATTTTTTCT
TTACATCTAGCTGGAATCTCTTCTATCTTAGGATCCGTAAATTTTATTAC
AACAGTAATTAATATACGATCAAAAGGAATTACCTTAGAT--TATGCCCC
TATTTGTCTGATCGATTGTGATTAC-ACCGTTTTATTA------------
--------------------------------------------------
--------------------------------------------------
--------
