# Supplementary material for: DNA Barcoding Supports “Color-Pattern’’-Based Species of Stictochironomus from China (Diptera: Chironomidae)
Source: Insects. 2024 Mar 6;15(3):179. doi: 10.3390/insects15030179 (PMC10971086; doi:10.3390/insects15030179)
Supplement: Supplementary file 1 [file insects-15-00179-s001.zip › insects-2882236-supplementary/S4.xls]

## Sheet: MatrixOutput
akizukii-clade_1
akizukii-clade_2	0.151939
devinctus	0.168461	0.192521
gibbus	0.2112	0.248146	0.232949
juncaii-clade_1	0.167158	0.18146	0.192398	0.225235
juncaii-clade_2	0.155011	0.170686	0.183907	0.240293	0.0946441
maculipennis	0.15549	0.173039	0.18368	0.239798	0.0903854	0.0760253
pictulus-clade_1	0.156426	0.169358	0.191078	0.236403	0.0829451	0.0803462	0.0864215
pictulus-clade_2	0.156176	0.163505	0.184658	0.236969	0.0973733	0.0710234	0.080296	0.0895061
pictulus-clade_3	0.159051	0.176513	0.181631	0.235878	0.0913896	0.0794407	0.0111552	0.0851255	0.0868093
pictulus-clade_4	0.15167	0.176611	0.159072	0.217046	0.145423	0.13645	0.138497	0.127561	0.141027	0.137118
Psilopertus	0.159046	0.169838	0.149812	0.233204	0.132909	0.140953	0.138691	0.1372	0.144945	0.140806	0.106391
quadrimaculatus	0.158416	0.167145	0.151197	0.216489	0.186303	0.190037	0.181208	0.181917	0.17552	0.180775	0.156274	0.152389
rosenschoeldi	0.16728	0.178055	0.169	0.254711	0.168761	0.146016	0.154953	0.16023	0.155217	0.150023	0.10781	0.136316	0.168264
sinsauensis	0.0786579	0.168247	0.161296	0.232392	0.166718	0.157458	0.144716	0.153119	0.152388	0.14319	0.166568	0.168417	0.175123	0.168223
sp.2TE	0.154923	0.171555	0.165467	0.224455	0.140826	0.131905	0.143357	0.131917	0.144921	0.140279	0.102472	0.100634	0.169128	0.129799	0.170769
sp.INVSJ	0.164677	0.158943	0.165804	0.226573	0.147686	0.151606	0.136832	0.145526	0.136481	0.137871	0.106578	0.115214	0.15929	0.125794	0.167735	0.112542
sp.T08	0.115274	0.177586	0.180477	0.243844	0.153046	0.159298	0.157939	0.151771	0.145053	0.159799	0.128667	0.150383	0.164183	0.166747	0.133067	0.147047	0.153881
sp.T09	0.150096	0.168404	0.177314	0.237167	0.174603	0.172103	0.16969	0.169062	0.147118	0.165565	0.143533	0.154498	0.154739	0.143755	0.154368	0.157121	0.160954	0.137933
sticicus-clade_2	0.137427	0.161018	0.170261	0.216339	0.163164	0.152699	0.137591	0.158235	0.142717	0.138982	0.133407	0.121554	0.165623	0.151437	0.165196	0.139801	0.11596	0.13817	0.137708
sticticus-clade_1	0.103199	0.159714	0.175386	0.23946	0.173726	0.189918	0.165591	0.165674	0.176003	0.168239	0.161601	0.165175	0.169749	0.163662	0.112036	0.16004	0.170402	0.124667	0.152466	0.161602
sticticus-clade_3	0.162276	0.167399	0.172046	0.221981	0.0645896	0.0886223	0.0772014	0.0870828	0.099813	0.0763438	0.139211	0.122979	0.179448	0.152487	0.153407	0.136352	0.134957	0.151201	0.174223	0.14123	0.169962
trifuscipees	0.172042	0.169093	0.163824	0.239777	0.181186	0.166931	0.171582	0.1586	0.165201	0.175102	0.15843	0.156774	0.162375	0.166782	0.172978	0.165685	0.163999	0.175958	0.16997	0.176468	0.167763	0.168811
unguiculatus	0.151712	0.176887	0.153541	0.231009	0.154336	0.144209	0.148071	0.149089	0.13768	0.144042	0.0866973	0.122291	0.16295	0.0688977	0.155336	0.120182	0.114601	0.150604	0.147026	0.147905	0.15308	0.132997	0.16342

## Sheet: Caption
Table. Estimates of Evolutionary Divergence over Sequence Pairs between Groups
The number of base substitutions per site from averaging over all sequence pairs between groups are shown. Analyses were conducted using the Kimura 2-parameter model [1]. The analysis involved 219 nucleotide sequences. Codon positions included were 1st+2nd+3rd+Noncoding. All ambiguous positions were removed for each sequence pair. There were a total of 658 positions in the final dataset. Evolutio…
1. Kimura M. (1980). A simple method for estimating evolutionary rate of base substitutions through comparative studies of nucleotide sequences. Journal of Molecular Evolution 16:111-120.
2. Kumar S., Stecher G., and Tamura K. (2015). MEGA7: Molecular Evolutionary Genetics Analysis version 7.0 for bigger datasets.Molecular Biology and Evolution (submitted).
Disclaimer: Although utmost care has been taken to ensure the correctness of the caption, the caption text is provided "as is" without any warranty of any kind. Authors advise the user to carefully check the caption prior to its use for any purpose and report any errors or problems to the authors immediately (www.megasoftware.net). In no event shall the authors and their employers be liable for a…
